# Supplementary material for: Identification and allele mining of new candidate genes underlying rice grain weight and grain shape by genome-wide association study
Source: BMC Genomics. 2021 Aug 6;22:602. doi: 10.1186/s12864-021-07901-x (PMC8349016; doi:10.1186/s12864-021-07901-x)
Supplement: Supplementary file 1 — Additional file 1: Table S1. Summary of 2,453 rice accessions used in our study. Table S2. Analysis of the variance in traits related to grain weight and grain shape. Table S3. Performance of grain weight and grain shape in different subgroups. Table S4. ANOVA for haplotypes of 7 candidate genes associated with grain weight and grain shape in the whole population and each subgroup. Table S5. Haplotype analyses of candidate genes associated with grain weight and grain shape. Table S6. Elite accessions with high TGW and RLW. Table S7. Raw phenotyping data of 2453 accessions collected in 2015, 2016 and 2017. [file 12864_2021_7901_MOESM1_ESM.xlsx]

## Sheet: TableS1
Table S1 Summary of 2453 rice accessions used in our study
3K DNA unique ID	Accession name	Origin	Subgroup	TGW (g)a	GL (mm)b	GW (mm)c	RLWd	GS3	GW5	GL7	FZP	GW8	Os01g0171000	Os03g0186600	Os04g0580700	Os09g0544400	Os10g0399700	Os10g0400100	Os11g0163600
B001	Heibiao	China	temperate geng	27.295	7.58	3.44	2.20667	Hap3	Hap3	Hap3	Hap1	Hap2	Hap2	NA	Hap2	Hap2	Hap2	NA	NA
B002	Sansuijin	China	temperate geng	23.6433	6.94667	3.165	2.19333	NA	NA	Hap6	Hap1	Hap2	Hap2	NA	Hap2	Hap2	NA	Hap2	Hap2
B003	Zaoshengbai	China	intermediate geng	22.0328	6.54062	3.25453	2.01789	Hap3	Hap3	NA	Hap1	Hap2	Hap2	Hap3	NA	NA	Hap2	Hap2	Hap2
B004	Qiuguangtengxi 104	Japan	temperate geng	24.0035	6.89552	3.18169	2.17449	Hap3	Hap1	Hap3	Hap1	Hap2	Hap2	Hap3	Hap2	Hap2	Hap2	Hap2	Hap2
B005	Wanshi	Japan	temperate geng	24.241	6.64406	3.33866	1.99941	Hap3	Hap1	Hap6	Hap1	Hap2	Hap2	Hap3	Hap2	Hap2	Hap2	Hap2	Hap2
B006	Yikong	Vietm	intermediate xian	21.605	7.37167	2.70667	2.72833	Hap2	Hap3	Hap1	Hap1	Hap1	Hap1	Hap7	Hap1	Hap1	Hap1	Hap1	Hap1
B007	Tianhandao	Vietm	intermediate xian	21.45	7.30333	3.03	2.41333	Hap2	Hap6	Hap1	Hap1	Hap1	Hap1	Hap1	Hap1	Hap3	Hap3	Hap4	Hap1
B008	Baxiang	Vietm	temperate geng	21.5078	7.72062	2.74703	2.81539	Hap3	Hap3	Hap6	Hap1	Hap2	Hap2	Hap3	Hap2	Hap2	Hap2	Hap2	NA
B009	Vietm Zaodao	Vietm	xian-1A	29.76	8.835	3.205	2.75667	NA	NA	Hap4	Hap1	Hap1	NA	Hap2	Hap1	Hap1	Hap3	Hap4	NA
B010	Malaihong	Malaysia	xian-1A	25.1077	7.97667	3.17	2.51667	Hap4	NA	Hap4	Hap1	Hap3	Hap3	Hap2	Hap1	Hap1	Hap1	Hap1	Hap4
B011	CO 22	India	intermediate xian	24.25	8.47833	2.845	2.985	Hap2	Hap3	Hap1	Hap1	Hap1	Hap1	Hap1	Hap1	Hap1	Hap1	Hap1	Hap2
B012	2037(Rajahamsal)	India	xian-2	23.4178	7.87062	2.75953	2.85289	NA	Hap1	NA	Hap1	Hap3	Hap1	NA	Hap2	Hap3	Hap1	Hap1	Hap1
B013	Sri Lanka 1	Sri lanka	intermediate xian	23.43	7.07333	3.015	2.35167	Hap2	NA	NA	Hap1	NA	NA	NA	NA	NA	NA	NA	NA
B014	Wuziluosi 215	Russia	temperate geng	26.2583	7.51167	3.33	2.26	NA	Hap3	NA	Hap1	Hap2	NA	NA	NA	NA	NA	NA	NA
B015	Kahamu	Romania	xian-1A	25.2367	7.69333	3.12833	2.46167	Hap5	Hap6	Hap4	Hap1	Hap1	Hap3	Hap1	Hap1	Hap1	Hap1	Hap1	Hap4
B016	Aomierte 168	Hungary	temperate geng	24.3962	7.42502	3.14942	2.35885	Hap3	Hap3	Hap3	Hap1	Hap2	Hap2	Hap3	Hap2	Hap2	Hap2	Hap2	Hap2
B017	Aerjituo	Bulgaria	temperate geng	31.2574	7.90881	3.26624	2.43081	Hap3	Hap3	Hap3	Hap1	Hap2	NA	Hap3	Hap2	Hap2	Hap2	Hap2	Hap2
B018	American Huangkedao	United States	tropical geng	19.815	8.32	2.43	3.42833	Hap1	Hap7	Hap2	Hap2	Hap2	Hap2	Hap4	Hap2	Hap2	Hap3	Hap3	Hap3
B019	Buleida A-75	Mexico	intermediate xian	33.6167	9.82	3.00833	3.265	NA	Hap1	Hap1	Hap1	NA	Hap1	NA	Hap1	Hap3	Hap1	NA	NA
B020	Jineiyadao	Guinea	intermediate	22.9667	8.295	2.765	3.00333	Hap3	Hap4	NA	Hap2	Hap1	NA	NA	Hap3	Hap3	Hap1	NA	NA
B021	Seln 244A6-20	Australia	intermediate xian	22.2717	8.19038	2.66747	3.07165	Hap4	Hap1	NA	Hap2	Hap1	Hap1	Hap2	Hap1	Hap3	Hap3	Hap4	Hap1
B023	Gaoliqiu	North Korea	temperate geng	20.5937	6.81808	3.1601	2.16318	Hap3	Hap1	NA	Hap1	Hap2	NA	NA	Hap2	NA	NA	NA	Hap2
B024	Xianluosichi	Thailand	xian-1A	24.2867	7.535	3.16667	2.38333	Hap4	Hap2	Hap4	Hap2	Hap5	Hap3	Hap1	Hap1	Hap1	NA	Hap1	Hap4
B025	Djanda Mandja	Indonesia	tropical geng	27.7978	8.29812	3.46953	2.39289	Hap1	Hap2	NA	Hap2	Hap4	Hap2	Hap4	Hap3	Hap1	NA	NA	Hap2
B026	Padi Ladang Ase Polo Komek	Indonesia	intermediate xian	23.0048	7.22306	3.31883	2.17824	Hap2	Hap1	Hap1	Hap1	Hap1	Hap1	Hap1	Hap1	Hap1	Hap1	Hap1	Hap2
B027	C 894-21	Phillipines	xian-3	24.6467	8.72	2.75	3.17333	Hap2	Hap3	Hap1	Hap2	Hap1	Hap1	Hap3	Hap1	Hap1	Hap1	Hap1	Hap1
B028	IR 10179-23-1-3	Phillipines	intermediate xian	25.7853	8.64562	2.75953	3.13289	Hap2	Hap2	Hap1	Hap1	NA	Hap1	NA	Hap1	NA	NA	Hap1	Hap4
B029	Dumai	India	xian-1B	23.6003	8.13312	2.68203	3.03789	Hap1	Hap3	NA	Hap2	Hap1	NA	NA	Hap1	Hap3	NA	Hap1	NA
B030	Jaibattey	India	intermediate xian	26.0767	7.62667	3.085	2.47667	Hap2	Hap2	Hap1	Hap2	Hap5	Hap3	NA	Hap1	Hap3	Hap3	Hap4	NA
B031	Ngatsin	India	xian-2	22.1567	7.16667	2.93333	2.445	Hap2	Hap6	Hap1	Hap1	Hap3	Hap1	Hap1	Hap1	Hap3	Hap5	Hap3	NA
B032	Rohini	India	xian-1B	25.7567	8.40333	3.02833	2.77667	Hap1	Hap2	Hap1	Hap1	Hap1	Hap1	Hap1	Hap1	Hap1	Hap1	Hap1	Hap1
B033	BW 293-2	Sri lanka	xian-1B	22.7983	7.86457	2.8607	2.75135	Hap2	Hap2	Hap1	Hap2	Hap1	Hap1	Hap1	NA	Hap1	Hap1	Hap1	Hap1
B034	Albania Rice	Albania	temperate geng	28.7012	8.583	3.20085	2.69565	Hap3	Hap1	NA	Hap1	Hap2	Hap2	Hap3	Hap2	Hap2	Hap2	Hap2	Hap2
B035	American Rice	United States	intermediate xian	26.795	7.08333	3.51	2.02	Hap1	Hap4	Hap4	Hap2	Hap1	Hap1	Hap1	Hap1	Hap1	Hap1	Hap1	Hap1
B036	Jijucas Claro	Brazil	intermediate geng	29.2701	10.0783	2.555	3.95	Hap3	Hap1	Hap6	Hap1	Hap2	Hap2	Hap3	Hap3	NA	Hap2	Hap2	Hap2
B037	noay P.A	Argenti	tropical geng	22.1	8.73833	2.62333	3.345	NA	NA	NA	Hap2	Hap2	NA	NA	Hap2	NA	Hap4	NA	NA
B038	bated A Smar	Egypt	temperate geng	24.4633	7.145	3.26167	2.19167	Hap3	Hap1	Hap3	Hap1	Hap2	NA	Hap3	Hap2	Hap2	Hap4	NA	Hap2
B039	IRAT 10	Ivory Coast	intermediate xian	21.5543	7.80697	2.69875	2.89634	NA	NA	NA	NA	NA	NA	NA	NA	NA	NA	NA	NA
B040	K 24	Uganda	intermediate xian	21.6367	7.89	2.71667	2.90667	Hap5	Hap1	Hap4	Hap2	Hap1	Hap1	Hap2	Hap1	Hap1	Hap1	Hap1	Hap4
B043	YR 83-23-11	Australia	tropical geng	29.37	9.09333	3.09833	2.93667	Hap1	Hap4	Hap2	Hap1	Hap2	Hap3	Hap4	Hap3	Hap2	Hap4	Hap5	NA
B044	Santiannuo	Japan	intermediate xian	33.8278	9.34062	3.48203	2.68789	Hap2	Hap1	NA	Hap1	NA	Hap1	NA	Hap1	Hap3	Hap3	NA	Hap1
B045	Gongchengxiang	Japan	temperate geng	26.3833	7.18333	3.295	2.18167	Hap3	Hap1	Hap3	Hap1	Hap2	Hap2	Hap3	Hap2	Hap2	Hap2	Hap2	Hap2
B046	Qiutianxiaoting	Japan	temperate geng	25.605	6.91167	3.20833	2.15667	Hap3	Hap1	Hap3	Hap1	Hap2	Hap2	Hap3	Hap2	Hap2	Hap2	Hap2	Hap2
B047	Zhenfu 8	Japan	temperate geng	26.1267	6.76833	3.27167	2.07333	Hap3	Hap1	NA	Hap1	Hap2	NA	NA	NA	NA	NA	NA	NA
B048	CISOKAN	Indonesia	xian-1B	21.5817	7.95667	2.545	3.12833	Hap1	Hap3	Hap1	Hap2	NA	Hap1	NA	Hap1	Hap3	Hap1	Hap1	NA
B049	Zacaodao 13	Nepal	aus	27.31	7.84667	3.16	2.48833	Hap3	Hap2	Hap5	Hap1	NA	Hap2	NA	Hap2	Hap1	NA	NA	Hap2
B051	GZ 1368-5-4	Egypt	intermediate xian	23.9317	7.76833	2.84333	2.735	Hap2	Hap3	Hap4	Hap2	Hap5	Hap1	NA	Hap1	Hap1	Hap1	Hap1	Hap1
B052	J34	Madagascar	xian-2	19.9517	7.36667	2.665	2.76833	Hap3	NA	NA	Hap2	Hap3	Hap1	Hap1	Hap1	Hap3	Hap1	Hap1	Hap2
B053	80A97YR303-304-1-3	Australia	tropical geng	21.66	9.085	2.33	3.90333	Hap1	NA	Hap2	Hap2	Hap2	NA	NA	Hap2	Hap2	NA	Hap2	Hap3
B054	80050YR72136-43	Australia	tropical geng	20.9117	8.64667	2.36667	3.665	Hap1	Hap7	Hap2	Hap2	Hap2	Hap2	Hap4	Hap2	Hap2	Hap4	Hap5	Hap3
B055	YR196	Australia	temperate geng	21.2667	7.50333	3.01333	2.49167	NA	Hap4	Hap3	Hap1	Hap2	NA	NA	Hap2	Hap2	Hap2	Hap2	Hap2
B056	Tieganwu	China	temperate geng	26.6033	7.335	3.28333	2.23667	Hap3	Hap3	Hap3	Hap1	Hap2	Hap1	Hap3	Hap2	Hap2	Hap2	Hap2	Hap2
B057	Xiushui 115	China	temperate geng	26.5433	7.545	3.29667	2.32833	Hap3	Hap3	Hap3	Hap1	NA	Hap1	Hap3	Hap2	Hap2	Hap2	Hap2	NA
B058	Erjiun 1	China	xian-1B	27.715	7.99167	3.60167	2.21833	Hap2	NA	Hap1	Hap2	Hap1	Hap1	Hap1	NA	Hap1	Hap1	Hap1	Hap1
B059	njing 11	China	xian-1A	23.675	7.55333	3.185	2.375	Hap2	Hap2	Hap4	Hap1	Hap1	Hap3	Hap1	Hap1	Hap1	Hap1	Hap1	Hap4
B060	Aijiaonte	China	xian-1A	26.66	7.755	3.365	2.30833	Hap5	Hap6	Hap4	Hap1	Hap1	Hap3	Hap1	Hap1	Hap1	Hap1	NA	NA
B061	Guangluai 4	China	xian-1A	25.9333	7.21167	3.51333	2.05167	Hap5	Hap6	Hap4	Hap1	Hap1	Hap3	NA	Hap1	Hap1	Hap1	Hap1	Hap3
B062	ntehao	China	xian-1A	27.5317	7.81	3.25833	2.39667	NA	Hap2	Hap4	Hap1	Hap1	NA	Hap1	Hap1	Hap1	NA	Hap1	Hap4
B063	Guizhao 2	China	xian-1A	25.5909	7.09591	3.31731	2.14279	NA	NA	Hap4	Hap1	Hap1	Hap1	Hap1	Hap1	Hap1	Hap3	Hap4	Hap1
B064	Xiangzaoxian 7	China	intermediate xian	22.9683	7.69333	2.85333	2.695	Hap5	Hap3	Hap4	Hap1	Hap1	Hap1	NA	Hap1	Hap1	Hap1	Hap1	Hap4
B065	Huangsiguizhan	China	intermediate xian	18.3908	7.5182	2.48626	3.02658	NA	NA	Hap4	Hap1	Hap1	Hap1	NA	NA	Hap1	Hap1	Hap1	Hap1
B066	Guangkexiangnuo	China	temperate geng	25.4792	8.48747	2.78529	3.05133	NA	Hap3	Hap6	Hap1	Hap2	Hap2	NA	Hap2	Hap1	Hap2	Hap2	Hap2
B067	Funingzipigengzi	China	xian-1A	26.3967	7.69	3.27167	2.35	Hap5	Hap6	Hap4	Hap1	Hap1	Hap1	Hap1	Hap1	Hap1	Hap1	Hap1	Hap1
B068	Gaoyangdiandao dahongmang	China	temperate geng	27.73	7.75	3.26667	2.37667	Hap3	Hap3	Hap3	Hap1	Hap2	Hap2	Hap3	Hap2	Hap2	Hap2	Hap2	Hap2
B069	Dandongludao	China	intermediate geng	26.2971	7.31184	3.46699	2.11385	Hap3	Hap3	NA	Hap1	Hap2	Hap2	Hap3	Hap3	Hap1	Hap4	Hap5	Hap2
B070	Laoguangtou 83	China	intermediate geng	26.33	7.35406	3.45265	2.13944	Hap3	Hap1	Hap6	Hap1	Hap2	Hap2	Hap3	Hap3	Hap1	Hap4	Hap5	Hap2
B071	Muxiqiu	China	temperate geng	26.1017	6.82333	3.52	1.94	Hap3	Hap3	Hap3	Hap1	Hap2	NA	Hap3	Hap2	Hap2	Hap2	NA	Hap2
B072	Qiuqianbai	China	xian-1A	25.4217	7.76333	3.04667	2.55	NA	Hap6	NA	Hap1	NA	NA	NA	Hap1	Hap1	NA	NA	NA
B073	Jinxibai2	China	intermediate xian	24.5607	7.71764	2.8116	2.75067	Hap2	Hap2	Hap4	Hap1	Hap1	Hap1	NA	Hap1	Hap1	Hap1	Hap1	Hap1
B074	Taishannuo	China	xian-1A	22.585	7.2	2.99833	2.40333	Hap5	Hap2	Hap4	Hap1	Hap1	Hap3	Hap2	Hap1	Hap1	Hap3	Hap4	Hap2
B075	Jinbaoyin	China	intermediate xian	26.9567	8.39	3.08167	2.72667	Hap2	NA	NA	Hap1	NA	NA	NA	Hap1	Hap1	NA	NA	NA
B076	Minbeiwanxian	China	intermediate xian	30.0341	8.8849	3.15206	2.82197	Hap2	Hap6	NA	NA	Hap1	Hap3	NA	Hap1	NA	Hap1	Hap1	NA
B077	Yizhixiang	China	temperate geng	23.7912	7.34211	2.92055	2.51821	Hap3	Hap3	NA	Hap1	Hap2	Hap2	NA	Hap2	Hap2	Hap2	Hap2	Hap2
B079	Esiniu	China	xian-1A	21.0433	7.47667	2.64833	2.82667	Hap5	NA	Hap4	Hap1	Hap3	Hap1	Hap1	Hap1	Hap1	Hap1	Hap1	Hap4
B081	Heidu 4	China	xian-1A	24.9858	7.5087	3.04858	2.46403	NA	NA	Hap4	Hap1	Hap1	Hap1	Hap1	Hap1	Hap1	Hap1	Hap1	NA
B082	Qiyuexian	China	intermediate xian	23.703	7.72251	2.82099	2.81142	Hap2	NA	Hap6	Hap2	Hap1	Hap1	Hap1	Hap1	NA	Hap3	NA	Hap1
B083	Dongtingwanxian	China	xian-1A	22.8483	8.4	2.65333	3.17167	Hap2	NA	Hap4	Hap1	Hap1	Hap1	Hap1	Hap1	Hap1	Hap1	Hap1	Hap4
B084	Bawangbian 1	China	intermediate	23.9583	6.95833	3.29833	2.11333	Hap3	Hap6	Hap3	Hap1	Hap2	Hap1	Hap3	Hap1	Hap1	Hap2	Hap2	Hap2
B085	Xugunuo	China	xian-1A	23.2067	6.90667	3.26167	2.12	NA	Hap6	Hap4	Hap1	Hap1	NA	Hap1	Hap1	Hap1	NA	NA	NA
B086	Muguanuo	China	intermediate	22.0279	6.4468	3.16385	2.04091	Hap2	Hap3	NA	Hap1	Hap1	NA	Hap4	Hap1	Hap1	Hap2	Hap2	Hap4
B087	Zhongnong 4	China	xian-2	22.9884	7.21814	3.10085	2.33504	Hap2	NA	NA	Hap2	NA	NA	NA	Hap1	Hap3	NA	NA	NA
B088	San**Qishiluo	China	intermediate xian	26.51	9.43667	2.79	3.385	Hap1	NA	Hap4	Hap2	Hap1	Hap1	Hap1	Hap1	Hap1	Hap1	Hap1	NA
B089	Qitoubaigu3	China	intermediate xian	25.1883	7.35167	3.25667	2.26	Hap2	NA	NA	Hap1	Hap1	Hap1	NA	Hap1	Hap3	Hap3	NA	Hap4
B090	Zimi	China	intermediate xian	25.5143	7.88078	3.19716	2.46572	Hap1	Hap2	Hap1	Hap2	Hap1	NA	NA	Hap1	Hap3	Hap1	Hap1	Hap4
B091	Xiaohonggu	China	intermediate xian	20.945	7.69	2.69333	2.85833	Hap2	Hap6	Hap3	Hap1	Hap3	Hap1	Hap2	Hap1	Hap1	Hap1	Hap1	Hap4
B092	Gongju 73	China	xian-1A	24.9534	7.71111	3.26333	2.36073	Hap5	Hap2	Hap4	Hap1	Hap1	Hap3	Hap1	Hap1	Hap1	Hap3	Hap4	Hap3
B093	Qitougu	China	xian-1A	26.99	8.25833	3.20167	2.585	Hap2	NA	Hap3	NA	Hap1	Hap1	Hap2	Hap1	Hap1	Hap1	Hap1	NA
B094	Zinuo	China	xian-1A	25.6454	7.29206	3.2313	2.26011	NA	Hap2	NA	NA	NA	NA	NA	Hap1	NA	Hap1	Hap1	NA
B095	Mowangguneiza	China	intermediate xian	23.3203	7.25062	3.12203	2.32789	Hap3	Hap2	NA	Hap2	NA	Hap3	Hap2	Hap2	Hap1	Hap1	NA	Hap1
B096	Jinzhinuo4	China	intermediate xian	28.6867	7.78333	3.56833	2.18333	Hap2	Hap2	Hap3	Hap2	NA	Hap1	Hap2	Hap1	Hap1	NA	Hap1	Hap1
B097	Jiienuo	China	intermediate xian	23.9787	7.27764	3.12167	2.33404	Hap2	Hap2	Hap1	Hap2	Hap1	Hap1	Hap2	Hap1	Hap3	Hap1	Hap1	Hap1
B100	Hongkezhenuo	China	temperate geng	20.855	6.7	3.21667	2.085	Hap3	Hap1	Hap3	Hap1	Hap2	Hap2	NA	Hap2	Hap2	Hap2	Hap2	Hap2
B101	Yangkenuo	China	temperate geng	27.065	7.55	3.45167	2.18833	NA	NA	NA	Hap1	Hap2	NA	NA	NA	NA	NA	NA	NA
B102	Maguzi	China	temperate geng	23.5961	7.53681	3.17251	2.38204	Hap3	Hap2	Hap3	Hap1	Hap2	Hap2	Hap3	NA	Hap2	Hap2	Hap2	NA
B103	Laohongdao	China	temperate geng	25.82	6.72833	3.49167	1.93	Hap3	NA	NA	Hap1	Hap2	Hap2	NA	NA	Hap1	Hap2	NA	NA
B104	Jiabala	India	xian-1A	23.2383	7.17667	3.185	2.255	Hap5	Hap2	Hap1	Hap1	Hap1	Hap1	Hap1	Hap1	Hap1	Hap3	Hap4	Hap3
B105	Baoxuan 21	China	intermediate xian	20.9017	7.10667	3.01833	2.35667	Hap2	Hap2	NA	Hap2	Hap1	Hap1	Hap2	Hap1	Hap3	Hap3	NA	Hap1
B106	Wenxiangnuo	China	intermediate xian	26.9217	7.555	3.43833	2.20333	Hap3	Hap2	Hap3	Hap1	Hap1	Hap1	Hap2	Hap1	Hap3	Hap1	Hap3	Hap1
B107	Dawannuo	China	intermediate xian	27.8679	8.82273	3.19634	2.76324	Hap1	Hap6	Hap1	Hap2	Hap1	Hap3	Hap2	Hap1	Hap3	Hap1	Hap1	Hap1
B108	Xianggu	China	intermediate xian	26.4417	7.66667	3.165	2.42333	Hap2	Hap2	Hap3	Hap1	Hap3	Hap1	Hap2	Hap1	Hap1	Hap1	Hap1	Hap4
B109	Lengshuigu 2	China	intermediate geng	22.8378	6.50312	3.28203	1.98539	Hap3	Hap3	Hap3	Hap1	Hap2	Hap2	NA	Hap2	Hap2	Hap2	Hap2	Hap2
B110	Huangpinuo	China	temperate geng	23.9833	7.24833	3.26167	2.225	Hap3	Hap1	Hap6	Hap1	Hap2	Hap2	NA	NA	Hap1	Hap2	NA	Hap2
B111	Zimangfeie	China	temperate geng	28.5317	6.92667	3.86	1.79833	Hap3	Hap1	NA	Hap1	Hap2	Hap2	Hap4	Hap2	Hap1	NA	Hap2	Hap2
B112	Liusha 1	China	xian-1A	23.1533	7.31	3.16833	2.31	Hap5	Hap2	Hap4	Hap1	Hap1	Hap3	Hap1	Hap1	Hap1	Hap1	Hap1	Hap3
B113	Chenwan 3	China	intermediate xian	23.6117	7.19833	3.16	2.28	Hap2	Hap2	Hap6	Hap2	Hap3	Hap1	Hap1	Hap1	Hap1	Hap3	Hap4	Hap1
B114	Chengduai 3	China	xian-1A	23.7067	7.28333	3.15	2.31333	Hap2	Hap2	Hap4	Hap1	Hap1	Hap3	Hap1	Hap1	Hap1	Hap1	Hap1	NA
B115	Aimakang	China	xian-1A	24.035	8.01667	3.02833	2.65	Hap4	Hap2	Hap3	Hap1	NA	Hap1	Hap1	Hap1	Hap1	Hap3	Hap4	NA
B116	Shufeng 101	China	intermediate xian	31.9585	9.78753	3.14362	3.11657	Hap1	Hap2	Hap4	Hap1	Hap5	Hap1	Hap1	Hap1	Hap1	Hap3	Hap4	NA
B117	Lixingeng	China	temperate geng	26.3753	9.32812	3.02203	3.08539	Hap3	Hap1	NA	Hap1	Hap2	Hap2	Hap3	Hap2	Hap2	Hap2	Hap2	Hap2
B118	Ergangai	China	intermediate xian	23.5733	7.06	3.17833	2.22333	Hap2	Hap2	Hap6	Hap2	Hap1	Hap1	Hap1	Hap1	Hap1	Hap3	Hap4	Hap3
B119	Guangluai 15-	China	xian-1A	25.5	8.03167	3.13	2.56833	NA	NA	Hap4	Hap1	Hap1	NA	Hap1	Hap1	Hap1	Hap1	Hap1	Hap4
B120	Hongwan 1	China	intermediate xian	22.765	7.42167	2.92833	2.535	Hap2	NA	NA	Hap2	Hap1	NA	Hap2	Hap1	Hap1	Hap3	Hap4	NA
B121	Luke 3	China	xian-1A	27.94	7.72333	3.32667	2.32	Hap5	Hap2	Hap4	Hap1	Hap1	Hap3	Hap1	Hap1	Hap1	Hap1	Hap1	Hap3
B122	Liaogeng 287	China	temperate geng	22.6167	6.93667	3.245	2.13833	Hap3	Hap1	Hap6	Hap1	Hap2	Hap2	Hap3	Hap2	Hap2	Hap2	NA	Hap2
B123	Zaoshuxiangheimi	China	intermediate xian	25.4926	9.4534	2.95679	3.19699	Hap1	NA	Hap4	Hap1	Hap1	Hap3	NA	Hap1	Hap3	Hap3	Hap4	NA
B124	Geng 87-304	China	temperate geng	25.595	7.035	3.31167	2.12833	NA	NA	NA	Hap1	Hap2	NA	NA	NA	NA	NA	NA	NA
B125	Xiangwanxian 3	China	intermediate xian	25.4087	8.91686	2.54988	3.50133	Hap1	Hap1	Hap4	Hap2	Hap1	Hap1	NA	Hap1	Hap3	Hap1	NA	NA
B126	Zaoxian 240	China	xian-1A	24.1419	7.37038	3.0634	2.40781	Hap5	Hap2	Hap4	Hap1	Hap1	Hap3	Hap2	Hap1	Hap1	Hap3	Hap4	Hap2
B127	Dangyu 5	China	xian-1A	26.1883	8.74667	2.70167	3.24333	Hap5	Hap2	Hap4	Hap1	Hap1	Hap3	Hap2	Hap1	Hap1	Hap3	Hap4	Hap2
B128	Sibeitizhao 6	China	intermediate xian	26.6633	9.01833	2.76167	3.28333	Hap1	Hap1	Hap1	Hap1	NA	Hap1	Hap1	NA	Hap1	Hap1	Hap1	Hap1
B129	Hongainuo	China	intermediate xian	23.1883	7.37667	3.00833	2.45667	Hap2	Hap2	Hap1	Hap1	Hap1	NA	NA	Hap1	Hap1	Hap3	Hap4	Hap1
B130	Wanlixian	China	xian-1A	26.8533	7.78667	3.02	2.58	NA	NA	NA	Hap1	Hap1	NA	NA	NA	Hap1	NA	NA	NA
B131	Aizizhan	China	intermediate xian	22.3883	7.97333	2.76833	2.88333	Hap2	Hap2	Hap4	Hap1	Hap1	Hap1	Hap1	Hap1	Hap3	Hap3	Hap4	Hap1
B132	Xiaobaimi	China	intermediate xian	22.1374	7.985	2.79333	2.865	NA	Hap2	NA	Hap1	NA	Hap1	NA	Hap1	NA	NA	NA	NA
B133	Yanshuichi	China	intermediate xian	23.9467	7.86167	3.075	2.56667	Hap2	Hap2	Hap4	Hap2	Hap1	Hap1	NA	Hap3	Hap1	Hap3	Hap4	Hap1
B134	Xishi 15	China	Subtropical geng	28.9233	8.32833	3.505	2.37667	Hap1	Hap1	Hap2	Hap1	Hap2	Hap2	Hap3	Hap3	Hap2	Hap2	Hap2	Hap3
B135	Honggenghangu3	China	intermediate xian	25.5417	8.79167	3.00167	2.93333	Hap2	Hap1	Hap6	Hap1	Hap1	Hap1	Hap7	Hap1	Hap1	Hap3	Hap4	Hap1
B136	Yuyannuo	China	intermediate geng	28.5667	7.41167	3.66167	2.02667	Hap3	Hap3	Hap6	Hap1	Hap2	Hap2	Hap6	Hap3	Hap2	Hap2	Hap2	NA
B137	80B	Phillipines	intermediate xian	23.6078	9.59812	2.64203	3.63289	Hap1	Hap3	Hap3	Hap1	NA	Hap2	NA	Hap1	Hap1	NA	Hap1	Hap1
B138	Gu 154	China	intermediate xian	25.2783	9.04	2.69667	3.35833	NA	NA	NA	NA	NA	Hap1	NA	Hap1	Hap3	NA	NA	Hap1
B139	IR 661-1	China	intermediate xian	24.7517	7.88667	3.27	2.41333	NA	NA	NA	NA	Hap1	NA	NA	Hap1	Hap1	NA	NA	NA
B140	Pei C122	China	xian-1A	27.7603	8.12062	3.12203	2.60039	Hap5	Hap2	Hap3	Hap1	Hap1	Hap3	Hap2	Hap1	Hap1	Hap1	Hap1	Hap4
B141	Geng 7623	China	intermediate	27.8244	7.29771	3.62797	2.0188	Hap3	NA	Hap3	Hap1	Hap1	Hap2	Hap3	Hap1	Hap2	NA	NA	Hap1
B142	Ninghui 21	China	intermediate	20.7133	6.85	3.255	2.10833	Hap3	NA	Hap3	Hap1	Hap2	Hap1	Hap3	Hap1	Hap1	Hap2	Hap2	Hap2
B143	76--1	China	temperate geng	26.4583	7.77667	3.12	2.495	Hap3	Hap2	Hap3	NA	Hap2	Hap1	Hap3	Hap2	Hap2	Hap2	Hap2	Hap2
B144	Huhui 628	China	intermediate geng	25.645	6.64667	3.79667	1.75333	Hap3	NA	Hap3	Hap2	Hap2	Hap2	Hap3	Hap3	Hap2	Hap2	Hap2	NA
B145	Teqingxuanhui	China	intermediate xian	28.48	9.25167	3.05	3.03667	Hap1	Hap2	Hap1	Hap2	Hap1	Hap1	NA	Hap2	Hap1	Hap1	NA	Hap1
B146	JWR 221	China	xian-1B	28.7067	9.13333	2.76167	3.31333	Hap1	Hap1	Hap1	Hap1	Hap1	Hap1	Hap1	Hap1	Hap1	Hap1	Hap1	Hap1
B147	Baikehanhe	China	xian-1A	24.5802	7.65833	3.02	2.53667	Hap5	NA	Hap4	Hap1	Hap1	NA	NA	Hap1	Hap1	Hap3	Hap4	Hap4
B148	Lengshuinuo	China	intermediate geng	29.2794	7.47422	3.81222	1.95526	Hap1	Hap1	Hap6	Hap2	Hap2	Hap2	Hap4	Hap3	Hap2	Hap2	Hap2	Hap2
B149	Haoxiang	China	xian-1A	35.6133	9.46256	3.20206	2.95263	Hap2	Hap2	Hap3	Hap2	Hap3	Hap1	Hap1	Hap1	NA	NA	NA	NA
B150	L 301B	China	xian-1A	21.9866	8.64586	2.5571	3.3814	NA	Hap1	Hap4	Hap1	Hap1	Hap3	NA	Hap1	Hap3	Hap1	NA	NA
B151	Jinnte 43B	China	xian-1A	23.7383	8.365	2.78333	3.00667	Hap4	Hap1	Hap4	Hap1	Hap3	Hap1	Hap1	Hap1	Hap1	NA	NA	NA
B152	Zaoshunonghu 6	China	temperate geng	24.8433	6.95333	3.38333	2.05833	NA	NA	NA	Hap1	NA	NA	NA	NA	NA	NA	NA	NA
B153	Qingsiai 16B	China	intermediate xian	20.9567	7.19667	3.00333	2.4	NA	Hap2	NA	NA	NA	NA	NA	Hap1	Hap1	Hap1	NA	NA
B154	Liming B	China	temperate geng	22.6287	7.0291	3.12025	2.28166	Hap3	Hap1	NA	Hap1	Hap2	NA	NA	Hap2	Hap2	Hap2	Hap2	NA
B155	Baoxie -7B	China	intermediate xian	28.1133	8.885	2.83167	3.18167	NA	Hap4	NA	Hap1	Hap1	Hap3	Hap2	Hap1	Hap1	Hap1	Hap1	Hap1
B156	G Zhenshan 97B	China	xian-1A	30.4983	8.52	3.30833	2.59667	NA	NA	Hap4	Hap1	Hap1	NA	NA	Hap1	Hap1	Hap1	Hap1	Hap3
B157	88B	China	xian-1A	27.6	9.37	2.83333	3.315	NA	Hap1	Hap1	Hap1	Hap1	Hap3	Hap1	Hap1	Hap1	Hap1	NA	Hap4
B158	Taizhong 65/taizhongHR539	China	intermediate	20.4583	6.69667	3.04167	2.205	NA	Hap1	NA	Hap1	NA	NA	NA	NA	NA	NA	NA	NA
B159	Taizhongzailai 1/taizhong65	China	intermediate xian	23.5217	7.37167	3.13333	2.355	Hap5	NA	Hap4	Hap1	Hap1	NA	NA	Hap1	Hap1	Hap1	Hap1	NA
B160	Shuiyuan 300Li	China	temperate geng	24.0228	6.82812	3.33453	2.05289	Hap3	Hap1	NA	Hap1	Hap2	Hap2	Hap3	Hap2	Hap2	Hap2	Hap2	Hap2
B161	Yelicanghua	China	temperate geng	23.3633	7.48	3.13667	2.39	Hap3	NA	Hap2	Hap1	Hap2	Hap2	Hap3	Hap2	Hap2	Hap2	Hap2	Hap2
B162	Baigedao	China	temperate geng	29.0734	7.52009	3.53702	2.13379	Hap3	Hap1	Hap3	Hap1	Hap2	Hap1	Hap3	Hap2	Hap2	Hap2	Hap2	Hap2
B163	Liushizao	China	xian-1A	23.0067	7.21167	2.93	2.465	NA	Hap2	Hap4	Hap2	Hap1	Hap3	Hap1	Hap1	Hap1	NA	NA	NA
B164	Qingke	China	aus	22.8967	7.3	3.01667	2.42167	Hap4	Hap5	Hap3	Hap1	NA	Hap3	Hap5	Hap3	Hap2	Hap1	Hap1	NA
B165	Haohuangla	China	intermediate xian	32.4683	9.25833	3.27833	2.83167	Hap2	Hap2	Hap1	Hap1	Hap1	Hap1	Hap2	Hap1	Hap1	Hap1	Hap1	Hap1
B166	Jianghuadao	North Korea	temperate geng	24.4367	6.81	3.285	2.07333	Hap3	Hap3	Hap3	Hap1	Hap2	Hap2	Hap3	NA	Hap2	Hap2	Hap2	Hap2
B167	Qingjinzaosheng	North Korea	temperate geng	20.7264	6.67312	3.11908	2.15176	Hap3	Hap1	Hap3	Hap1	Hap2	Hap2	Hap3	Hap2	Hap2	Hap2	Hap2	Hap2
B168	Zhuyuan	Japan	temperate geng	24.3883	6.57667	3.36	1.96333	Hap3	Hap1	NA	Hap1	Hap2	Hap2	Hap3	NA	Hap2	Hap2	Hap2	Hap2
B169	Ailuyu	Japan	temperate geng	23.1583	6.79667	3.255	2.09	Hap3	Hap1	Hap3	Hap1	Hap2	Hap2	Hap3	Hap2	Hap2	Hap2	Hap2	Hap2
B170	Hongse 90	Russia	temperate geng	25.175	6.85	3.27167	2.095	Hap3	Hap1	Hap3	Hap1	Hap2	Hap2	Hap3	Hap2	Hap2	Hap2	Hap2	Hap2
B171	Linguo	Italy	temperate geng	24.9633	7.05667	3.25667	2.16667	Hap3	Hap1	Hap3	Hap1	Hap2	Hap2	Hap3	Hap2	Hap2	Hap2	Hap2	Hap2
B173	Tjantajan	Indonesia	intermediate	27.5698	9.09324	2.80522	3.23963	NA	Hap1	NA	Hap2	NA	Hap2	Hap6	Hap1	Hap1	Hap5	Hap3	Hap3
B176	BRC 25-146-2-1	Bangladesh	intermediate xian	21.7661	7.70833	2.815	2.74333	Hap2	Hap2	Hap1	Hap2	Hap3	Hap1	Hap1	Hap2	Hap2	Hap1	Hap1	Hap1
B179	Keluoduo B	France	temperate geng	25.2328	8.82312	2.76703	3.19289	Hap3	Hap2	Hap3	Hap1	Hap2	Hap2	Hap3	Hap2	Hap2	Hap2	Hap2	NA
B180	P1790-5-1M-4-5M-1B-3M-B	Columbia	intermediate xian	22.175	8.36667	2.49667	3.36167	Hap1	Hap1	Hap1	Hap2	Hap1	Hap1	NA	Hap1	Hap3	Hap1	Hap1	Hap1
B181	71011	Australia	xian-1A	21.795	9.36167	2.565	3.65333	Hap2	Hap6	Hap4	Hap1	Hap1	NA	NA	Hap1	Hap1	Hap1	Hap1	Hap3
B182	Chimao	Japan	temperate geng	28.105	6.65667	3.50833	1.9	Hap3	Hap1	Hap3	Hap1	Hap2	Hap2	Hap3	Hap2	Hap2	Hap2	Hap2	Hap2
B183	Qingnuo Kyohatamochi	Japan	temperate geng	24.1767	6.92833	3.35833	2.065	Hap3	Hap3	Hap3	Hap1	Hap2	Hap2	Hap3	Hap2	Hap2	Hap2	Hap2	Hap2
B184	CHANH 148	Vietm	intermediate xian	21.5683	7.73	2.60667	2.96833	Hap2	Hap3	NA	Hap1	NA	Hap1	Hap3	Hap3	Hap3	Hap1	Hap1	Hap2
B185	SLK 2-18-2	Laos	intermediate xian	25.345	9.04667	2.74333	3.30667	Hap1	Hap3	Hap1	Hap1	Hap3	Hap1	NA	Hap1	Hap1	NA	Hap1	Hap3
B187	RP 1570-44-1	India	intermediate xian	22.2333	7.48167	2.76	2.71333	Hap2	Hap3	Hap1	Hap1	Hap1	NA	Hap1	Hap1	Hap1	Hap5	NA	NA
B188	IRAT 36	Ivory Coast	tropical geng	27.5817	8.46167	3.18	2.66333	Hap1	NA	Hap2	Hap2	Hap2	Hap3	Hap4	Hap3	Hap2	Hap4	Hap5	Hap2
B189	IRAT 669	Ivory Coast	tropical geng	27.9525	8.472	3.17905	2.66575	Hap1	Hap7	Hap2	Hap2	Hap4	NA	Hap4	Hap3	Hap1	Hap4	Hap5	Hap2
B190	ITA 221	Nigeria	tropical geng	27.2543	8.07	3.04167	2.65667	Hap1	Hap7	Hap2	Hap2	Hap2	Hap3	Hap4	Hap3	Hap2	Hap4	Hap5	Hap2
B191	80A60YR71009-1-5	Australia	tropical geng	27.5313	6.57055	3.48945	1.89381	Hap1	Hap7	Hap2	Hap1	Hap2	Hap2	Hap4	NA	Hap2	Hap4	Hap5	Hap3
B192	R42	Phillipines	intermediate	27.0578	10.3856	2.64203	3.93039	Hap1	Hap7	Hap2	Hap2	Hap3	Hap3	Hap2	Hap3	Hap2	Hap2	Hap2	Hap4
B193	C.MEDIO 7	Cuba	intermediate xian	27.2167	9.04667	2.84	3.19667	Hap1	Hap3	Hap1	Hap1	Hap1	Hap1	Hap1	Hap1	Hap3	Hap1	Hap4	NA
B194	ECIA 179-S13	Cuba	xian-1B	26.725	9.29667	2.70333	3.44667	Hap1	NA	Hap1	Hap2	NA	Hap1	Hap1	NA	Hap1	Hap1	NA	Hap1
B195	PMS 10B	India	intermediate xian	18.1583	8.55167	2.25833	3.78833	Hap1	Hap1	Hap1	Hap1	Hap5	Hap1	Hap1	Hap1	Hap3	Hap1	Hap1	Hap1
B196	Taidongludao	China	tropical geng	25.9178	7.91062	3.00703	2.63539	Hap3	NA	Hap2	Hap1	Hap4	Hap2	Hap4	Hap3	Hap1	Hap4	Hap5	Hap2
B197	Taizhongxianxuan 2	China	xian-1A	23.6183	8.86127	2.60091	3.41836	NA	Hap6	Hap4	Hap1	NA	Hap1	Hap1	Hap1	Hap1	Hap3	Hap4	Hap4
B198	Jiefangxian	China	xian-1A	29.2381	8.42667	3.25833	2.59167	Hap2	NA	Hap3	Hap2	Hap1	Hap3	NA	Hap1	Hap1	Hap1	Hap1	Hap4
B199	Hongmisandan	China	temperate geng	25.7749	7.08338	3.27466	2.21731	Hap3	Hap1	NA	Hap1	Hap2	Hap2	Hap3	Hap2	Hap2	Hap2	Hap2	Hap2
B200	Jinyou 1	China	xian-1B	22.8158	8.15948	2.71708	3.01212	Hap2	Hap3	Hap1	Hap2	Hap1	Hap1	Hap1	Hap1	Hap1	Hap1	NA	Hap1
B201	Chengnongshuijing	China	xian-1B	26.7658	9.83675	2.74782	3.59582	Hap1	Hap3	Hap1	Hap2	Hap1	NA	Hap1	Hap1	Hap3	Hap1	Hap1	Hap1
B202	Baoxie 123B	China	intermediate xian	24.6292	8.94871	2.68068	3.34528	Hap1	Hap3	Hap4	Hap2	NA	Hap2	Hap1	Hap1	Hap1	Hap1	NA	Hap1
B203	Biwusheng	China	intermediate xian	26.1235	8.41519	2.77934	3.0307	NA	Hap3	Hap3	Hap2	NA	Hap1	NA	Hap1	Hap1	Hap1	NA	NA
B204	Longhuamaohu	China	temperate geng	30.5	8.28	3.31333	2.50333	Hap3	Hap3	Hap3	Hap1	Hap2	Hap2	Hap3	Hap2	Hap2	Hap2	Hap2	Hap2
B205	Cunsanli	China	intermediate geng	29.0917	8.625	3.22333	2.68	Hap1	Hap3	Hap2	Hap1	Hap2	Hap2	Hap3	Hap3	NA	Hap2	Hap2	Hap2
B207	Aihechi	China	intermediate xian	28.925	8.71333	3.05667	2.85667	Hap5	Hap6	Hap4	Hap2	NA	Hap3	NA	Hap1	Hap1	Hap3	Hap4	Hap1
B208	Lucaihao	China	xian-1A	26.465	7.37	3.5	2.10833	Hap5	Hap2	Hap4	Hap1	Hap1	Hap3	Hap2	Hap1	Hap1	Hap1	Hap1	Hap4
B210	nxiongzaoyouzhan	China	xian-1A	23.5167	8.13833	2.81	2.9	Hap2	Hap6	Hap3	Hap1	Hap3	Hap1	Hap2	Hap1	Hap1	Hap1	Hap1	Hap4
B212	Chikenuo	China	temperate geng	21.131	7.55161	2.87905	2.62699	Hap3	Hap1	Hap3	Hap1	Hap2	Hap2	Hap4	Hap2	Hap2	Hap2	Hap2	Hap2
B213	Liuyenian	China	xian-1A	26.755	8.97167	2.74333	3.29	Hap5	NA	Hap4	Hap1	NA	NA	Hap1	NA	Hap1	Hap1	NA	Hap2
B214	Xuanenchangtanqingzhan	China	xian-1B	25.09	7.96833	3.155	2.53	Hap1	Hap3	Hap1	Hap2	Hap1	Hap1	Hap1	Hap1	NA	Hap1	Hap1	Hap1
B215	Hongqi 5	China	temperate geng	27.2417	7.54333	3.45333	2.18667	Hap3	Hap3	Hap6	Hap1	Hap2	Hap2	Hap3	Hap2	Hap2	Hap2	Hap2	Hap2
B216	Hanmadao4	China	xian-1A	22.3148	7.62061	2.88438	2.64448	Hap5	NA	Hap3	Hap1	Hap1	Hap1	Hap1	Hap1	Hap1	Hap3	Hap4	Hap1
B217	Honggu	China	xian-1B	26.4883	10.105	2.63833	3.83833	Hap1	Hap3	Hap1	Hap2	Hap1	Hap1	Hap1	Hap1	Hap1	Hap1	Hap1	Hap1
B218	Wuzidui	China	temperate geng	23.645	6.91177	3.265	2.12135	Hap3	Hap1	Hap3	Hap1	Hap2	Hap2	Hap3	Hap2	Hap2	Hap2	Hap2	Hap2
B219	Haolai	China	intermediate xian	32.9933	9.42833	3.41	2.76833	Hap2	Hap6	Hap1	Hap1	Hap1	Hap1	Hap2	Hap1	Hap3	Hap1	Hap3	Hap1
B221	Fanhaopi	China	xian-1A	23.6583	7.24	3.08833	2.345	NA	NA	NA	NA	Hap3	Hap1	NA	NA	NA	NA	NA	NA
B222	Beizinuo	China	xian-1A	31.1667	8.53333	3.17833	2.69167	Hap2	Hap6	Hap3	NA	NA	Hap3	Hap2	Hap1	Hap1	Hap1	Hap1	NA
B223	Cungunuo	China	temperate geng	30.0983	8.7	3.41	2.55167	NA	Hap3	Hap6	Hap1	Hap2	Hap2	Hap3	Hap2	Hap2	Hap2	Hap2	Hap2
B224	Younian	China	xian-1A	24.1583	7.12333	3.14167	2.27	Hap2	Hap6	Hap3	Hap1	Hap3	Hap1	Hap1	Hap1	Hap1	Hap1	Hap1	Hap4
B225	Guantuibaihe 1	China	temperate geng	26.8267	6.97333	3.605	1.935	Hap1	Hap1	Hap6	Hap1	Hap2	Hap2	Hap4	Hap2	Hap1	Hap2	Hap2	Hap2
B226	Heimangdao	China	temperate geng	28.9036	8.71524	3.36747	2.59198	Hap3	Hap2	Hap3	Hap1	Hap2	Hap2	Hap3	Hap2	Hap2	Hap2	Hap2	Hap2
B227	Menjiagao 1	China	intermediate xian	23.1233	7.29	3.00667	2.42667	Hap2	NA	Hap6	NA	Hap1	NA	NA	Hap3	Hap1	Hap3	Hap1	Hap2
B228	Haobayong 1	China	intermediate geng	32.7367	7.89833	3.73667	2.11333	Hap3	Hap1	NA	Hap1	Hap2	Hap2	Hap6	Hap3	Hap2	NA	NA	Hap2
B229	Menjiading 2	China	intermediate xian	20.9933	8.12167	2.62	3.10167	Hap2	NA	Hap6	Hap1	Hap1	Hap1	Hap2	Hap1	Hap3	Hap3	Hap4	Hap4
B230	Banjiemang2	China	intermediate geng	24.1024	7.2791	3.29897	2.21136	Hap3	Hap3	Hap3	Hap1	Hap2	Hap2	Hap6	NA	Hap2	Hap2	Hap2	Hap2
B232	Xiangaizao 10hao	China	xian-1B	27.28	7.89667	3.26833	2.41833	Hap1	Hap3	Hap1	Hap2	Hap1	Hap1	Hap1	Hap1	Hap1	Hap1	NA	Hap1
B233	Xiangwanxian 1	China	intermediate xian	24.3267	7.76667	2.84667	2.73167	Hap2	Hap3	Hap1	Hap2	Hap1	Hap1	Hap1	Hap1	Hap1	Hap1	Hap1	Hap1
B234	Aituogu 151	China	xian-1A	22.695	6.90333	3.31	2.08833	Hap2	Hap6	Hap4	Hap1	Hap1	Hap3	Hap1	Hap1	Hap1	Hap1	Hap1	Hap4
B235	Zhonghua 8	China	temperate geng	25.0767	7.10667	3.25833	2.18333	Hap3	Hap3	Hap6	Hap1	Hap2	Hap2	Hap3	Hap2	Hap2	Hap2	Hap2	Hap2
B236	Jindao 1	China	temperate geng	27.4333	7.49	3.42	2.19333	Hap3	Hap3	Hap3	Hap1	Hap2	Hap2	Hap3	Hap2	Hap2	Hap2	Hap2	Hap2
B238	Momi	China	intermediate xian	25.355	7.75833	2.94667	2.635	Hap1	Hap3	Hap4	Hap1	Hap1	Hap3	NA	Hap1	Hap3	Hap3	Hap4	Hap1
B239	Zhendao 232	China	xian-1A	25.9033	9.21333	2.54833	3.62	NA	Hap6	NA	NA	Hap1	NA	NA	Hap1	Hap1	Hap1	NA	Hap4
B240	Zhengdao 5	China	temperate geng	30.2178	7.95812	3.33953	2.38789	Hap1	Hap3	Hap6	Hap1	Hap2	Hap2	Hap3	Hap2	Hap2	Hap2	Hap2	Hap2
B241	Lamujia	China	Subtropical geng	27.5233	7.51333	3.50167	2.14833	Hap3	Hap3	Hap2	Hap1	Hap2	Hap2	Hap4	Hap3	Hap2	Hap4	Hap5	Hap2
B242	Gui 630	China	intermediate xian	27.975	9.91333	2.72167	3.65333	Hap1	NA	Hap1	Hap2	Hap3	Hap1	Hap2	Hap1	Hap3	NA	NA	Hap1
B243	Huhui 91269	China	aus	22.585	8.69333	2.56833	3.39	Hap4	Hap8	Hap3	Hap1	NA	Hap3	Hap5	NA	Hap2	Hap1	Hap1	NA
B244	Xiangdao	China	xian-1A	22.1567	7.42	2.95	2.515	Hap2	NA	Hap3	Hap1	NA	Hap3	NA	NA	Hap1	Hap1	Hap1	Hap4
B245	Shanjiugu	China	Subtropical geng	27.4518	7.33399	3.87319	1.89336	Hap1	NA	Hap2	Hap2	Hap2	NA	NA	NA	NA	NA	NA	NA
B246	Laozaogu	China	intermediate xian	22.0936	7.03511	3.09237	2.27461	Hap3	Hap6	Hap1	Hap2	Hap5	Hap1	Hap2	Hap2	Hap1	NA	Hap1	Hap1
B247	Jinnte B	China	intermediate xian	23.0817	8.35333	2.745	3.04833	NA	Hap6	NA	NA	NA	NA	Hap2	NA	Hap1	Hap1	Hap1	NA
B248	Zhuzhen B	China	xian-1A	29.4583	8.36833	3.29667	2.53833	Hap5	Hap6	Hap4	Hap1	Hap1	Hap3	Hap2	Hap1	Hap1	Hap1	Hap1	Hap3
B249	Chaoyangyihao B	China	xian-1A	22.965	7.36	3.12333	2.35833	Hap2	Hap6	Hap4	Hap1	Hap1	Hap3	Hap1	Hap1	Hap1	NA	Hap1	Hap4
B250	Annongwangeng B	China	temperate geng	23.22	8.15376	2.79229	2.92282	Hap3	Hap3	Hap3	Hap1	Hap2	Hap2	Hap3	Hap2	Hap2	Hap2	Hap2	Hap2
B252	Xiangai B	China	intermediate xian	23.07	7.58833	3.13333	2.425	Hap1	Hap6	Hap1	Hap1	Hap6	Hap3	Hap1	Hap1	Hap1	Hap1	Hap1	Hap3
B253	Jiangnongzao 1 B	China	intermediate xian	28.795	9.16	2.75833	3.32333	Hap1	Hap1	Hap4	Hap1	Hap1	Hap3	Hap1	Hap2	Hap1	Hap1	Hap1	Hap1
B254	Jinghu3 B	China	intermediate xian	28.96	8.86167	2.875	3.11667	Hap1	Hap1	Hap4	Hap1	Hap1	Hap3	Hap1	Hap2	Hap1	Hap1	Hap1	Hap1
B255	Dianrui 409B	China	intermediate xian	24.6167	8.84333	2.65833	3.33333	Hap1	Hap6	Hap4	NA	Hap1	Hap3	Hap2	Hap1	Hap1	Hap1	Hap1	Hap1
B258	Xingguo	China	temperate geng	26.0067	7.81833	3.09333	2.56333	Hap3	Hap3	Hap3	Hap1	Hap2	Hap2	NA	Hap2	Hap2	Hap2	Hap2	Hap2
B259	Leihuozhan	China	xian-1A	26.9333	8.70167	2.77167	3.14667	Hap5	Hap6	Hap4	Hap1	Hap3	Hap3	Hap1	Hap1	Hap1	Hap1	Hap1	Hap2
B260	Mamagu	China	xian-1A	24.5967	7.425	3.17167	2.345	Hap2	Hap6	Hap4	Hap1	Hap1	Hap3	NA	Hap1	Hap3	Hap1	Hap1	Hap4
B261	Meihuanuo	China	xian-1A	22.6522	7.86519	2.78492	2.82077	Hap2	Hap6	Hap4	Hap1	Hap1	NA	Hap1	Hap1	Hap1	Hap1	Hap1	Hap4
B263	Weiguo	China	temperate geng	26.2683	6.8915	3.46844	1.98719	Hap3	Hap1	Hap3	Hap1	Hap2	Hap2	Hap3	Hap2	Hap2	Hap2	Hap2	Hap2
B264	Sanbaili	China	xian-1A	27.105	8.215	3.11167	2.64333	Hap5	Hap6	Hap3	Hap1	Hap1	Hap3	Hap2	Hap1	Hap1	Hap1	Hap1	Hap4
B266	Haomake (K)	China	Subtropical geng	26.8467	7.42667	3.79167	1.96	Hap1	NA	Hap2	Hap1	Hap2	Hap2	Hap3	Hap3	Hap1	Hap4	Hap5	Hap2
B268	ngaogu	China	intermediate xian	26.0983	8.06167	3.08833	2.61	Hap5	Hap6	Hap3	Hap1	Hap3	Hap1	Hap2	Hap1	Hap1	Hap1	Hap1	Hap4
CX10	Gang 46B	China	xian-1A	25.1883	7.58833	3.27167	2.32167	Hap5	Hap2	Hap4	Hap1	Hap1	Hap3	Hap2	Hap1	Hap1	Hap1	Hap1	Hap4
CX100	Palung 2	Nepal	xian-1B	25.46	9.27333	2.75333	3.37333	Hap1	Hap3	Hap2	Hap2	Hap1	Hap3	Hap3	NA	NA	Hap1	NA	Hap1
CX101	Hei Mi Chan	Chinese Taipei	xian-1A	23.2133	8.54333	3.025	2.83	NA	Hap2	Hap4	Hap1	Hap1	Hap3	Hap1	Hap1	Hap3	Hap3	Hap4	Hap4
CX102	Tek Si Chut	Chinese Taipei	xian-1A	23.8417	8.25167	2.925	2.82333	Hap5	Hap2	Hap1	Hap2	Hap1	Hap1	Hap2	Hap1	Hap1	Hap1	Hap1	Hap1
CX103	Rubio	Peru	intermediate	21.5903	8.22062	2.57203	3.19789	NA	Hap1	Hap1	Hap1	NA	Hap1	Hap1	Hap1	Hap2	Hap2	Hap2	Hap1
CX104	Sadri rice 1	Iran	basmati	23.6489	9.1315	2.52912	3.62568	NA	Hap1	NA	Hap1	Hap2	NA	Hap3	Hap2	Hap2	Hap2	Hap2	Hap2
CX106	SAL BUI BAO	Vietm	tropical geng	29.085	9.22667	2.89	3.205	Hap1	Hap4	Hap2	Hap2	NA	Hap3	Hap4	Hap3	Hap2	Hap4	Hap5	NA
CX107	Tun Sart	Vietm	xian-3	28.9	9.85833	2.74833	3.58833	Hap1	NA	Hap1	Hap2	Hap1	Hap1	Hap2	Hap1	Hap1	Hap1	Hap1	Hap3
CX108	Ziri	India	intermediate	27.48	8.66667	3.025	2.86833	NA	NA	NA	NA	NA	NA	NA	NA	NA	NA	NA	NA
CX109	Dacca6	Phillipines	intermediate geng	22.545	7.80833	2.72333	2.88	Hap1	Hap1	Hap2	Hap1	Hap2	Hap2	Hap6	Hap2	Hap2	Hap2	Hap2	Hap2
CX11	Gumei 2	China	intermediate geng	36.4828	9.08062	3.60203	2.52289	NA	NA	NA	Hap1	Hap2	NA	NA	NA	NA	NA	NA	NA
CX110	UP15	Japan	basmati	32.2922	10.7417	2.975	3.62333	Hap3	Hap1	Hap5	Hap1	Hap2	Hap2	NA	Hap2	NA	NA	Hap2	NA
CX111	Giza14	Egypt	tropical geng	28.24	8.61667	3.045	2.83167	Hap3	Hap4	Hap2	Hap2	Hap2	Hap3	Hap4	Hap3	Hap2	Hap4	Hap5	Hap3
CX112	Ginga	Japan	intermediate	26.2183	7.02	3.315	2.12	Hap3	Hap1	Hap5	Hap1	Hap2	Hap2	Hap2	Hap1	Hap1	Hap2	NA	NA
CX113	Biniapan	Unknow	tropical geng	29.121	8.41667	3.30167	2.55333	Hap1	Hap7	Hap2	Hap2	Hap4	Hap3	Hap4	Hap3	Hap1	Hap4	Hap5	Hap2
CX114	Guang Lu Ai 4	China	xian-1A	26.9617	7.33	3.485	2.105	Hap5	Hap6	Hap4	Hap1	Hap1	Hap3	Hap2	Hap1	Hap1	Hap1	Hap1	Hap3
CX115	Yun hui 72	China	intermediate xian	25.53	8.11333	3.01833	2.69167	Hap4	Hap3	Hap3	Hap1	Hap1	Hap1	Hap1	Hap2	Hap1	NA	NA	Hap4
CX116	Wudadaozhong	North Korea	temperate geng	28.8723	7.39167	3.34833	2.215	Hap3	Hap3	Hap3	Hap1	Hap2	NA	Hap3	Hap2	Hap2	Hap2	Hap2	Hap2
CX117	IR65600-27-1-2-2	Phillipines	intermediate xian	27.2817	8.655	2.85667	3.03	Hap1	Hap2	Hap4	Hap1	Hap1	Hap3	Hap1	Hap1	Hap1	Hap1	Hap1	Hap1
CX118	Yetuozai	China	intermediate xian	23.5467	7.99	2.76167	2.89667	Hap2	Hap4	Hap1	Hap1	Hap1	Hap1	Hap2	Hap1	Hap1	Hap1	Hap1	Hap1
CX119	P59279	Unknow	intermediate xian	22.0517	7.265	2.83333	2.565	Hap2	Hap3	Hap1	Hap1	Hap1	Hap1	Hap1	Hap1	Hap1	Hap1	Hap1	Hap1
CX12	Huagengxian 74	China	intermediate xian	19.68	7.755	2.58167	3.005	Hap2	Hap3	Hap1	Hap2	Hap1	Hap1	Hap1	Hap1	Hap1	Hap1	Hap1	Hap1
CX120	TKM6	India	intermediate xian	25.0367	8.87167	2.55167	3.485	Hap1	Hap4	Hap1	Hap1	NA	Hap2	NA	Hap1	Hap3	Hap1	Hap1	Hap1
CX121	Guang122	China	xian-1B	22.2639	8.80301	2.54031	3.4709	Hap1	Hap1	Hap1	Hap2	Hap1	Hap1	Hap1	Hap1	Hap1	Hap1	Hap1	Hap1
CX122	Tai-Zhong-Xian 10	Chinese Taipei	intermediate xian	24.6417	8.54167	2.83667	3.01333	Hap2	Hap3	Hap1	Hap2	Hap1	Hap1	Hap1	Hap1	Hap1	Hap1	NA	Hap1
CX123	Yu Qiu Gu	China	xian-1A	26.01	7.90333	3.085	2.56667	Hap2	Hap2	Hap4	Hap2	Hap3	Hap3	Hap1	Hap1	Hap1	Hap1	Hap1	Hap4
CX124	IR71466-75-3-B-1	Phillipines	intermediate xian	24.4483	8.70667	2.60333	3.34833	Hap1	Hap1	Hap1	Hap1	NA	Hap1	NA	Hap1	Hap3	NA	NA	Hap1
CX125	CAOZHAO-2	China	xian-1B	23.4617	9.035	2.47	3.66833	Hap1	Hap3	Hap1	Hap2	Hap1	Hap1	Hap1	Hap1	Hap1	Hap1	Hap1	Hap1
CX126	IRBB60	Phillipines	xian-1B	25.2133	9.05167	2.58167	3.51	Hap1	NA	Hap1	Hap2	NA	Hap1	Hap2	Hap1	Hap1	Hap1	NA	Hap1
CX128	Gajale	Nepal	intermediate xian	23.9867	9.13333	2.59	3.53	NA	NA	Hap4	Hap1	Hap5	Hap1	NA	Hap1	Hap3	Hap3	Hap4	Hap1
CX129	MOLOK	Indonesia	tropical geng	30.1433	8.49012	3.45113	2.46121	Hap1	NA	Hap2	Hap2	Hap2	NA	NA	NA	NA	NA	NA	NA
CX13	R644	China	intermediate xian	22.7617	8.23333	2.71667	3.035	NA	Hap3	NA	NA	Hap1	NA	Hap1	Hap1	Hap1	NA	NA	Hap1
CX130	CHIPDA	India	xian-2	28.9	8.115	3.17	2.56	Hap5	NA	Hap1	Hap2	Hap3	Hap1	NA	Hap1	NA	NA	NA	NA
CX131	ZALE	Myanmar	xian-1A	27.6067	8.10167	3.14667	2.57667	Hap2	Hap6	Hap4	Hap1	Hap1	Hap3	Hap1	Hap1	Hap3	Hap1	Hap1	Hap3
CX132	AP423	India	tropical geng	27.2083	8.4	3.02167	2.78333	Hap3	Hap7	Hap2	Hap2	Hap2	Hap3	Hap4	Hap3	Hap2	Hap4	Hap5	Hap3
CX133	Zhengshan97	China	xian-1A	23.045	7.62833	3.20667	2.38	Hap5	Hap2	Hap4	Hap1	Hap1	Hap3	Hap1	Hap1	Hap1	Hap1	Hap1	Hap3
CX134	IRBB7	Phillipines	xian-1B	24.9533	9.00333	2.60667	3.45667	Hap1	Hap1	Hap1	Hap2	Hap1	Hap1	NA	Hap1	Hap1	Hap1	Hap1	Hap1
CX138	Qd_441	China	intermediate geng	23.2183	6.51	3.51	1.85667	Hap3	NA	Hap3	Hap1	Hap2	Hap2	Hap3	Hap3	Hap2	Hap2	Hap2	Hap2
CX139	Amareles	Portugal	intermediate geng	32.3567	10.75	3.00667	3.58833	Hap1	Hap3	Hap2	Hap1	Hap2	Hap2	Hap6	Hap2	Hap2	Hap2	Hap2	Hap2
CX14	Chennong 265	China	temperate geng	26.77	6.57167	3.57167	1.84167	Hap3	Hap3	Hap3	Hap1	Hap2	Hap2	Hap3	Hap2	Hap2	Hap2	Hap2	Hap2
CX140	Nipponbare	Japan	temperate geng	23.8154	7.01027	3.14535	2.23754	Hap3	Hap1	Hap3	Hap1	Hap2	Hap2	NA	Hap2	Hap2	Hap2	Hap2	Hap2
CX141	Padi Siam Kuning	Malaysia	xian-3	21.1502	6.92502	3.1116	2.23011	Hap2	Hap6	Hap1	Hap1	Hap6	Hap1	Hap1	Hap1	Hap1	Hap1	Hap1	NA
CX142	Ai Yeh Lu	China	intermediate geng	33.6735	9.61333	3.34	2.88167	Hap1	Hap4	Hap2	Hap1	Hap4	Hap2	Hap3	Hap2	Hap2	Hap4	Hap5	Hap2
CX143	Khasar	Iran	basmati	12.46	5.64167	2.39833	2.35833	Hap3	Hap1	Hap5	Hap1	Hap2	Hap4	Hap3	NA	Hap1	Hap2	Hap6	Hap2
CX144	Hta7204	Unknow	intermediate xian	30.1083	8.84333	2.83	3.125	Hap1	Hap1	Hap1	Hap2	Hap1	Hap1	Hap2	Hap1	Hap1	Hap1	Hap3	Hap1
CX145	Minghui 63	China	intermediate xian	27.305	9.63333	2.815	3.425	Hap1	Hap3	Hap1	Hap2	Hap3	Hap1	Hap1	Hap1	Hap3	Hap1	Hap1	Hap1
CX146	Co43	India	intermediate xian	19.8383	7.58667	2.60167	2.92333	Hap2	Hap3	Hap1	Hap1	Hap1	Hap1	Hap1	Hap1	Hap3	Hap1	Hap1	Hap1
CX147	Seberang	Unknow	intermediate xian	19.9017	8.18	2.565	3.19333	Hap1	Hap1	NA	Hap1	NA	Hap1	Hap1	Hap1	Hap1	Hap1	Hap1	Hap1
CX148	Sri Raja	Malaysia	xian-3	20.3378	8.29812	2.55453	3.26539	Hap1	Hap3	Hap1	Hap1	Hap6	Hap1	Hap1	Hap1	Hap1	Hap1	Hap1	Hap1
CX149	Karl Local	India	basmati	22.2133	8.795	2.56833	3.42833	Hap1	Hap5	Hap5	Hap1	Hap2	Hap2	Hap5	Hap2	Hap2	Hap5	Hap3	Hap4
CX15	Y134	China	xian-1B	22.885	8.40667	2.815	2.99167	Hap1	NA	Hap1	Hap2	Hap1	Hap1	Hap1	Hap1	Hap1	Hap1	Hap1	Hap1
CX150	Chorofa	Phillipines	xian-1B	22.0417	8.79333	2.5	3.52	Hap1	Hap1	Hap1	Hap2	Hap1	Hap1	Hap1	Hap1	Hap3	Hap1	Hap1	Hap1
CX151	AZUCE	Phillipines	tropical geng	23.3464	7.96815	2.85183	2.77793	Hap1	Hap4	Hap2	Hap2	Hap2	Hap2	Hap4	Hap3	Hap1	Hap2	Hap2	Hap2
CX152	Cisadane	Unknow	xian-1B	28.29	8.78333	2.94167	2.98667	Hap1	Hap2	Hap1	Hap2	NA	Hap1	Hap1	Hap1	Hap1	Hap1	Hap1	Hap1
CX153	Jalmag	India	xian-2	25.5978	7.39062	3.15953	2.34289	Hap2	Hap2	Hap1	Hap1	Hap1	Hap1	Hap2	Hap2	Hap1	Hap1	NA	Hap2
CX154	Khao Dawk Mali 105	Thailand	xian-3	23.4783	9.62833	2.49667	3.865	Hap1	Hap2	Hap1	Hap2	Hap1	Hap1	Hap2	Hap5	Hap3	NA	Hap3	Hap1
CX155	Madhukar	India	xian-2	29.3217	8.76167	3.09667	2.83333	Hap2	Hap1	Hap1	Hap1	Hap3	Hap1	Hap5	Hap1	Hap1	Hap1	Hap1	Hap1
CX156	MR84	Malaysia	intermediate xian	22.88	8.585	2.58667	3.32333	Hap1	Hap1	Hap1	Hap2	Hap1	Hap1	Hap1	Hap1	Hap1	Hap1	Hap1	Hap1
CX157	Ptb33	India	intermediate xian	23.1767	7.255	3.01833	2.405	Hap2	Hap2	Hap1	Hap1	Hap1	Hap1	Hap5	Hap1	NA	Hap3	Hap4	Hap1
CX158	Shwe War Tun	Vietm	xian-3	23.3706	8.4862	2.75446	3.07641	Hap1	Hap2	Hap1	Hap2	NA	Hap1	Hap1	Hap1	Hap1	NA	Hap3	Hap1
CX16	Yuan jing 7	China	temperate geng	25.4883	6.60667	3.36167	1.965	Hap3	Hap3	Hap6	Hap1	Hap2	Hap2	Hap3	Hap2	Hap2	Hap2	Hap2	Hap2
CX160	W1263	India	xian-2	23.0667	7.96333	2.87833	2.76833	Hap5	Hap1	Hap1	Hap1	Hap1	Hap1	Hap1	Hap1	Hap3	Hap1	Hap1	Hap1
CX161	IR42	Phillipines	xian-1B	20.9283	8.105	2.56333	3.165	Hap2	Hap3	Hap1	Hap2	Hap1	Hap1	Hap1	Hap1	Hap1	Hap1	Hap1	Hap1
CX162	TN1	Chinese Taipei	xian-1A	23.7333	7.18333	3.125	2.3	Hap5	Hap6	Hap1	Hap1	NA	Hap1	Hap1	Hap1	Hap1	Hap1	Hap1	Hap2
CX165	Wuyugeng 3	China	temperate geng	26.966	6.85751	3.40018	2.0196	Hap3	Hap3	Hap3	Hap1	Hap2	Hap2	Hap3	Hap2	Hap2	Hap2	Hap2	Hap2
CX17	Yuexiangzhan	China	intermediate xian	17.9383	7.53667	2.51	3.00167	Hap5	Hap1	Hap4	Hap2	Hap1	Hap1	Hap1	Hap1	Hap1	Hap1	Hap1	Hap1
CX18	Zaoxian 14	China	xian-1A	22.78	8.57667	2.55667	3.36333	NA	NA	Hap4	NA	NA	Hap3	Hap2	Hap1	Hap1	Hap1	Hap1	NA
CX182	SLG1	Japan	intermediate xian	34.6159	10.3149	3.00372	3.44021	Hap1	Hap3	Hap1	Hap1	Hap1	Hap1	Hap2	Hap1	Hap1	Hap1	Hap1	Hap1
CX19	Zhong 413	China	intermediate xian	24.3317	7.29	3.13167	2.32833	Hap2	Hap6	Hap4	Hap2	Hap1	Hap1	Hap1	Hap1	Hap1	Hap1	Hap1	Hap1
CX2	BR11	Bangladesh	intermediate xian	26.4733	8.67333	2.88833	3.03333	Hap1	Hap3	NA	Hap2	NA	Hap1	Hap1	Hap1	Hap1	Hap1	NA	Hap3
CX20	Zihui 100	China	intermediate xian	25.9085	8.69398	2.86545	3.04265	Hap2	Hap6	Hap4	Hap2	Hap1	Hap1	Hap1	Hap1	Hap1	Hap1	Hap1	Hap1
CX205	IR69428-6-1-1-3-3	Phillipines	intermediate geng	25.8167	7.55833	3.29333	2.35667	Hap3	NA	Hap2	Hap2	Hap2	Hap2	Hap4	Hap2	Hap2	Hap2	Hap2	Hap3
CX206	IR2061-522-6-9	Phillipines	xian-1B	21.0383	8.14054	2.4058	3.39339	Hap2	Hap3	Hap1	Hap2	Hap1	Hap1	Hap1	Hap1	Hap3	Hap1	Hap1	Hap1
CX207	Gaozi	China	intermediate xian	20.6533	7.83333	2.755	2.845	Hap2	Hap3	NA	Hap2	Hap5	Hap3	Hap1	Hap1	Hap1	Hap3	Hap4	Hap1
CX21	Bg90-2	Sri Lanka	xian-1B	28.8383	8.78	2.89167	3.03667	Hap1	NA	Hap1	Hap2	Hap5	Hap1	Hap1	Hap1	Hap1	Hap1	Hap1	NA
CX210	Qb_604	China	intermediate	28.2233	7.46333	3.57	2.09	NA	NA	NA	Hap1	NA	NA	NA	Hap1	Hap3	NA	NA	NA
CX211	M3122	China	temperate geng	20.0067	7.74833	2.51167	3.08667	Hap3	Hap3	Hap3	Hap1	Hap2	Hap2	Hap3	Hap2	Hap2	Hap2	Hap2	Hap2
CX212	Nongken 58	Japan	temperate geng	25.9017	7.07333	3.30167	2.145	NA	Hap3	NA	Hap1	Hap2	NA	Hap3	Hap2	Hap2	NA	NA	Hap2
CX213	Chennong 89366	China	temperate geng	29.3	7.215	3.575	2.02167	Hap3	Hap3	NA	Hap1	Hap2	Hap2	NA	Hap2	Hap2	Hap2	Hap2	Hap2
CX214	Brazil Nuodao	Brazil	tropical geng	30.5833	9.06167	2.95833	3.07333	Hap1	Hap7	NA	Hap2	Hap2	Hap3	Hap4	NA	Hap2	Hap4	NA	Hap3
CX218	Type3	India	xian-1B	20.4467	8.73167	2.21167	3.97667	Hap1	Hap1	NA	Hap2	Hap1	Hap1	Hap1	Hap1	Hap1	Hap1	NA	Hap1
CX219	FL478	Phillipines	intermediate xian	28.405	9.37	2.75667	3.4	Hap1	Hap1	Hap1	Hap2	Hap5	Hap1	Hap2	Hap1	Hap3	Hap3	Hap4	Hap1
CX22	PR106	India	xian-1B	25.5733	9.05167	2.8	3.23667	Hap1	Hap3	Hap1	Hap2	Hap1	Hap1	Hap1	Hap1	Hap1	Hap1	NA	Hap1
CX220	IRAT109	Brazil	tropical geng	36.0883	8.52333	3.70167	2.30833	Hap3	Hap1	Hap2	Hap2	Hap4	Hap3	Hap4	Hap3	Hap1	Hap4	Hap5	Hap3
CX221	Zhongyouzao 81	China	intermediate xian	24.4733	9.06667	2.43833	3.72667	Hap1	Hap1	Hap4	Hap2	Hap1	Hap1	Hap2	Hap1	Hap1	Hap1	Hap1	Hap1
CX225	IR77298-14-1-2	Phillipines	xian-1B	21.5283	9.09333	2.21333	4.12333	Hap1	Hap1	NA	Hap2	Hap1	Hap1	Hap1	Hap1	Hap1	NA	Hap1	Hap1
CX226	IR06G113	Phillipines	xian-1B	25.9417	9.55667	2.49667	3.83	Hap1	Hap1	Hap2	Hap2	Hap1	Hap1	Hap1	Hap1	Hap1	Hap1	Hap1	Hap1
CX227	KASALATH	Japan	aus	18.0967	7.08	2.51167	2.82833	NA	NA	NA	NA	Hap2	NA	NA	NA	Hap1	NA	NA	NA
CX228	Bala	India	intermediate xian	20.1367	6.17333	3.14667	1.96667	Hap5	Hap2	Hap5	Hap1	Hap1	Hap2	NA	Hap2	Hap1	Hap5	Hap3	Hap2
CX230	IR64-IL	China	xian-1B	25.2917	9.11	2.505	3.64333	Hap1	Hap1	Hap1	Hap2	Hap1	Hap1	Hap1	Hap1	Hap1	Hap1	Hap1	Hap1
CX231	IR52561-UBN-1-1-2	Phillipines	intermediate xian	22.2479	9.27709	2.46333	3.77201	Hap1	Hap1	Hap1	Hap1	Hap1	Hap1	Hap1	Hap1	Hap3	Hap1	Hap1	Hap1
CX232	IR55419-04	Phillipines	intermediate xian	24.8367	8.43667	2.78	3.03667	Hap5	Hap1	Hap1	Hap2	NA	Hap1	Hap1	Hap1	Hap1	Hap1	Hap1	Hap1
CX233	IR58821-23-1-3-1	Phillipines	intermediate xian	23.5167	8.45	2.715	3.11667	Hap1	Hap3	Hap1	Hap2	Hap1	Hap1	Hap1	Hap1	Hap3	Hap1	Hap1	Hap1
CX234	IR62266-42-6-2	Phillipines	intermediate xian	24.9617	8.53	2.61167	3.26833	NA	Hap1	Hap1	Hap2	NA	Hap1	Hap1	Hap1	Hap1	NA	NA	Hap1
CX235	NSIC RC9 (APO)	Phillipines	intermediate xian	21.8117	7.775	2.80667	2.77	Hap5	Hap1	Hap1	Hap2	Hap6	Hap1	Hap1	Hap1	Hap1	Hap1	Hap1	Hap3
CX236	Vanda	Unknow	intermediate xian	26.8317	9.325	2.80167	3.32833	Hap1	NA	Hap5	Hap2	Hap1	Hap1	Hap2	Hap1	Hap1	Hap1	Hap1	Hap4
CX237	B6136-3-TB-0-1-5	Phillipines	xian-1B	24.0523	7.58499	3.06545	2.47773	NA	Hap2	Hap1	Hap2	Hap1	Hap1	Hap1	Hap1	Hap3	Hap1	Hap1	Hap1
CX238	BW311-9	Phillipines	xian-1B	23.2533	7.455	3.005	2.48167	NA	NA	Hap1	Hap2	Hap1	Hap1	Hap1	Hap1	Hap3	Hap1	Hap1	Hap1
CX24	TKM 9	India	intermediate xian	23.36	7.61333	3.12167	2.44333	Hap5	Hap1	Hap1	Hap1	Hap1	Hap1	Hap1	Hap1	Hap1	Hap1	Hap1	Hap1
CX240	Carijo	Brazil	intermediate xian	21.2033	7.94667	2.685	2.965	Hap2	Hap1	Hap1	Hap2	Hap1	Hap1	Hap1	Hap1	Hap1	Hap1	Hap1	Hap1
CX241	IAC47	Phillipines	tropical geng	30.7133	8.90333	3.07667	2.89667	Hap1	Hap4	Hap2	Hap2	Hap2	Hap3	Hap4	NA	Hap2	Hap4	Hap5	Hap2
CX242	IR47686-4-4-B-1	Phillipines	intermediate	19.84	8.135	2.515	3.23833	Hap2	NA	Hap1	Hap2	NA	NA	Hap4	NA	NA	NA	NA	Hap2
CX243	IR47686-6-2-1-1	Phillipines	tropical geng	30.3792	10.54	2.68781	3.91336	Hap1	NA	NA	Hap2	Hap4	NA	NA	NA	NA	NA	NA	NA
CX247	IRAT144	Indonesia	intermediate xian	23.565	8.80833	2.595	3.405	Hap1	Hap3	NA	Hap2	NA	Hap1	NA	NA	Hap1	NA	Hap1	NA
CX248	KindangPatong	Phillipines	tropical geng	22.135	6.35833	3.23667	1.965	NA	Hap1	Hap2	Hap1	Hap2	Hap3	Hap6	NA	Hap1	Hap3	Hap3	Hap3
CX249	2004	China	xian-1B	29.67	9.99333	2.825	3.54	Hap1	Hap1	NA	Hap1	NA	Hap1	NA	Hap1	Hap1	NA	NA	Hap1
CX25	Cisanggarung	Indonesia	xian-1B	28.1633	8.64333	3.005	2.88	Hap1	NA	Hap1	Hap2	NA	Hap1	NA	Hap1	Hap3	Hap1	Hap1	Hap1
CX250	829	China	xian-1B	30.3267	10.27	2.83	3.63333	NA	Hap1	NA	Hap2	NA	Hap1	Hap1	Hap1	Hap1	NA	Hap1	Hap1
CX251	Xudao 4	China	temperate geng	26.1267	6.885	3.23333	2.13167	Hap3	Hap1	Hap3	Hap1	Hap2	Hap2	Hap3	Hap2	Hap2	Hap2	Hap2	Hap2
CX26	Amol3(Sa)	Iran	xian-1B	20.1467	8.375	2.42833	3.465	Hap1	Hap3	Hap1	Hap1	Hap1	Hap1	Hap1	Hap1	Hap1	Hap1	Hap1	Hap1
CX262	IAC3	China	tropical geng	26.49	8.795	2.905	3.03167	Hap1	NA	Hap2	Hap2	Hap2	Hap3	Hap6	Hap3	Hap2	NA	Hap2	Hap3
CX263	PADISENEMOK	Unknow	intermediate xian	25.3467	8.575	2.73833	3.135	Hap1	Hap3	Hap1	Hap2	Hap3	Hap1	NA	Hap1	Hap1	Hap1	Hap1	Hap1
CX265	MONOLAYA	United States	intermediate xian	22.4467	8.78333	2.585	3.40333	Hap1	Hap3	NA	NA	NA	Hap3	NA	Hap1	Hap1	Hap1	Hap1	Hap1
CX266	DINORADO	Phillipines	tropical geng	21.4949	7.48167	2.76333	2.71	Hap4	NA	Hap2	Hap1	Hap2	NA	Hap4	Hap3	NA	Hap2	Hap2	Hap2
CX267	IET1444	India	intermediate xian	21.8517	7.55	2.765	2.73667	Hap5	Hap3	NA	Hap1	Hap3	Hap1	Hap1	Hap1	Hap3	Hap5	Hap1	NA
CX268	ARROZVERMELHO	Phillipines	intermediate xian	20.695	8.09833	2.50667	3.27833	Hap1	NA	Hap1	NA	Hap3	Hap1	NA	Hap1	NA	NA	Hap1	NA
CX269	IAC165	Brazil	tropical geng	33.5767	9.48	3.06167	3.10167	Hap1	Hap7	Hap2	Hap2	Hap2	Hap3	Hap4	Hap3	Hap2	Hap4	Hap5	Hap3
CX27	Khazar	Iran	intermediate xian	17.8733	7.54667	2.54333	2.96833	Hap2	Hap3	Hap4	Hap1	NA	Hap1	NA	Hap1	Hap1	Hap1	Hap1	Hap1
CX270	TAICHUNGTIVE1	Chinese Taipei	xian-1A	25.9901	8.63393	2.78199	3.10461	NA	NA	NA	Hap1	NA	NA	NA	Hap1	Hap1	Hap1	Hap1	NA
CX273	NO BOKRA	India	intermediate xian	21.7967	9.30833	2.50167	3.72667	Hap1	Hap3	Hap1	Hap1	Hap1	Hap1	Hap1	Hap1	Hap3	Hap1	Hap1	Hap1
CX274	IR 26	Philippines	intermediate xian	23.0933	8.03512	2.95113	2.81121	Hap1	Hap3	Hap1	Hap1	Hap1	NA	NA	NA	NA	NA	NA	NA
CX276	IR8192-200-3-3-1-1	Phillipines	xian-1B	24.4117	9.205	2.515	3.675	Hap1	Hap1	Hap1	Hap2	Hap1	Hap1	Hap1	Hap1	Hap3	Hap1	Hap1	Hap1
CX277	02428-IL	China	intermediate geng	26.3018	8.9828	2.68707	3.34039	Hap3	NA	Hap3	Hap1	Hap2	NA	NA	NA	NA	NA	NA	NA
CX278	IR68	Phillipines	intermediate xian	28.1467	10.0367	2.695	3.73167	Hap1	Hap3	NA	Hap1	NA	Hap1	NA	NA	NA	NA	NA	Hap3
CX28	Gayabyeo	Korea	xian-1B	23.9633	8.09833	2.91333	2.78	NA	Hap3	Hap1	Hap2	Hap1	Hap1	NA	Hap1	Hap3	Hap1	Hap1	Hap1
CX280	Maravilha	Brazil	intermediate	23.51	9.15	2.77667	3.29667	Hap1	Hap7	NA	Hap2	NA	NA	NA	Hap1	NA	NA	NA	NA
CX281	IR68897B	Phillipines	xian-1B	21.4911	8.84359	2.32741	3.8102	Hap1	Hap1	Hap2	Hap2	Hap1	Hap1	Hap1	Hap1	Hap3	Hap1	Hap1	Hap1
CX282	Lijiangxintuanheigu	China	intermediate geng	23.8602	7.8828	2.93017	2.77127	NA	Hap1	NA	Hap1	NA	NA	NA	NA	NA	NA	NA	NA
CX284	Han 502	China	intermediate geng	32.8567	8.315	3.505	2.37667	Hap1	Hap3	NA	Hap1	Hap2	NA	NA	NA	NA	NA	NA	NA
CX285	Nonglinnuo	China	tropical geng	25.9	7.30167	3.605	2.03167	Hap3	Hap1	Hap2	Hap1	Hap4	Hap2	Hap3	Hap3	Hap1	Hap4	Hap5	Hap2
CX286	C349	China	intermediate	27.955	7.65833	3.26833	2.34833	NA	Hap1	NA	Hap1	Hap1	Hap1	Hap3	Hap2	Hap2	Hap2	Hap2	Hap1
CX287	C52	China	temperate geng	24.3867	7.24167	3.12333	2.32333	Hap3	Hap1	Hap3	Hap1	NA	Hap2	Hap3	Hap2	Hap2	Hap2	Hap2	Hap2
CX288	D11	China	intermediate xian	25.8183	9.42	2.73167	3.45333	Hap1	Hap1	Hap4	Hap1	NA	Hap1	Hap1	Hap1	Hap3	Hap1	Hap1	Hap3
CX29	Milyang23	North Korea	intermediate	27.4483	8.345	3.06	2.74	Hap1	Hap3	Hap2	Hap1	Hap2	Hap1	Hap1	Hap2	Hap2	Hap2	Hap2	Hap2
CX290	Duo 57	China	xian-1B	27	9.46833	2.76	3.43667	Hap1	Hap1	Hap1	Hap2	NA	Hap1	Hap1	Hap1	Hap3	Hap1	Hap1	Hap1
CX291	D15	China	intermediate xian	26.19	8.885	2.90667	3.05833	Hap1	Hap1	Hap1	Hap2	Hap3	NA	NA	Hap1	NA	Hap1	Hap1	Hap1
CX296	IR74	Phillipines	intermediate xian	25.7333	9.12	2.61	3.49833	Hap1	Hap1	Hap1	Hap1	Hap1	Hap1	NA	Hap1	Hap1	Hap1	Hap1	Hap1
CX3	BR24	Bangladesh	xian-1A	24.8717	8.255	3.01667	2.77333	Hap5	Hap2	Hap4	Hap1	Hap1	Hap3	Hap1	NA	Hap3	Hap3	Hap4	Hap1
CX30	MR185	Malaysia	xian-1B	21.48	7.64333	2.70333	2.83	NA	NA	Hap1	Hap2	Hap1	Hap1	Hap1	Hap1	Hap3	Hap1	Hap1	Hap1
CX303	LX2007	China	intermediate xian	26.7933	9.41	2.72333	3.46	Hap1	Hap1	Hap1	Hap1	NA	Hap1	NA	Hap1	Hap1	Hap1	Hap1	NA
CX304	Luyin 46	China	intermediate xian	23.0285	8.12667	2.95667	2.75167	Hap2	Hap2	Hap1	Hap1	Hap1	Hap1	Hap1	Hap1	Hap1	Hap1	Hap1	Hap3
CX305	ZH5	China	xian-1B	22.4617	10.2517	2.39833	4.285	Hap1	NA	Hap2	Hap2	Hap1	Hap1	Hap1	Hap1	Hap1	Hap1	Hap1	Hap1
CX306	Mongolia Rice	China	temperate geng	20.9731	7.12032	2.82446	2.52697	Hap3	Hap3	Hap3	Hap1	Hap2	Hap2	Hap3	Hap2	Hap2	Hap2	Hap2	Hap2
CX307	HP121	China	intermediate geng	21.4549	6.97747	2.96333	2.35884	Hap3	NA	NA	Hap1	NA	Hap2	Hap3	Hap2	NA	Hap4	Hap5	Hap2
CX31	Hnkar	Myanmar	xian-1B	24.8967	9.26	2.44833	3.78667	Hap1	NA	Hap1	Hap2	Hap1	Hap1	Hap1	Hap1	NA	Hap1	NA	NA
CX313	R106	China	intermediate xian	35.2467	9.44167	3.28	2.88333	Hap1	Hap3	Hap1	Hap1	Hap3	Hap1	Hap1	Hap1	NA	Hap1	Hap1	Hap1
CX314	117	China	xian-1B	20.8417	8.45667	2.69167	3.14833	Hap1	Hap3	Hap1	Hap1	NA	Hap3	Hap1	NA	Hap1	Hap1	Hap1	Hap1
CX315	Zidao	North Korea	temperate geng	25.575	7.31667	3.54167	2.065	Hap3	Hap3	Hap3	Hap1	Hap2	Hap2	Hap3	Hap2	Hap2	Hap2	Hap2	Hap2
CX316	MR39	China	intermediate	24.483	8.12457	2.95047	2.75785	Hap3	Hap3	Hap1	Hap1	Hap1	Hap1	Hap3	Hap2	Hap2	Hap2	NA	Hap1
CX317	MR19	China	temperate geng	25.2617	7.58833	3.01	2.52667	Hap3	Hap3	NA	Hap1	NA	Hap1	Hap3	Hap2	Hap1	Hap2	Hap2	NA
CX318	Heiheaihui	China	intermediate xian	24.3363	8.02007	2.9714	2.70212	Hap4	Hap2	Hap4	Hap1	Hap1	Hap1	Hap1	Hap1	Hap1	Hap3	Hap4	Hap1
CX319	Mengguandamagu	China	intermediate xian	33.1181	10.1112	2.9838	3.38827	Hap1	Hap3	Hap1	Hap1	Hap1	Hap1	Hap2	Hap1	Hap1	Hap1	Hap1	Hap1
CX32	Mauthukha	Myanmar	intermediate geng	25.249	9.86223	2.43912	4.0482	Hap1	NA	Hap2	Hap1	Hap2	Hap2	Hap3	Hap2	Hap2	Hap2	Hap2	Hap3
CX328	Baoxuan 21	China	xian-1A	27.86	7.72667	3.20833	2.41	Hap5	Hap2	Hap1	Hap1	Hap1	Hap1	Hap1	NA	Hap1	Hap3	Hap4	Hap3
CX329	Jinchuanyihao	China	temperate geng	23.9483	6.63333	3.215	2.065	Hap3	Hap3	Hap3	Hap1	Hap2	Hap2	Hap3	Hap2	Hap2	Hap2	Hap2	Hap2
CX33	Shwe Thwe Yin Hyv	Myanmar	xian-1B	25.0167	9.75167	2.42667	4.025	Hap1	Hap3	Hap1	Hap1	Hap5	Hap1	Hap1	Hap1	Hap3	Hap1	Hap1	Hap1
CX330	Yueguang	Japan	temperate geng	24.1517	6.70667	3.19833	2.09833	Hap3	Hap3	Hap3	Hap1	Hap2	Hap2	Hap3	Hap2	Hap2	Hap2	Hap2	NA
CX34	Bg 300	Sri Lanka	intermediate xian	25.1167	7.72	2.99167	2.58667	Hap2	NA	Hap1	NA	NA	Hap1	NA	Hap1	NA	Hap1	Hap1	Hap1
CX340	Hua 564	China	xian-1B	24.1083	9.125	2.76667	3.30167	Hap1	Hap3	NA	Hap2	Hap1	Hap1	NA	Hap1	Hap1	NA	NA	Hap1
CX341	Hua 565	China	intermediate xian	17.5733	8.41167	2.16167	3.89667	Hap1	Hap3	Hap4	Hap2	Hap1	Hap1	Hap1	Hap1	Hap1	Hap1	Hap1	NA
CX342	Wanxian 763	China	intermediate xian	27.3596	8.74575	2.79912	3.12634	Hap1	Hap3	NA	Hap1	Hap3	Hap1	Hap1	NA	NA	Hap1	Hap1	NA
CX343	Wanxian 77	China	intermediate xian	23.9467	7.68833	2.87333	2.67833	Hap1	Hap3	NA	Hap1	Hap1	NA	Hap3	Hap3	Hap1	NA	NA	NA
CX344	Hexi 41	China	temperate geng	26.43	7.31167	3.35833	2.18167	Hap3	Hap1	Hap3	Hap1	Hap2	Hap3	Hap3	Hap2	Hap2	Hap2	Hap2	Hap2
CX345	Yungeng 23	China	temperate geng	25.008	7.0489	3.29718	2.1421	Hap3	Hap3	Hap3	Hap1	Hap2	Hap3	Hap3	Hap2	Hap2	Hap2	Hap2	Hap2
CX346	SAGC－4	China	intermediate xian	23.61	7.30167	3.00667	2.43333	Hap2	Hap2	Hap4	Hap2	Hap1	Hap1	Hap1	Hap1	Hap1	Hap1	Hap1	Hap1
CX347	SAGC－7	China	intermediate xian	25.2467	8.74667	2.79	3.135	Hap2	Hap1	NA	Hap2	Hap1	Hap1	Hap1	Hap1	Hap1	NA	Hap1	NA
CX348	Zhonghua 1	China	xian-1B	20.6097	8.06039	2.4628	3.27012	Hap1	Hap1	Hap1	Hap2	Hap1	Hap1	Hap1	Hap1	Hap3	Hap1	Hap1	Hap1
CX349	KCD1	Unknow	intermediate xian	24.185	7.80333	2.87833	2.71333	Hap5	Hap2	Hap4	Hap1	Hap1	Hap1	Hap1	Hap1	Hap1	Hap1	Hap1	Hap1
CX35	Bg 94-1	Sri Lanka	intermediate xian	24.94	8.77167	2.65833	3.30333	NA	Hap3	NA	Hap2	NA	Hap1	NA	Hap1	Hap1	Hap1	Hap1	Hap1
CX350	Wuyugeng 20	China	temperate geng	24.1933	6.75167	3.12167	2.16333	Hap3	Hap1	NA	Hap1	Hap2	Hap2	NA	Hap2	Hap2	Hap2	Hap2	Hap2
CX351	053A-3	China	temperate geng	20.2683	6.325	3.18333	1.98833	Hap3	NA	Hap3	Hap1	Hap2	Hap2	Hap3	Hap2	Hap2	Hap2	NA	Hap2
CX352	BD007	China	tropical geng	29.5933	9.03167	2.99167	3.02667	Hap1	Hap4	Hap2	Hap1	Hap2	Hap2	Hap4	Hap3	Hap2	Hap4	Hap5	Hap2
CX353	CAU1	China	intermediate geng	30.08	8.665	3.17	2.735	Hap1	Hap4	Hap2	Hap2	NA	Hap3	Hap3	Hap2	Hap2	Hap2	Hap2	Hap2
CX354	CAU2	China	intermediate geng	34.0472	7.91333	3.76167	2.10667	Hap3	Hap3	Hap6	Hap1	Hap4	Hap2	Hap3	Hap3	Hap2	Hap2	Hap2	Hap2
CX355	Yunlu 102	China	tropical geng	25.375	8.275	2.90167	2.85167	Hap1	NA	Hap2	Hap2	Hap2	Hap3	Hap4	Hap3	Hap2	Hap4	Hap5	Hap3
CX356	Yandao 8	China	temperate geng	25.26	6.65833	3.18833	2.09167	Hap3	Hap1	Hap3	Hap1	Hap2	Hap2	Hap3	Hap2	Hap2	Hap2	Hap2	Hap2
CX357	PSBRC80	Phillipines	xian-1B	23.7383	8.555	2.53333	3.37833	Hap1	Hap3	Hap1	Hap2	Hap1	Hap3	Hap1	Hap1	Hap3	NA	Hap1	Hap1
CX358	PSBRC82	Phillipines	xian-1B	22.9191	8.56736	2.42903	3.54147	Hap1	Hap3	Hap1	Hap2	NA	Hap1	Hap1	Hap1	NA	Hap1	Hap1	Hap1
CX359	Yunlu 103	China	tropical geng	24.9967	8.715	2.79333	3.125	Hap1	NA	Hap2	Hap2	Hap2	Hap3	Hap4	Hap3	Hap2	Hap4	Hap5	Hap3
CX360	Y075	Unknow	xian-1B	20.8	8.28	2.425	3.41833	NA	Hap3	NA	Hap2	Hap1	Hap1	Hap1	Hap1	Hap1	NA	NA	NA
CX361	G341	Unknow	xian-1B	22.68	8.44	2.51667	3.35667	Hap1	Hap1	NA	Hap1	Hap1	Hap1	Hap1	Hap1	NA	NA	NA	Hap1
CX362	YZX1	Unknow	xian-1B	27.8533	10.0117	2.48167	4.04333	Hap1	Hap1	Hap2	Hap2	Hap1	Hap1	Hap1	Hap1	Hap3	NA	NA	NA
CX363	YZX2	Unknow	intermediate xian	28.3446	10.5921	2.47132	4.29831	Hap1	Hap1	Hap2	Hap2	NA	Hap1	Hap1	Hap1	Hap3	NA	NA	Hap1
CX364	42686	Unknow	xian-1B	20.6683	8.80833	2.25167	3.92167	Hap1	Hap1	Hap1	Hap2	NA	Hap1	Hap1	Hap1	Hap1	Hap1	Hap1	NA
CX365	Compact Plant Type Material	China	intermediate	35.9572	9.21152	3.71035	2.48709	Hap1	Hap1	NA	Hap1	NA	NA	NA	NA	NA	Hap1	Hap1	NA
CX366	Ganwanxian 37（926）	China	intermediate xian	29.8367	10.0383	2.60167	3.865	Hap1	Hap3	NA	Hap2	Hap1	Hap1	Hap1	Hap1	Hap1	Hap1	Hap1	Hap1
CX367	Haogelao	China	tropical geng	31.6117	9.15833	2.94	3.12333	NA	Hap7	NA	NA	NA	NA	NA	NA	NA	NA	NA	Hap3
CX368	N22	India	aus	18.1783	6.81833	2.705	2.52167	Hap4	Hap5	Hap5	Hap1	Hap1	Hap2	NA	Hap2	Hap1	Hap5	NA	Hap2
CX369	IRBB62	Phillipines	xian-1B	22.3667	8.70167	2.55	3.41667	Hap1	NA	Hap1	Hap2	Hap1	Hap1	NA	Hap1	Hap1	Hap1	NA	Hap1
CX37	OM997	Vietm	xian-1B	24.02	8.96167	2.52833	3.55	Hap1	Hap3	Hap1	Hap2	Hap1	Hap1	Hap1	Hap1	Hap1	Hap1	Hap1	Hap1
CX370	Chenghui 727	China	xian-1B	27.1967	9.72667	2.63667	3.695	Hap1	Hap3	Hap1	Hap2	NA	Hap1	Hap1	Hap1	Hap1	Hap1	Hap1	Hap1
CX371	NERICA 1	Africa	tropical geng	30.0333	8.98	2.905	3.09667	Hap1	NA	Hap2	Hap2	Hap2	Hap3	Hap4	Hap3	Hap2	NA	NA	NA
CX372	NERICA 2	Africa	tropical geng	23.1833	8.47667	2.64333	3.21333	Hap1	Hap4	Hap2	Hap2	Hap2	Hap3	Hap4	Hap3	Hap2	Hap4	Hap5	Hap3
CX373	NERICA 8	Africa	tropical geng	27.0617	9.15667	2.90833	3.155	NA	Hap7	Hap2	Hap2	NA	Hap3	Hap4	Hap3	Hap2	Hap4	Hap5	Hap3
CX374	NERICA 9	Africa	tropical geng	24.9603	9.15062	2.90453	3.15289	Hap1	Hap7	Hap2	Hap2	NA	Hap3	Hap4	Hap3	Hap2	Hap4	Hap5	Hap3
CX375	NERICA-L-1	Africa	xian-1B	28.6167	9.445	2.56167	3.68667	Hap1	NA	Hap1	Hap2	NA	Hap1	Hap1	Hap1	Hap1	NA	NA	Hap1
CX376	NERICA-L-20	Africa	xian-1B	28.7117	9.53167	2.58167	3.69667	NA	Hap3	Hap1	Hap2	NA	Hap1	NA	NA	Hap1	NA	NA	Hap1
CX377	NERICA-L-27	Africa	xian-1B	24.875	8.995	2.415	3.72667	Hap1	Hap3	Hap1	Hap2	Hap1	Hap1	Hap1	Hap1	Hap1	Hap1	Hap1	Hap1
CX378	Huhan 15	China	xian-1B	18.3333	7.53667	2.335	3.23	Hap2	Hap1	NA	Hap2	Hap1	Hap1	NA	Hap1	Hap1	Hap1	Hap1	NA
CX379	Nionoka	Mali	xian-1B	21.9817	8.45833	2.39	3.545	Hap1	NA	Hap1	Hap2	Hap1	Hap1	Hap1	Hap1	Hap1	Hap1	NA	Hap1
CX380	Yandao 9	China	temperate geng	27.5058	7.1344	3.3458	2.13592	Hap3	Hap1	Hap3	Hap1	Hap2	Hap2	Hap3	Hap2	Hap2	Hap2	Hap2	Hap2
CX381	Adny 11	Unknow	xian-1B	22.1917	8.39167	2.46333	3.41	Hap1	Hap1	Hap1	Hap2	Hap1	Hap1	Hap1	Hap1	Hap1	Hap1	Hap1	Hap1
CX382	Kogomg 1-1	Unknow	xian-1B	26.4153	8.80709	2.71753	3.2426	Hap1	Hap3	Hap1	Hap1	Hap1	Hap1	Hap1	Hap1	Hap3	Hap1	Hap1	Hap3
CX383	Hongza	China	temperate geng	30.1183	7.09667	3.63333	1.95667	Hap3	Hap1	Hap3	Hap1	Hap2	Hap2	NA	Hap2	Hap2	Hap2	Hap2	Hap2
CX384	Fengza	China	temperate geng	30.8967	7.09333	3.67167	1.93333	Hap3	Hap3	NA	Hap1	Hap2	Hap2	Hap4	Hap2	Hap2	Hap2	Hap2	Hap2
CX385	NPT-100	China	xian-1B	28.3817	8.72333	2.84833	3.06667	Hap1	Hap2	Hap1	Hap2	Hap1	Hap1	Hap1	Hap1	Hap1	Hap1	Hap1	Hap1
CX386	NPT-114	China	intermediate xian	23.915	7.33167	3.12667	2.345	Hap4	Hap6	Hap4	Hap2	NA	Hap1	Hap1	Hap1	Hap1	Hap1	NA	NA
CX387	1088	Unknow	xian-1B	25.4	8.77833	2.815	3.19333	Hap1	Hap1	NA	Hap2	NA	Hap1	NA	Hap1	Hap1	Hap1	Hap1	Hap3
CX388	KR200	Thailand	xian-1B	24.3383	8.15833	2.97667	2.74167	Hap1	NA	Hap1	Hap2	Hap1	Hap1	Hap3	Hap1	Hap1	Hap1	Hap1	Hap1
CX389	Jinyuan 85	China	temperate geng	23.02	6.85833	3.18167	2.15833	NA	Hap2	Hap6	Hap1	Hap2	Hap2	NA	Hap2	Hap2	Hap2	NA	Hap2
CX390	Yuelianggu	China	intermediate xian	24.215	7.94	2.80667	2.835	Hap2	Hap1	Hap3	Hap1	NA	Hap1	Hap2	Hap1	Hap1	Hap1	Hap1	Hap4
CX391	YJ30	China	temperate geng	24.505	7.00333	3.24667	2.15833	Hap3	Hap1	Hap3	Hap1	Hap2	Hap3	Hap3	Hap2	Hap2	Hap2	Hap2	Hap2
CX392	SARD	Unknow	intermediate xian	24.3417	9.01167	2.50833	3.59667	Hap1	Hap2	Hap1	Hap2	NA	NA	Hap1	NA	Hap3	Hap1	Hap1	Hap1
CX393	Huangsizhan	China	xian-1B	19.2267	8.46	2.28667	3.71167	Hap1	Hap3	NA	Hap1	Hap1	Hap1	Hap1	Hap1	Hap1	NA	NA	Hap1
CX394	Molizhanxuan	China	xian-1B	20.7783	8.27167	2.38333	3.47833	Hap1	Hap1	NA	Hap1	Hap1	Hap1	Hap1	Hap1	Hap1	Hap1	Hap1	Hap1
CX395	YSBR1	China	intermediate	24.8232	9.19167	2.62833	3.495	Hap1	Hap4	Hap2	Hap2	Hap2	Hap1	NA	Hap1	Hap2	NA	NA	Hap2
CX396	Guandong 194（Soft Rice）	Japan	temperate geng	22.6467	6.715	3.15833	2.13	Hap3	Hap1	Hap3	Hap1	Hap2	Hap2	Hap3	Hap2	Hap2	Hap2	Hap2	Hap2
CX397	ngeng 46（Soft Rice）	China	temperate geng	27.62	7.075	3.37833	2.09667	Hap3	Hap1	Hap3	Hap1	Hap2	Hap2	Hap3	Hap2	Hap2	Hap2	Hap2	Hap2
CX399	Matatag2	Phillipines	xian-1B	21.17	7.54333	2.64833	2.85333	Hap2	Hap3	Hap1	Hap1	Hap1	Hap1	Hap1	Hap1	Hap1	NA	Hap1	Hap1
CX4	93072	China	intermediate xian	26.2183	9.13	2.92167	3.12667	Hap1	NA	NA	NA	NA	NA	NA	NA	NA	NA	NA	NA
CX402	Tog6542	Africa	intermediate	23.2528	8.50312	2.70703	3.16789	Hap3	NA	NA	Hap1	NA	Hap4	NA	NA	NA	NA	NA	NA
CX403	IR64a	Phillipines	xian-1B	27.3919	9.49795	2.50199	3.80147	Hap1	Hap3	Hap1	Hap1	Hap1	Hap1	Hap1	Hap1	Hap1	Hap1	Hap1	Hap1
CX42	IR68552-55-3-2	Phillipines	intermediate xian	24.0283	7.305	3.105	2.35667	Hap2	Hap2	Hap4	Hap2	Hap1	Hap1	Hap1	Hap1	Hap1	Hap1	Hap1	Hap1
CX43	IR66897B	Phillipines	xian-1B	21.86	8.98333	2.38833	3.765	Hap1	Hap3	Hap2	Hap2	Hap1	Hap1	Hap1	Hap1	Hap3	Hap1	Hap1	Hap1
CX44	IR58025B	Phillipines	xian-1B	24.4033	8.515	2.62167	3.25167	Hap1	NA	Hap1	NA	Hap1	Hap1	Hap1	Hap1	Hap1	Hap1	Hap1	NA
CX45	Dhan4	India	xian-1B	28.68	8.86667	2.84667	3.11833	Hap1	Hap2	Hap1	Hap2	Hap5	Hap1	Hap1	Hap1	Hap1	Hap1	Hap1	Hap1
CX46	Pusa(Basmati 1)	India	intermediate	21.3233	10.125	2.22667	4.555	Hap1	Hap7	Hap2	Hap1	Hap1	NA	Hap1	Hap1	Hap2	NA	Hap2	Hap1
CX47	Diangeng	China	temperate geng	28.1267	8.77833	2.84833	3.08833	Hap1	Hap4	Hap2	Hap1	Hap2	Hap3	Hap3	Hap2	Hap2	Hap2	Hap2	Hap2
CX48	PT60	China	intermediate xian	26.2183	8.905	2.845	3.135	Hap1	Hap1	Hap1	Hap2	Hap3	Hap1	Hap1	Hap1	Hap3	Hap1	Hap1	Hap3
CX49	N-29-2	China	temperate geng	21.7773	6.81752	3.24965	2.1069	Hap3	Hap3	Hap3	Hap1	Hap2	Hap1	NA	NA	NA	NA	NA	NA
CX5	108S	China	intermediate xian	26.005	8.95167	2.745	3.26667	Hap1	Hap6	Hap3	Hap2	Hap1	Hap1	Hap3	Hap1	Hap2	Hap1	Hap1	Hap1
CX50	Ai Zi DAO	China	xian-1B	23.7633	9.555	2.41333	3.96167	Hap1	Hap3	Hap1	Hap1	Hap5	Hap1	Hap1	Hap1	Hap3	Hap1	Hap1	NA
CX51	Babaomi	China	intermediate xian	28.5867	8.16667	3.16333	2.585	NA	Hap6	Hap3	Hap1	NA	Hap1	NA	Hap1	Hap1	NA	NA	Hap1
CX52	Diandun 502	China	intermediate xian	34.04	10.055	2.955	3.40833	Hap1	Hap1	Hap1	Hap1	Hap1	Hap1	Hap2	Hap1	Hap1	Hap1	Hap1	Hap1
CX53	Jiangxisimiao	China	intermediate xian	25.8433	9.22167	2.63833	3.49833	Hap1	Hap3	Hap4	Hap1	Hap5	Hap1	Hap1	Hap1	Hap3	Hap3	Hap4	Hap3
CX534	Tongnian 1	China	temperate geng	23.6985	6.54999	3.26039	2.00906	Hap3	Hap3	Hap3	Hap1	Hap2	Hap2	Hap3	Hap2	Hap2	Hap2	Hap2	NA
CX54	Linyitangdao	China	intermediate xian	23.3347	7.86994	2.72926	2.88322	NA	Hap3	NA	Hap1	NA	Hap1	Hap1	Hap1	Hap1	Hap1	Hap1	NA
CX542	RR2-6	China	intermediate xian	24.4067	8.755	2.47167	3.55	Hap1	Hap1	Hap1	Hap2	Hap1	Hap1	NA	NA	NA	NA	NA	NA
CX548	Zhongjian 100	China	intermediate xian	26.35	9.145	2.67333	3.42833	Hap1	Hap3	Hap4	Hap2	Hap1	Hap1	Hap1	Hap1	Hap1	Hap1	Hap1	Hap1
CX55	Pengshantieganzhan	China	xian-1A	22.6083	7.36167	3.05333	2.41167	Hap2	Hap2	Hap3	Hap1	NA	Hap1	Hap1	Hap1	NA	Hap1	Hap1	Hap2
CX56	Yunguang 8	China	temperate geng	27.73	7.89167	3.30333	2.39	Hap3	Hap1	Hap3	Hap1	Hap2	Hap2	Hap4	Hap2	Hap2	Hap2	Hap2	Hap2
CX57	Zhongchao 123	China	temperate geng	27.3033	7.21333	3.53667	2.04167	Hap3	Hap3	Hap3	Hap1	Hap2	Hap2	NA	Hap2	Hap2	NA	Hap2	Hap2
CX58	Giza159	Egypt	temperate geng	26.3833	7.22167	3.38	2.13833	Hap3	Hap1	Hap3	Hap1	Hap2	Hap3	Hap3	Hap2	Hap2	Hap2	Hap2	Hap2
CX59	Milagrosa, Zawa Banday	Phillipines	basmati	13.2507	5.5538	2.40689	2.30825	Hap3	Hap3	Hap7	Hap1	Hap2	Hap4	Hap5	Hap2	Hap1	Hap2	Hap6	NA
CX6	C418	China	intermediate	24.9667	8.13667	2.97833	2.735	Hap3	Hap1	Hap1	Hap1	Hap1	Hap1	NA	Hap2	Hap2	Hap2	Hap2	Hap1
CX60	Basmati	India	xian-1B	21.5567	8.46667	2.44	3.485	NA	Hap1	Hap1	NA	NA	Hap1	Hap1	NA	Hap3	NA	NA	NA
CX61	Bhavani	India	xian-1A	23.23	6.97667	3.21333	2.17167	Hap2	NA	NA	Hap1	Hap1	Hap1	Hap1	Hap1	Hap1	Hap3	Hap4	Hap1
CX63	Jho 349	India	aus	23.79	8.45167	2.75333	3.07333	Hap3	Hap5	Hap5	Hap1	Hap7	Hap2	NA	Hap2	Hap1	Hap5	Hap3	Hap2
CX64	IRAT 352	Phillipines	xian-3	22.5364	7.69035	2.99925	2.57462	Hap2	Hap6	Hap1	Hap1	Hap1	Hap1	Hap1	Hap1	Hap1	Hap3	Hap1	Hap1
CX65	Domsiah	Iran	basmati	22.6503	8.69062	2.56453	3.48539	Hap1	Hap1	Hap3	Hap1	Hap2	Hap2	Hap3	Hap2	Hap1	Hap2	Hap2	Hap2
CX66	Tarom molaii	Iran	basmati	21.83	9.675	2.24667	4.31333	Hap1	Hap1	Hap3	Hap1	Hap2	Hap4	Hap3	Hap2	Hap2	Hap2	Hap2	Hap2
CX67	Bim	Iran	basmati	21.1609	9.5449	2.195	4.35075	Hap1	NA	Hap3	Hap1	Hap2	Hap4	Hap3	Hap2	Hap2	Hap2	Hap2	Hap2
CX68	MR106	Malaysia	intermediate xian	20.08	8.29667	2.315	3.59333	Hap1	Hap3	Hap1	Hap2	Hap1	Hap1	Hap1	Hap1	Hap2	Hap1	NA	Hap1
CX69	MR167	Malaysia	intermediate xian	21.225	8.08667	2.54667	3.18	NA	Hap1	NA	Hap1	NA	NA	NA	NA	NA	NA	NA	NA
CX70	MR77(Seberang )	Malaysia	intermediate xian	19.9683	8.205	2.59333	3.16333	Hap1	Hap3	Hap4	Hap1	Hap1	Hap1	Hap1	Hap1	Hap1	NA	Hap1	Hap1
CX71	Innmayebaw	Malaysia	xian-3	26.3703	8.74812	2.82703	3.09789	NA	Hap3	Hap1	Hap1	Hap1	Hap1	Hap1	Hap1	Hap1	Hap1	Hap1	Hap1
CX72	Basmati 385	Pakistan	basmati	21.76	9.1	2.35167	3.87667	Hap1	Hap5	Hap5	NA	Hap2	Hap4	Hap5	Hap2	Hap2	Hap5	Hap3	Hap4
CX73	IR6	Phillipines	xian-1B	27.635	9.46167	2.58333	3.67	Hap1	NA	Hap2	Hap2	Hap1	Hap1	Hap1	Hap1	Hap1	Hap1	NA	Hap3
CX74	JP-5	Pakistan	temperate geng	27.5222	7.31206	3.45912	2.11448	Hap3	Hap3	Hap3	Hap1	Hap2	Hap2	Hap3	Hap2	Hap2	Hap2	Hap2	Hap2
CX75	At354	Sri Lanka	intermediate xian	27.6117	8.16833	3.19167	2.56167	Hap1	Hap2	Hap1	Hap1	Hap1	Hap1	Hap1	Hap1	Hap1	Hap1	Hap1	Hap1
CX76	BG304	Sri Lanka	xian-1B	21.1217	8.08167	2.46667	3.27667	Hap1	Hap3	Hap1	Hap2	Hap1	Hap1	Hap1	Hap1	Hap3	Hap1	Hap1	Hap1
CX77	Lemont	United States	tropical geng	22.385	8.40167	2.525	3.33	NA	Hap4	Hap2	Hap2	Hap2	NA	NA	Hap3	Hap2	NA	NA	Hap3
CX78	M401	United States	temperate geng	28.735	8.32833	3.22	2.58667	NA	NA	Hap2	Hap1	Hap2	NA	Hap3	Hap2	Hap2	Hap2	Hap2	Hap2
CX79	Cs94	Vietm	xian-1B	27.1217	9.13833	2.68	3.41833	Hap1	Hap3	Hap1	Hap2	Hap1	Hap1	Hap1	Hap1	Hap3	Hap1	Hap1	Hap1
CX8	Chenghui 448	China	intermediate xian	25.2983	9.09	2.75833	3.30333	Hap1	Hap3	Hap1	Hap2	Hap3	Hap1	Hap1	Hap1	Hap3	Hap1	Hap1	Hap1
CX80	OM1706	Vietm	xian-1B	26.9967	9.385	2.52333	3.72	Hap1	Hap3	Hap1	Hap2	Hap1	Hap1	Hap3	Hap1	Hap3	Hap1	Hap1	Hap1
CX82	X21	Vietm	xian-1B	27.2667	9.55833	2.52333	3.795	NA	Hap3	Hap1	Hap1	Hap5	Hap1	Hap1	Hap1	Hap1	Hap1	Hap1	Hap1
CX83	X22	Vietm	xian-1B	23.07	8.79667	2.60333	3.38	Hap1	Hap3	Hap1	Hap2	Hap1	Hap1	Hap2	Hap1	Hap1	Hap1	Hap1	Hap1
CX84	X23	Vietm	intermediate xian	24.09	8.34833	2.76833	3.01833	Hap5	Hap1	Hap1	Hap1	Hap1	Hap1	Hap2	Hap1	Hap1	Hap1	NA	Hap1
CX85	C71	Vietm	intermediate xian	22.7567	8.10667	2.67833	3.03167	Hap2	Hap3	Hap1	Hap2	Hap1	Hap1	Hap1	Hap1	Hap1	Hap1	Hap1	Hap1
CX86	C70	Vietm	intermediate xian	24.46	7.88167	2.85333	2.76833	Hap2	NA	NA	Hap2	Hap1	Hap1	Hap1	Hap1	Hap1	Hap1	Hap1	Hap1
CX87	Q5	Vietm	intermediate xian	24.8533	7.72667	2.93167	2.635	Hap2	NA	Hap4	Hap2	Hap1	Hap1	Hap1	Hap1	Hap1	Hap1	Hap1	Hap1
CX88	Huanyangnian	China	xian-1A	21.3417	7.05667	2.99	2.36167	Hap2	Hap6	NA	Hap2	Hap1	Hap3	Hap1	Hap1	Hap3	Hap1	Hap1	NA
CX89	M202	United States	intermediate xian	25.5233	9.18167	2.57833	3.565	NA	NA	NA	Hap2	Hap1	NA	NA	NA	Hap1	Hap1	Hap1	Hap1
CX9	Fengaizhan	China	xian-1B	19.7167	8.34	2.4	3.47833	Hap1	Hap3	NA	Hap1	Hap1	Hap1	Hap1	Hap1	Hap1	Hap1	NA	Hap1
CX90	Chhomromg	Nepal	xian-1B	26.3617	9.43	2.73	3.46	Hap1	Hap3	Hap2	Hap2	Hap1	Hap3	Hap3	NA	Hap1	Hap1	Hap1	Hap1
CX91	Govind	india	xian-1B	25.5267	9.33	2.50667	3.72667	Hap1	Hap3	Hap1	Hap1	Hap1	Hap1	Hap1	Hap1	Hap1	Hap1	NA	Hap1
CX92	UPR 191-66	india	xian-1B	23.3307	8.98569	2.4822	3.62006	Hap1	Hap3	Hap1	Hap2	Hap1	Hap1	Hap1	Hap1	Hap1	Hap1	Hap1	Hap1
CX93	TGMS29	india	intermediate xian	24.4983	9.09667	2.52667	3.60833	Hap1	Hap3	NA	Hap2	NA	NA	Hap1	Hap1	Hap3	Hap1	NA	Hap1
CX94	Swar	india	intermediate xian	18.4782	7.13287	2.63417	2.71148	Hap2	Hap3	Hap1	Hap2	Hap5	Hap1	NA	Hap1	Hap3	Hap1	Hap1	Hap1
CX96	Ajaya	india	xian-1B	23.4091	7.92462	2.84708	2.78652	Hap2	NA	Hap1	Hap1	NA	Hap1	Hap1	Hap1	Hap1	Hap1	Hap1	Hap1
CX97	Budda	india	xian-1B	25.225	7.94667	2.965	2.685	Hap2	Hap2	Hap1	Hap2	Hap1	Hap1	Hap1	Hap1	Hap1	Hap1	Hap1	Hap3
CX98	Doddabyranella	india	xian-2	28.7917	7.87833	3.25167	2.425	Hap4	Hap2	NA	Hap2	Hap1	Hap1	NA	NA	Hap3	Hap1	Hap1	Hap1
CX99	Doddi	india	xian-2	21.9683	7.16333	2.915	2.46	Hap2	Hap2	Hap1	Hap1	Hap1	Hap1	Hap1	Hap1	Hap1	Hap1	Hap4	Hap1
IRIS_313-10000	SUWEON 311	South Korea	xian-1B	24.2433	7.77	3.11667	2.495	NA	Hap2	Hap1	Hap2	Hap1	Hap2	Hap1	Hap1	Hap3	Hap1	Hap1	Hap1
IRIS_313-10001	C 662083	Chinese Taipei	xian-1B	25.2183	9.55667	2.51167	3.81	Hap1	Hap1	Hap1	Hap2	Hap1	Hap1	Hap1	Hap1	Hap3	Hap1	Hap1	Hap1
IRIS_313-10002	BW295-5	Sri Lanka	xian-1B	22.3683	8.17833	2.65833	3.08	Hap2	Hap3	Hap1	Hap2	Hap1	Hap1	Hap1	Hap1	Hap1	Hap1	Hap1	NA
IRIS_313-10007	GARURA	Nepal	intermediate xian	29.3033	8.4	3.48333	2.415	Hap2	Hap2	Hap1	Hap2	Hap1	Hap1	Hap2	Hap1	Hap3	Hap3	Hap4	Hap2
IRIS_313-10010	LALKA(LAL DHAN)	Fiji	xian-2	26.8033	7.78833	3.11	2.505	Hap2	Hap2	Hap1	Hap2	Hap1	Hap1	Hap1	Hap1	Hap1	Hap1	Hap1	Hap5
IRIS_313-10014	SANT ANDREA	Italy	temperate geng	35.6733	8.66957	3.67854	2.36024	Hap1	Hap1	Hap3	Hap1	Hap2	Hap2	Hap3	Hap2	NA	Hap4	Hap5	NA
IRIS_313-10016	BOHOTO BALOOCHESTAN	Iran	intermediate xian	24.24	9.21	2.575	3.57833	NA	Hap1	Hap1	Hap1	Hap1	Hap1	Hap1	Hap1	Hap1	Hap1	Hap1	Hap3
IRIS_313-10020	HODARAWALA	Sri Lanka	aus	21.555	7.32	2.685	2.72833	Hap3	Hap8	Hap5	Hap1	Hap7	Hap2	Hap5	Hap2	Hap3	Hap5	Hap3	Hap2
IRIS_313-10025	KALAPATLE	Madagascar	intermediate	23.7224	7.37178	3.26219	2.26404	Hap3	Hap1	Hap5	Hap2	Hap2	Hap2	Hap3	NA	Hap1	Hap2	Hap2	Hap2
IRIS_313-10026	KITRA 1007	Madagascar	xian-2	22.915	7.97	2.71333	2.94167	Hap3	NA	Hap1	Hap2	Hap3	Hap1	Hap5	Hap1	Hap1	Hap1	Hap1	Hap2
IRIS_313-10030	NS252	Madagascar	xian-2	30.2049	8.75365	3.19117	2.74771	Hap2	Hap2	Hap1	Hap2	Hap3	Hap1	NA	Hap1	Hap1	Hap1	Hap1	Hap2
IRIS_313-10032	NS1576	Madagascar	basmati	19.5699	7.73423	2.54618	3.05023	Hap1	Hap1	Hap5	Hap1	Hap2	Hap4	Hap5	Hap2	Hap2	Hap5	Hap3	NA
IRIS_313-10034	RIZ INDETERMINE	Niger	intermediate xian	28.833	9.80167	2.60167	3.77167	Hap2	Hap2	Hap6	Hap1	Hap1	Hap3	Hap7	Hap1	Hap1	Hap1	Hap1	Hap1
IRIS_313-10035	RIZ TYPE SORGHO	Madagascar	xian-2	27.0921	8.54004	3.23851	2.64263	Hap1	Hap1	Hap1	Hap2	NA	Hap1	Hap2	Hap1	Hap3	Hap3	Hap4	Hap2
IRIS_313-10040	MILYANG 77	South Korea	xian-1B	19.195	6.51667	2.91167	2.24333	NA	NA	Hap1	Hap2	Hap1	Hap1	NA	NA	Hap1	NA	NA	NA
IRIS_313-10041	BOTOHAVA ME	Madagascar	tropical geng	30.415	8.355	3.31833	2.52	Hap1	Hap7	Hap2	Hap2	Hap2	Hap2	Hap4	Hap3	Hap2	Hap4	Hap5	NA
IRIS_313-10045	BANTA TIMA	Gambia	intermediate xian	29.3533	9.11833	2.895	3.15167	Hap1	Hap1	Hap1	Hap2	Hap3	Hap1	Hap2	Hap1	Hap1	Hap3	Hap4	Hap1
IRIS_313-10046	CHAMA(DWARF)	Zambia	xian-1B	21.34	7.76333	2.6	2.98833	Hap2	Hap1	Hap1	Hap2	Hap1	Hap1	Hap1	Hap1	Hap3	Hap1	Hap1	Hap1
IRIS_313-10047	EX MARABA-GURUKU	Nigeria	xian-1A	24.2367	7.33667	3.165	2.32	Hap5	Hap2	Hap1	Hap1	NA	Hap1	Hap1	Hap1	Hap1	Hap1	Hap1	Hap2
IRIS_313-10048	MOVE(MOKOLE)	Benin	intermediate xian	34.0833	9.44167	3.245	2.915	Hap1	Hap1	Hap1	Hap2	Hap1	Hap1	Hap1	Hap2	Hap1	Hap3	Hap4	Hap1
IRIS_313-10050	TSIMATAHOPAOSA	Madagascar	intermediate xian	25.3133	9.50333	2.45	3.88833	Hap2	Hap2	Hap1	Hap1	Hap3	Hap1	Hap5	Hap1	Hap1	Hap5	Hap3	Hap1
IRIS_313-10051	TSIVIMBINI	Madagascar	tropical geng	28.885	7.53	3.585	2.14667	Hap1	NA	Hap2	Hap2	Hap2	Hap3	Hap4	Hap3	Hap2	Hap4	NA	Hap3
IRIS_313-10054	TOC-5430	Pama	intermediate xian	25.59	9.28667	2.61	3.56333	Hap1	Hap1	Hap1	Hap2	Hap1	Hap3	Hap3	Hap2	Hap1	Hap1	Hap1	Hap1
IRIS_313-10056	HOKURIKU 52	Japan	Subtropical geng	24.18	7.025	3.25833	2.16167	Hap3	Hap1	Hap2	Hap1	NA	Hap2	Hap4	Hap3	Hap1	Hap4	Hap5	Hap3
IRIS_313-10057	CHUGOKU 68 HEN	Japan	temperate geng	25.675	7.12667	3.23833	2.20333	Hap3	Hap1	Hap3	Hap1	Hap2	Hap2	Hap3	Hap2	Hap2	Hap2	Hap2	NA
IRIS_313-10059	DACHEONGBYEO	South Korea	temperate geng	23.4233	6.93667	3.09833	2.24333	Hap3	Hap1	Hap6	Hap1	Hap2	Hap2	Hap3	Hap2	Hap2	NA	Hap2	Hap2
IRIS_313-10061	ESTRELA A	Portugal	intermediate geng	29.8333	11.575	2.63833	4.40167	Hap1	Hap4	Hap2	Hap1	NA	Hap2	Hap3	NA	Hap2	Hap4	Hap5	Hap2
IRIS_313-10062	REA	Greece	tropical geng	23.8283	8.745	2.685	3.26667	Hap1	Hap4	Hap2	Hap1	Hap2	Hap2	Hap3	Hap2	Hap2	Hap4	Hap5	Hap2
IRIS_313-10065	JAERAERYUKDO	South Korea	tropical geng	29.6864	7.91167	3.56	2.22333	Hap3	Hap1	Hap2	Hap1	Hap4	Hap2	Hap4	Hap3	Hap1	Hap4	Hap5	Hap2
IRIS_313-10067	JEONBUKGUNGWEON	South Korea	tropical geng	29.5359	8.56606	3.45064	2.48959	Hap3	Hap1	Hap2	Hap1	Hap4	Hap1	Hap4	Hap3	Hap1	Hap4	Hap5	Hap2
IRIS_313-10071	CHIYODA WASE	Japan	tropical geng	27.465	8.01	3.285	2.44333	Hap3	Hap1	Hap2	Hap1	Hap4	Hap2	Hap4	Hap3	Hap2	Hap4	Hap5	Hap2
IRIS_313-10073	OWARI MOCHI	Japan	tropical geng	27.8683	8.055	3.50333	2.30167	Hap3	Hap1	Hap2	Hap1	Hap4	Hap2	Hap4	Hap3	Hap1	Hap4	Hap5	Hap2
IRIS_313-10074	RIKU AIKOKU	Japan	tropical geng	23.7283	7.41167	3.16833	2.34333	Hap3	Hap1	NA	Hap1	Hap4	Hap1	Hap4	Hap3	Hap1	Hap4	Hap5	Hap2
IRIS_313-10075	SANGOKU	Japan	tropical geng	28.8196	7.80796	3.4556	2.26584	Hap3	Hap1	Hap2	Hap1	Hap4	Hap2	Hap4	Hap3	Hap1	Hap4	Hap5	Hap2
IRIS_313-10076	SHI MOCHI	Japan	tropical geng	27.175	7.56667	3.52667	2.14833	NA	Hap1	NA	Hap1	Hap2	Hap1	Hap4	Hap3	Hap1	Hap4	Hap5	Hap2
IRIS_313-10077	TAMASHIRO HIKARI	Japan	intermediate xian	24.835	7.23167	3.39667	2.13333	Hap5	Hap1	Hap1	Hap2	Hap5	Hap1	Hap5	Hap1	Hap1	Hap1	Hap1	Hap1
IRIS_313-10078	YOSHINO MOCHI	Japan	tropical geng	32.305	8.63333	3.61667	2.39167	Hap3	Hap1	Hap2	Hap1	Hap4	Hap1	Hap4	Hap3	Hap1	Hap4	Hap5	Hap2
IRIS_313-10080	HIRAKAWA OKUTE	Japan	tropical geng	27.5343	8.11089	3.5849	2.26609	Hap3	Hap1	Hap2	Hap1	Hap4	Hap2	Hap4	Hap3	Hap1	Hap4	Hap5	Hap2
IRIS_313-10082	KYUUSHUU	Japan	tropical geng	27.7167	8.13167	3.29333	2.475	Hap3	Hap1	Hap2	Hap1	Hap4	Hap2	Hap4	Hap3	Hap2	Hap4	Hap5	Hap2
IRIS_313-10083	BETIS	Spain	temperate geng	25.1983	8.47333	3.165	2.68	Hap1	Hap4	Hap2	Hap1	Hap2	Hap2	Hap3	Hap2	Hap2	Hap4	Hap5	Hap2
IRIS_313-10084	SENIA	Spain	temperate geng	29.19	7.98	3.53167	2.265	Hap1	Hap1	Hap3	Hap1	Hap2	Hap2	Hap3	Hap2	Hap2	Hap4	Hap5	Hap2
IRIS_313-10089	KALIN	Bulgaria	temperate geng	32.3922	7.17333	3.80667	1.885	NA	Hap1	Hap3	Hap1	Hap2	Hap2	Hap3	Hap2	Hap2	Hap4	Hap5	Hap2
IRIS_313-10092	CHALBYEO	South Korea	temperate geng	23.6817	6.92833	3.39167	2.04667	Hap3	Hap1	Hap3	Hap1	Hap2	Hap2	Hap3	Hap2	Hap2	Hap2	Hap2	Hap2
IRIS_313-10093	CHEONJUDO	South Korea	temperate geng	22.03	6.53167	3.24333	2.01333	Hap3	Hap1	Hap6	Hap1	Hap2	Hap2	Hap3	Hap2	Hap2	Hap2	Hap2	Hap2
IRIS_313-10094	GAWICHAL	South Korea	tropical geng	31.1315	8.47002	3.54094	2.39836	Hap3	Hap1	Hap2	Hap1	Hap4	Hap1	NA	Hap3	Hap1	Hap4	Hap5	Hap2
IRIS_313-10096	JOKJEBICHAL	South Korea	intermediate geng	25.23	7.91667	3.37	2.355	Hap3	Hap1	Hap2	Hap1	Hap2	Hap1	Hap3	Hap3	Hap1	Hap4	Hap5	Hap2
IRIS_313-10097	MAEKJO	South Korea	temperate geng	24.6383	6.81667	3.38667	2.01333	Hap3	Hap1	Hap3	Hap1	Hap2	Hap2	Hap4	Hap2	Hap2	Hap2	Hap2	Hap2
IRIS_313-10099	MANONGAZATO	Madagascar	tropical geng	23.6429	8.517	3.08851	2.75903	Hap1	Hap4	Hap2	Hap1	Hap4	Hap2	Hap4	Hap3	Hap1	NA	Hap3	Hap3
IRIS_313-10102	KELIRENY	Madagascar	xian-2	22.2147	8.51667	2.59333	3.28833	Hap3	NA	Hap1	Hap2	Hap3	Hap1	Hap1	NA	Hap1	NA	Hap1	Hap2
IRIS_313-10103	DALSUNG 41	South Korea	intermediate xian	17.4883	7.44667	2.7	2.76333	Hap5	NA	Hap4	Hap2	Hap3	Hap3	Hap1	Hap1	Hap1	Hap3	Hap4	Hap1
IRIS_313-10109	EX EBOKOZURU	Nigeria	xian-3	30.6067	9.29333	2.99333	3.11167	Hap1	Hap1	Hap1	Hap2	Hap6	Hap1	Hap1	Hap1	Hap1	Hap1	Hap1	Hap1
IRIS_313-10111	MOLO	Italy	intermediate geng	24.4397	8.31485	3.00724	2.76884	Hap1	Hap4	Hap2	Hap1	Hap2	Hap1	Hap3	Hap2	Hap2	Hap4	Hap5	Hap3
IRIS_313-10113	EX FOILAEIN(PUTO)	Mozambique	intermediate xian	22.725	8.68333	2.65333	3.275	Hap1	Hap1	Hap1	Hap2	Hap1	Hap1	Hap1	Hap1	Hap3	Hap1	Hap1	Hap3
IRIS_313-10114	FACAGRO 64	Burundi	xian-2	31.0833	9.145	3.08167	2.97167	Hap3	Hap1	Hap1	Hap2	Hap3	Hap2	Hap5	Hap1	Hap1	Hap1	Hap1	Hap2
IRIS_313-10119	GITANO	Italy	intermediate geng	30.9972	9.5927	3.09695	3.10457	Hap1	NA	Hap2	Hap1	Hap2	Hap2	Hap3	Hap2	Hap2	Hap4	Hap5	Hap3
IRIS_313-10129	SAN SHIH TSI	China	xian-1A	21.575	7.34	3.00333	2.44333	Hap5	Hap2	Hap4	Hap1	Hap1	Hap1	Hap1	Hap1	Hap1	Hap3	Hap4	Hap4
IRIS_313-10134	PIN GAEW 56	Thailand	xian-3	30.7545	9.70167	2.82667	3.43667	Hap1	Hap1	Hap1	Hap1	Hap1	NA	Hap2	Hap1	NA	Hap3	Hap4	Hap1
IRIS_313-10148	CAUVERY	India	intermediate xian	22.2233	7.655	2.85833	2.68167	Hap2	Hap2	Hap1	Hap1	Hap1	Hap1	Hap1	Hap1	Hap3	Hap1	Hap1	Hap1
IRIS_313-10150	N 22	India	aus	21.3633	7.57167	2.72	2.78833	Hap4	Hap8	NA	Hap1	Hap7	Hap2	Hap2	Hap2	Hap1	Hap5	Hap3	NA
IRIS_313-10151	RD15	Thailand	xian-3	24.835	9.97	2.565	3.89833	Hap1	Hap2	Hap1	Hap2	Hap1	Hap1	Hap2	Hap5	Hap3	Hap1	Hap3	Hap1
IRIS_313-10152	KETAN MEH	Indonesia	tropical geng	25.6678	8.94812	2.98703	2.99539	Hap1	Hap7	Hap2	Hap2	Hap2	Hap3	Hap4	Hap3	Hap1	Hap2	Hap2	Hap2
IRIS_313-10154	HE-GU-TSAO	China	xian-1A	26.3933	8.04167	2.99333	2.69	Hap5	Hap2	Hap4	Hap1	Hap1	Hap3	Hap2	Hap1	Hap1	Hap1	Hap1	Hap2
IRIS_313-10158	PICO NEGRO	Ecuador	intermediate xian	24.4883	9.09833	2.63167	3.45333	Hap1	Hap4	Hap1	Hap1	Hap3	Hap1	Hap3	Hap1	Hap1	Hap1	Hap1	Hap1
IRIS_313-10161	BR-IRGA-409	Brazil	xian-1B	22.7383	8.97333	2.38	3.77667	Hap1	Hap1	Hap2	Hap2	NA	Hap1	Hap1	NA	Hap1	Hap1	Hap1	Hap1
IRIS_313-10164	HAN NUO	China	temperate geng	21.3817	7.01333	3.20167	2.19333	Hap3	Hap1	Hap3	Hap1	Hap2	Hap2	Hap3	Hap2	Hap2	Hap2	Hap2	Hap2
IRIS_313-10167	IR 56	Philippines	intermediate xian	24.5033	9.17833	2.565	3.57833	Hap1	Hap1	Hap1	Hap2	Hap1	Hap1	Hap2	Hap1	NA	Hap1	Hap1	Hap1
IRIS_313-10168	MEI FENG 9	China	intermediate xian	34.1062	8.78957	3.72259	2.36584	Hap2	Hap2	Hap4	Hap1	Hap1	Hap1	Hap2	Hap1	Hap1	Hap1	Hap1	Hap1
IRIS_313-10170	MIN ZAO 6	China	xian-1A	25.4867	7.71667	3.17167	2.435	Hap5	Hap2	Hap4	Hap1	Hap1	Hap3	Hap2	Hap1	Hap1	Hap1	Hap1	NA
IRIS_313-10171	YA NONG ZAO 4	China	xian-1A	30.625	8.85833	3.19667	2.77	NA	NA	Hap4	Hap2	NA	NA	Hap2	NA	Hap1	Hap1	Hap1	Hap2
IRIS_313-10176	M ROO	Thailand	Subtropical geng	28.7567	8.93667	2.99	2.995	Hap1	Hap4	Hap2	Hap1	Hap2	Hap2	Hap4	Hap3	Hap2	Hap2	Hap2	Hap2
IRIS_313-10177	DA GANG ZHAN	China	intermediate xian	21.5176	7.2144	2.99739	2.40906	Hap2	Hap2	Hap1	Hap2	NA	NA	Hap2	Hap1	Hap3	Hap3	Hap4	Hap1
IRIS_313-10178	GAO JIAO BAI	China	xian-1A	24.4883	8.40167	2.86833	2.93167	Hap5	Hap2	Hap3	Hap1	Hap1	Hap1	Hap1	Hap1	Hap1	Hap1	Hap1	Hap4
IRIS_313-10179	GUI HUA ZAO	China	intermediate xian	23.54	7.50667	2.91667	2.575	Hap2	Hap2	Hap6	Hap1	Hap1	Hap3	Hap7	Hap1	Hap1	Hap1	Hap1	Hap1
IRIS_313-10189	DA NUO(ZHAN)	China	xian-1A	22.0517	6.94667	2.995	2.32167	Hap4	Hap2	Hap4	Hap1	Hap1	Hap1	Hap1	Hap1	Hap3	Hap3	Hap4	Hap4
IRIS_313-10190	DENG DENG QI	China	xian-1A	24.9717	7.805	2.92	2.67833	Hap5	Hap2	Hap4	Hap1	Hap1	Hap1	Hap1	Hap1	Hap1	Hap3	Hap4	Hap4
IRIS_313-10191	MIN KE ZHAN	China	xian-1A	18.8	7.65333	2.56	2.99167	Hap2	NA	Hap4	Hap1	Hap1	Hap3	Hap1	NA	Hap3	Hap1	Hap1	NA
IRIS_313-10211	BAI HE	China	xian-1A	25.594	7.91468	2.93076	2.70593	Hap2	Hap2	Hap4	Hap1	Hap1	Hap3	Hap1	Hap1	Hap1	Hap3	Hap4	Hap3
IRIS_313-10220	EPEAL 102	Brazil	intermediate xian	21.8467	8.825	2.57167	3.435	Hap1	Hap4	Hap4	Hap1	Hap1	Hap1	Hap1	Hap3	Hap1	Hap1	Hap1	Hap1
IRIS_313-10221	BA BAI GU	China	intermediate xian	18.7827	7.19631	2.6622	2.70452	Hap2	Hap2	Hap1	Hap2	Hap1	Hap1	Hap1	Hap1	Hap1	Hap1	Hap1	Hap1
IRIS_313-10224	HUA LI ZAO	China	xian-1A	24.0867	7.935	3.05333	2.60333	Hap4	NA	Hap3	Hap1	Hap5	Hap1	Hap1	Hap1	NA	Hap3	NA	Hap4
IRIS_313-10226	TONG GU HONG	China	intermediate xian	25.3638	8.50429	2.93138	2.89824	Hap2	Hap2	Hap1	Hap1	Hap1	Hap1	Hap7	Hap1	Hap1	Hap3	Hap4	Hap1
IRIS_313-10234	PSBRC50	Philippines	xian-1B	25.5683	8.14333	2.945	2.76833	Hap1	Hap2	Hap1	Hap2	Hap1	Hap1	Hap1	Hap1	Hap1	Hap1	Hap1	Hap1
IRIS_313-10235	PSBRC68	Philippines	intermediate xian	28.2917	9.31333	2.74	3.405	Hap1	Hap1	Hap1	Hap2	Hap1	Hap1	Hap2	Hap4	Hap1	Hap1	Hap1	Hap1
IRIS_313-10238	PSBRC88	Philippines	xian-1B	22.76	8.465	2.5	3.39333	Hap2	Hap1	Hap1	Hap2	Hap1	Hap1	Hap1	Hap1	Hap3	Hap1	Hap1	Hap1
IRIS_313-10239	LIU XU	China	intermediate xian	26.2103	8.22812	2.97453	2.76789	Hap2	Hap1	Hap6	NA	Hap1	Hap3	Hap7	Hap1	Hap1	Hap1	Hap3	Hap2
IRIS_313-10242	H 305-84	Hungary	temperate geng	24.7717	8.78	2.82167	3.12833	Hap1	Hap2	Hap2	Hap1	Hap2	Hap2	Hap3	Hap2	Hap2	Hap4	Hap5	Hap2
IRIS_313-10247	AMISTAD 82	Cuba	xian-1B	24.875	9.13333	2.54667	3.59167	Hap1	Hap1	Hap1	Hap2	NA	Hap1	Hap1	Hap1	Hap1	Hap1	Hap1	Hap1
IRIS_313-10257	ALTAMIRA 9	Nicaragua	intermediate xian	26.6517	9.27833	2.645	3.51333	Hap1	Hap1	Hap2	Hap2	Hap3	Hap3	Hap1	Hap1	Hap1	Hap1	Hap1	Hap1
IRIS_313-10258	BULI INIA	Chile	temperate geng	25.055	9.835	2.72833	3.61167	Hap1	Hap4	Hap2	Hap1	Hap2	Hap2	Hap3	Hap2	Hap2	Hap2	Hap2	Hap2
IRIS_313-10260	CEA 3	Paraguay	intermediate xian	23.2917	8.72167	2.65833	3.28667	Hap1	Hap4	Hap4	Hap1	Hap1	Hap1	Hap1	Hap3	Hap3	NA	Hap1	Hap1
IRIS_313-10263	CUYAMEL 3820	Mexico	intermediate xian	24.655	9.34667	2.57667	3.635	Hap1	Hap4	Hap2	Hap2	Hap3	Hap3	Hap2	Hap2	Hap2	Hap1	NA	NA
IRIS_313-10268	FOIAP 2	Venezuela	intermediate xian	27.2483	9.48833	2.69167	3.53	Hap1	Hap4	Hap1	Hap2	Hap3	Hap3	Hap1	Hap1	Hap1	Hap1	NA	Hap3
IRIS_313-10271	IA CUBA 17	Cuba	intermediate xian	29.18	9.56	2.82167	3.39167	Hap1	Hap4	Hap1	Hap1	Hap5	Hap1	NA	NA	Hap1	Hap1	Hap4	Hap1
IRIS_313-10272	COLOMBIA 1	Colombia	intermediate geng	15.7267	7.81333	2.36167	3.31	NA	NA	Hap2	Hap2	NA	Hap3	NA	Hap2	Hap2	Hap3	NA	Hap3
IRIS_313-10274	ICTA CRISPO 38	Guatemala	xian-1B	24.2167	8.465	2.70833	3.13167	Hap2	NA	Hap1	Hap2	Hap1	Hap1	NA	Hap1	Hap3	Hap1	Hap1	Hap1
IRIS_313-10275	ICTA MOTAGUA	Guatemala	intermediate xian	22.195	8.84167	2.52333	3.50833	Hap1	Hap4	Hap2	Hap2	Hap1	Hap1	Hap1	Hap4	Hap1	Hap1	Hap1	Hap3
IRIS_313-10279	JUMA 62	Dominican Republic	intermediate xian	27.665	9.76	2.65	3.69167	Hap1	Hap2	NA	Hap2	Hap5	Hap1	Hap1	NA	Hap3	Hap1	Hap1	Hap1
IRIS_313-10285	SICAN	Peru	intermediate xian	26.5659	9.00918	2.81004	3.20773	Hap1	Hap3	NA	Hap1	Hap1	Hap1	Hap1	Hap1	Hap1	Hap1	Hap1	Hap1
IRIS_313-10287	UQUIHUA	Peru	xian-1B	28.24	9.22	2.74	3.36833	Hap1	Hap1	Hap1	Hap2	NA	Hap1	Hap1	Hap1	Hap1	Hap1	Hap1	Hap3
IRIS_313-10289	ARAURE 1	Venezuela	xian-1B	26.1367	9.445	2.545	3.71667	Hap1	Hap1	Hap1	Hap1	NA	Hap1	Hap1	Hap1	Hap1	Hap1	Hap1	Hap1
IRIS_313-10290	ELONI	Surime	xian-1B	21.6417	8.52167	2.44833	3.48667	Hap1	Hap1	Hap1	Hap2	Hap1	Hap1	NA	Hap1	Hap3	Hap1	Hap1	Hap1
IRIS_313-10293	ECIA 24-107-1	Cuba	xian-1B	27.0017	9.42	2.62333	3.59	Hap1	Hap1	Hap1	Hap2	NA	Hap1	Hap1	Hap1	Hap1	Hap1	Hap1	Hap1
IRIS_313-10294	IR 21015-72-3-3-3-1	Philippines	intermediate xian	22.2217	8.58833	2.54333	3.385	Hap1	Hap1	Hap1	Hap2	Hap1	Hap1	Hap1	Hap1	Hap3	Hap1	Hap1	Hap1
IRIS_313-10295	PDR 34-2-1-2	Pakistan	intermediate	22.81	9.04	2.43	3.72667	Hap3	Hap1	Hap5	Hap1	Hap2	Hap2	Hap4	Hap3	Hap1	Hap2	NA	Hap2
IRIS_313-10298	3210	Sri Lanka	xian-1B	23.915	9.16333	2.565	3.58167	Hap1	Hap1	Hap1	Hap2	Hap1	Hap1	Hap1	Hap1	Hap1	Hap1	NA	Hap1
IRIS_313-10300	CT 9506-18-7-1T-2	Colombia	intermediate xian	24.6783	8.75167	2.875	3.04667	Hap1	Hap1	Hap1	Hap1	Hap3	Hap1	Hap1	Hap1	Hap2	Hap1	Hap1	Hap3
IRIS_313-10301	IRGA 959-1-2-2F-4-1-4A-6-CA-6X	Brazil	intermediate xian	20.7483	8.62	2.35667	3.66667	Hap1	Hap1	Hap4	Hap2	Hap1	Hap1	Hap1	Hap1	Hap2	Hap1	Hap1	Hap1
IRIS_313-10307	INIAP 6	Ecuador	intermediate xian	21.0477	8.575	2.47724	3.45944	Hap1	Hap1	Hap4	Hap1	Hap1	Hap1	Hap1	Hap4	Hap1	Hap1	Hap1	Hap1
IRIS_313-10314	INIAP 10	Ecuador	intermediate xian	26.4767	9.05333	2.57833	3.515	Hap1	Hap4	Hap1	Hap1	Hap1	Hap2	NA	Hap1	Hap1	Hap1	Hap1	Hap1
IRIS_313-10318	RUSTIC	Guya	intermediate xian	25.885	9.77833	2.54333	3.85	Hap1	Hap1	Hap2	Hap1	NA	Hap3	Hap1	Hap1	Hap2	Hap1	Hap1	Hap1
IRIS_313-10325	CAMPONI	Surime	intermediate xian	24.4661	9.84081	2.59455	3.80148	Hap1	Hap4	NA	Hap2	Hap1	NA	Hap1	NA	Hap1	Hap1	Hap1	NA
IRIS_313-10327	CAROLINO BLANCO	Peru	tropical geng	31.955	8.695	3.49833	2.48833	Hap1	Hap1	Hap2	Hap2	Hap2	Hap3	Hap4	Hap3	Hap2	Hap4	Hap5	Hap3
IRIS_313-10332	B 4414 F-MR-6-3	Indonesia	intermediate xian	23.8	8.335	2.84333	2.94333	Hap1	Hap1	Hap1	Hap1	Hap1	Hap1	Hap1	Hap1	Hap3	Hap1	Hap1	Hap1
IRIS_313-10333	B 6136-3-TB-0-1-5	Indonesia	xian-1B	23.96	7.63167	3.05167	2.50167	NA	Hap2	Hap1	Hap2	Hap1	Hap1	Hap1	Hap1	Hap3	Hap1	Hap1	Hap1
IRIS_313-10337	B 6149 F-MR-7	Indonesia	intermediate xian	28.1932	8.40002	3.07463	2.73525	Hap2	Hap2	Hap1	Hap1	Hap1	Hap1	Hap1	Hap1	Hap1	Hap1	Hap1	Hap3
IRIS_313-10340	BR 4973-34-6-6	Bangladesh	intermediate xian	22.2965	8.33887	2.59807	3.21593	Hap1	Hap1	Hap1	Hap2	Hap1	Hap1	Hap3	Hap1	Hap1	Hap1	Hap1	Hap1
IRIS_313-10341	BR 5230-46-4	Bangladesh	intermediate xian	25.37	7.57833	3.085	2.46	Hap2	Hap2	NA	Hap1	NA	Hap1	NA	Hap1	Hap3	NA	Hap1	NA
IRIS_313-10352	CT 9737-6-1-1-2-2P-M	Colombia	intermediate xian	24.2633	8.615	2.61167	3.30333	Hap1	Hap4	Hap4	Hap2	NA	Hap1	Hap1	Hap4	Hap2	Hap1	Hap1	Hap1
IRIS_313-10353	HP 3319-2WX-6-4-1-B	South Korea	intermediate xian	29.3159	8.37451	3.49453	2.39595	Hap1	Hap2	NA	Hap1	Hap1	Hap1	Hap1	Hap1	Hap3	Hap3	Hap4	Hap1
IRIS_313-10355	IR 31142-14-1-1-3-1-1-2	Philippines	intermediate xian	17.4467	7.99167	2.43833	3.28167	Hap1	Hap1	Hap1	Hap2	Hap1	Hap1	Hap2	Hap1	Hap3	Hap1	Hap1	Hap1
IRIS_313-10357	IR 52718-B-B-6-B-B-1-1	Philippines	intermediate xian	28.6867	9.485	2.81167	3.37667	Hap1	Hap1	Hap1	Hap2	Hap1	Hap3	Hap1	Hap1	Hap1	Hap1	Hap1	Hap1
IRIS_313-10359	IR 53650-2B-10-1-2-1	Philippines	intermediate xian	24.7233	8.305	2.82833	2.94167	Hap1	NA	Hap5	Hap1	NA	Hap2	Hap1	Hap1	Hap3	Hap1	Hap1	Hap1
IRIS_313-10360	IR 57514-PMI 5-B-1-2	Philippines	intermediate xian	27.0617	9.12333	2.685	3.40333	Hap1	Hap1	NA	Hap2	NA	Hap1	Hap2	Hap1	Hap1	Hap1	Hap1	Hap1
IRIS_313-10361	IR 63295-AC 209-7	Philippines	intermediate xian	26.5561	7.68667	3.18	2.41833	Hap2	Hap2	Hap1	Hap2	Hap1	Hap1	NA	Hap1	Hap1	Hap1	Hap1	Hap1
IRIS_313-10366	IR 65483-111-5-9-2-11	Philippines	intermediate xian	22.0567	8.52167	2.6	3.28333	NA	Hap1	Hap1	Hap1	Hap1	Hap1	Hap2	Hap1	Hap1	Hap1	Hap1	Hap1
IRIS_313-10371	IR 67518-B-11-1-B	Philippines	intermediate xian	23.6267	8.61333	2.625	3.28167	Hap1	Hap1	Hap5	Hap1	Hap1	Hap1	Hap1	Hap1	Hap3	Hap5	Hap3	Hap1
IRIS_313-10373	IR 68333-R-R-B-19	Philippines	temperate geng	24.735	7.00167	3.215	2.18	Hap3	Hap1	NA	Hap1	Hap2	Hap2	Hap3	Hap2	Hap2	Hap2	Hap2	Hap2
IRIS_313-10374	IR 69502-6-SRN-3-UBN-1-B	Philippines	intermediate xian	22.1867	8.59	2.64667	3.24667	Hap1	Hap1	Hap1	Hap2	Hap1	Hap1	NA	Hap1	Hap1	Hap1	Hap1	Hap1
IRIS_313-10375	IR 70027-8-2-2-3-2	Philippines	intermediate xian	28.4267	8.23167	3.00833	2.74167	Hap1	Hap2	NA	Hap1	Hap6	Hap2	NA	Hap1	Hap3	Hap1	Hap1	Hap1
IRIS_313-10379	IR 73688-57-2	Philippines	temperate geng	22.38	6.755	3.08	2.195	Hap3	Hap1	Hap6	Hap1	Hap2	Hap2	Hap3	Hap2	Hap2	Hap2	Hap2	Hap2
IRIS_313-10380	IR 73690-7-2-1-1-3-2-2-1	Philippines	aus	24.6567	6.95833	3.25167	2.14167	Hap3	Hap2	Hap5	Hap1	Hap2	Hap2	Hap5	Hap3	Hap2	Hap5	Hap3	Hap2
IRIS_313-10385	IR 75870-5-8-5-B-1	Philippines	xian-1B	21.3283	9.33833	2.31667	4.04167	Hap1	Hap1	Hap1	Hap2	Hap1	Hap1	NA	Hap1	Hap3	Hap1	Hap1	Hap1
IRIS_313-10392	IR 77390-1-6-4-19-1-B	Philippines	xian-1B	23.0233	8.79167	2.65	3.31833	Hap1	Hap1	Hap1	Hap2	Hap1	Hap1	Hap1	Hap1	Hap1	Hap1	Hap1	Hap1
IRIS_313-10394	IR 80310-12-B-1-3-B	Philippines	intermediate xian	24.5183	8.24833	2.905	2.84333	Hap5	Hap1	Hap1	Hap2	Hap6	Hap1	Hap1	Hap1	Hap1	Hap1	Hap1	Hap3
IRIS_313-10396	IR 80340-23-B-12-6-B	Philippines	intermediate xian	23.6435	8.54837	2.66597	3.21009	Hap1	Hap1	Hap1	Hap2	Hap1	Hap1	Hap1	Hap1	Hap1	Hap1	Hap1	Hap1
IRIS_313-10397	IRGA 318-11-6-9-2B	Colombia	xian-1B	24.3883	9.40167	2.36333	3.98333	Hap1	Hap1	Hap2	Hap2	Hap1	Hap1	Hap1	NA	Hap1	Hap1	Hap1	Hap1
IRIS_313-10398	IRGA 318-11-9-2A	Colombia	xian-1B	24.3483	9.39833	2.40333	3.92167	Hap1	Hap1	Hap2	Hap2	Hap1	Hap1	Hap1	NA	Hap1	Hap1	Hap1	Hap1
IRIS_313-10399	IRGA 346-111-2-1F	Colombia	intermediate xian	21.9489	7.68608	2.90942	2.64136	Hap2	Hap2	Hap1	Hap1	Hap6	Hap1	Hap1	Hap1	Hap1	Hap1	Hap1	NA
IRIS_313-10400	IRGA 370-38-1-1F-C4-2	Colombia	xian-1B	24.31	8.77333	2.36667	3.715	Hap1	NA	Hap2	Hap2	Hap1	Hap1	Hap2	NA	Hap1	Hap1	Hap1	Hap1
IRIS_313-10401	IRGA 370-42-1-1F-C-1	Colombia	xian-1B	24.4633	9.52	2.38667	3.99667	Hap1	Hap1	Hap2	Hap2	Hap1	Hap1	Hap1	NA	Hap1	Hap1	Hap1	Hap1
IRIS_313-10402	IRGA 411-1-6-1F-A	Colombia	xian-1B	22.9483	8.86333	2.39167	3.71167	Hap1	Hap1	Hap2	Hap2	Hap5	Hap1	NA	NA	Hap1	Hap1	Hap1	Hap1
IRIS_313-10403	IRGA 659-1-2-2-2	Colombia	intermediate xian	25.4217	8.90667	2.655	3.35333	Hap1	Hap1	Hap1	Hap2	Hap3	Hap1	NA	Hap1	Hap1	NA	Hap1	Hap1
IRIS_313-10404	K 479-2-3	India	intermediate xian	25.15	8.15167	2.91667	2.79667	Hap5	NA	Hap4	Hap1	Hap1	Hap3	Hap2	Hap1	Hap1	Hap1	Hap1	Hap4
IRIS_313-10412	RR 272-17-829	Indonesia	intermediate xian	18.859	7.11451	2.88778	2.46573	Hap2	Hap2	Hap1	Hap1	Hap1	Hap1	NA	Hap1	Hap1	Hap1	Hap1	Hap1
IRIS_313-10417	UPR 1201-1-20-1	India	xian-1B	25.8667	8.47833	3.00833	2.82	Hap1	Hap2	NA	Hap2	Hap1	Hap1	Hap1	NA	Hap1	Hap1	Hap1	Hap1
IRIS_313-10421	WAR 72-2-1-1	Sierra Leone	intermediate xian	24.66	8.16167	2.92667	2.795	Hap1	NA	Hap1	Hap2	NA	Hap1	Hap1	Hap4	Hap1	Hap1	Hap1	Hap2
IRIS_313-10423	YN 1353-3	Myanmar	intermediate xian	23.6667	8.12	2.95667	2.75167	Hap2	Hap2	Hap1	Hap1	Hap1	Hap1	Hap1	Hap1	Hap1	Hap1	Hap1	Hap3
IRIS_313-10429	TAICHUNG 150	Chinese Taipei	temperate geng	24.2833	6.92833	3.225	2.15167	Hap3	Hap1	Hap6	Hap1	Hap2	Hap2	Hap3	Hap2	Hap2	Hap2	Hap2	Hap2
IRIS_313-10430	GINMASARI	Japan	temperate geng	25.4583	6.86667	3.31667	2.07	Hap3	NA	Hap3	Hap1	Hap2	Hap2	Hap3	Hap2	Hap2	Hap2	Hap2	Hap2
IRIS_313-10433	TP MIL 53	Philippines	intermediate xian	25.3283	8.94	2.64	3.39333	Hap1	Hap1	Hap1	Hap1	NA	Hap1	Hap3	Hap1	Hap1	Hap1	NA	NA
IRIS_313-10437	NORIN 21	Japan	temperate geng	23.4517	7.07167	3.20167	2.21333	Hap3	Hap1	Hap3	Hap1	Hap2	Hap2	Hap3	Hap2	Hap2	Hap2	Hap2	Hap2
IRIS_313-10440	GKAYAT	Philippines	temperate geng	24.4501	6.9273	3.44534	2.01132	Hap3	Hap1	Hap6	Hap1	Hap2	Hap2	Hap6	Hap2	Hap1	Hap2	Hap2	NA
IRIS_313-10444	FORTU COLORADO	Central America	tropical geng	23.6274	9.34836	2.52047	3.72279	NA	NA	NA	NA	Hap2	NA	NA	NA	NA	NA	NA	NA
IRIS_313-10448	BINOLAYANGUN	Philippines	xian-3	27.6107	7.89334	3.21664	2.45573	Hap2	Hap2	Hap1	Hap2	Hap6	Hap1	Hap2	Hap2	Hap1	Hap1	Hap3	Hap1
IRIS_313-10449	Unknown	China	xian-1A	25.7217	7.625	3.17167	2.405	Hap2	Hap1	Hap4	Hap1	Hap1	Hap3	Hap1	Hap1	Hap1	Hap1	Hap1	Hap4
IRIS_313-10450	CHAN KU	China	xian-1A	23.4036	7.13099	3.18957	2.23905	Hap2	Hap2	Hap4	Hap1	Hap1	Hap3	NA	Hap1	Hap1	Hap1	Hap1	Hap4
IRIS_313-10452	LING TA 150	China	xian-1A	24.3633	7.30333	3.26167	2.24	Hap4	Hap2	Hap4	Hap1	NA	Hap1	NA	Hap1	Hap1	Hap3	Hap4	NA
IRIS_313-10453	LU TAO 2	China	intermediate geng	22.225	6.89833	3.345	2.06833	Hap3	Hap1	Hap6	Hap1	Hap2	Hap2	Hap3	Hap3	NA	Hap4	Hap5	Hap2
IRIS_313-10458	P168	China	xian-1A	23.3503	7.05562	3.17703	2.22539	Hap2	Hap2	Hap4	Hap1	Hap1	Hap1	Hap2	Hap1	Hap1	Hap3	Hap4	Hap4
IRIS_313-10469	KINUGASAWASE	Japan	temperate geng	24.8517	6.84667	3.365	2.03667	Hap3	Hap1	Hap3	Hap1	Hap2	Hap2	NA	Hap2	Hap2	Hap2	Hap2	Hap2
IRIS_313-10476	PACHCHAIPERUMAL 2462-11	Sri Lanka	xian-2	28.0117	7.72	3.28167	2.355	Hap2	Hap2	NA	Hap1	Hap1	Hap1	Hap1	Hap1	Hap3	Hap1	Hap1	Hap2
IRIS_313-10477	RUSTY LATE	China	intermediate xian	25.2333	7.59333	3.145	2.42667	Hap5	Hap2	Hap4	Hap2	Hap1	Hap3	Hap1	Hap1	Hap1	Hap3	Hap4	Hap1
IRIS_313-10484	PILIT (7480) SELN (CI 12007)	Philippines	xian-1A	23.4741	7.93037	3.01256	2.67546	NA	NA	NA	NA	NA	Hap3	NA	NA	NA	NA	NA	NA
IRIS_313-10485	CATIBOS::IRGC 3762-1	Philippines	tropical geng	28.3843	8.98069	3.02041	2.97708	Hap1	Hap4	Hap2	Hap2	Hap2	NA	NA	NA	NA	NA	NA	NA
IRIS_313-10489	MOROPOTOL	Philippines	tropical geng	22.975	7.00998	3.2407	2.17212	NA	NA	Hap2	Hap1	Hap2	NA	NA	Hap3	Hap2	Hap3	NA	Hap2
IRIS_313-10497	CE-IN-TSAN	China	xian-1A	22.995	7.07568	3.06152	2.31527	Hap4	Hap2	Hap4	Hap1	Hap1	Hap1	NA	Hap1	Hap1	Hap3	Hap4	Hap4
IRIS_313-10502	TON-ROO-SHUN	China	xian-1A	19.0288	7.09709	2.71393	2.61635	Hap5	Hap1	Hap4	Hap1	Hap1	Hap1	Hap1	Hap1	Hap1	Hap3	Hap4	NA
IRIS_313-10503	HA-GOO	China	xian-1A	27.435	8.39167	2.95833	2.84	Hap5	Hap2	Hap3	Hap2	Hap1	Hap1	Hap1	Hap1	Hap1	Hap3	Hap4	Hap4
IRIS_313-10504	HSIEH-DAU	China	xian-1A	24.5167	7.915	2.93667	2.70333	Hap2	Hap2	Hap4	Hap1	Hap1	Hap3	Hap1	Hap1	Hap3	Hap1	Hap1	Hap2
IRIS_313-10507	HSIANG TSENF TAO	Chinese Taipei	tropical geng	31.565	8.73	3.57167	2.44667	Hap3	Hap1	Hap2	Hap1	Hap4	Hap1	Hap4	Hap3	Hap1	Hap4	Hap5	Hap2
IRIS_313-10509	AMBARIKORI	Africa	xian-3	20.3488	7.73133	2.63204	2.944	Hap2	Hap1	Hap1	Hap2	Hap3	Hap1	NA	Hap4	Hap1	Hap3	Hap4	Hap2
IRIS_313-10510	MAGSIING::IRGC 5211-1	Philippines	intermediate xian	17.6476	7.10029	2.65484	2.68078	Hap2	Hap1	Hap6	Hap2	Hap1	NA	NA	NA	NA	NA	NA	NA
IRIS_313-10511	MACAN SAPAC	Philippines	xian-3	23.3675	8.49424	2.67685	3.17906	Hap1	Hap1	Hap1	Hap1	Hap1	Hap1	Hap2	Hap1	Hap1	NA	Hap1	Hap1
IRIS_313-10513	LUBANG PUTI	Unknow	intermediate xian	23.7866	7.30914	3.29469	2.21154	Hap2	NA	Hap1	Hap2	Hap5	Hap3	NA	Hap2	Hap1	Hap1	Hap1	Hap1
IRIS_313-10515	TAICHUNG WOO-GEN 2	Chinese Taipei	xian-1A	21.7133	6.69833	3.03667	2.205	Hap2	Hap2	Hap4	Hap1	NA	Hap1	Hap1	Hap1	Hap1	Hap1	Hap1	Hap3
IRIS_313-10516	Unknown	United States	intermediate xian	22.0781	7.68574	2.78408	2.76716	Hap5	Hap1	Hap1	Hap1	NA	Hap1	NA	Hap3	Hap3	Hap1	Hap1	Hap1
IRIS_313-10517	SIPOT	Philippines	xian-3	29.875	8.36667	3.20667	2.61167	Hap2	NA	Hap1	Hap2	Hap6	Hap1	Hap3	Hap4	Hap1	Hap3	Hap4	Hap1
IRIS_313-10518	KHAYANGYA D 34-181	Myanmar	intermediate xian	30.2954	7.91898	3.62348	2.18593	Hap2	Hap2	Hap1	Hap2	Hap6	Hap1	Hap2	Hap1	Hap1	Hap3	Hap4	Hap1
IRIS_313-10527	ADT12	India	xian-2	25.0057	7.69306	3.08212	2.5003	Hap2	Hap2	Hap1	Hap1	Hap1	Hap1	Hap1	Hap1	Hap3	Hap1	Hap1	Hap2
IRIS_313-10531	HR22	India	intermediate	20.0367	8.73333	2.34167	3.735	NA	NA	NA	NA	NA	NA	NA	NA	NA	NA	NA	Hap2
IRIS_313-10534	D 204-1	India	aus	22.7033	7.68	2.91333	2.63833	Hap4	Hap5	Hap3	Hap1	NA	Hap2	Hap5	Hap3	Hap1	Hap5	Hap3	Hap4
IRIS_313-10536	GAMTI 1-34	Tanzania	xian-2	16.2409	7.67619	2.26603	3.3984	Hap3	Hap1	NA	Hap1	Hap5	Hap1	Hap1	Hap1	Hap1	Hap1	Hap1	Hap2
IRIS_313-10539	BADAL 76	Bangladesh	xian-2	27.495	7.75333	3.215	2.41833	Hap2	Hap2	Hap1	Hap1	Hap3	Hap2	NA	NA	NA	Hap1	NA	Hap2
IRIS_313-10542	BELLO	India	xian-2	25.9003	7.99062	3.07953	2.59539	Hap2	Hap2	Hap1	Hap2	Hap1	Hap1	Hap1	Hap1	Hap3	Hap1	Hap1	Hap1
IRIS_313-10543	DODGUI	India	aus	23.2017	7.82833	2.92833	2.675	Hap3	Hap5	Hap3	Hap1	Hap2	Hap2	Hap5	Hap1	Hap1	Hap5	Hap3	Hap2
IRIS_313-10544	DONGREM	India	xian-2	23.72	7.27228	3.04175	2.39156	Hap4	Hap2	Hap1	Hap1	Hap1	Hap1	Hap1	Hap1	Hap3	Hap1	Hap1	Hap2
IRIS_313-10545	KARIA	Unknow	aus	29.1367	8.28167	3.415	2.425	Hap4	NA	Hap5	Hap1	Hap2	Hap2	Hap5	Hap1	Hap1	Hap5	NA	NA
IRIS_313-10547	C 34-13	Myanmar	intermediate xian	30.5483	8.10333	3.29667	2.46167	Hap2	Hap2	Hap1	Hap1	Hap3	Hap1	Hap2	Hap1	Hap3	Hap3	Hap4	Hap1
IRIS_313-10552	RL GOPHER	United States	tropical geng	24.9667	7.95338	3.05109	2.60712	Hap1	Hap4	Hap2	Hap2	Hap2	Hap3	Hap6	Hap3	Hap2	Hap4	Hap5	Hap3
IRIS_313-10554	BONG SEN	Vietm	xian-3	19.765	7.825	2.52333	3.105	Hap5	Hap1	Hap1	Hap2	Hap1	Hap1	Hap2	Hap1	Hap1	Hap1	Hap3	Hap1
IRIS_313-10555	LUA HUONG T 1	Vietm	xian-3	20.4604	7.61932	2.6377	2.892	Hap1	Hap1	Hap1	Hap1	Hap6	Hap3	Hap2	Hap4	Hap3	Hap1	Hap1	Hap1
IRIS_313-10558	LITCHIKIANG	China	temperate geng	24.7833	6.92167	3.49167	1.98667	Hap3	Hap1	Hap6	Hap1	Hap2	Hap1	Hap3	Hap2	Hap2	Hap2	Hap2	Hap2
IRIS_313-10560	TA-PAI-MAUNG	China	xian-1A	24.405	7.71667	3.11	2.485	Hap5	NA	Hap4	Hap1	NA	Hap3	Hap1	Hap1	Hap1	Hap1	Hap1	Hap4
IRIS_313-10561	N-TEO 14	China	xian-1A	28.0781	8.10846	3.2814	2.47339	Hap5	Hap2	Hap4	Hap1	Hap1	Hap3	Hap2	Hap1	Hap1	Hap1	Hap1	Hap4
IRIS_313-10562	SENG-CHUI-LIN	China	intermediate geng	31.525	8.25667	3.315	2.495	Hap3	Hap1	Hap2	Hap1	Hap2	Hap2	Hap4	Hap2	Hap2	Hap3	NA	NA
IRIS_313-10563	SHA-TIAO-TSAO	Unknow	temperate geng	28.9067	8.54	3.33	2.56833	Hap3	Hap1	Hap3	Hap1	Hap2	Hap2	Hap3	Hap2	Hap2	Hap2	Hap2	Hap2
IRIS_313-10564	250 KUNGANI 1	Japan	temperate geng	22.9267	6.82333	3.29167	2.07333	Hap3	Hap1	Hap3	Hap1	Hap2	Hap2	Hap4	Hap2	Hap2	Hap2	Hap2	Hap2
IRIS_313-10565	221 B-36-1-1-1-1	Indonesia	intermediate xian	26.0771	8.68281	2.70759	3.20974	Hap1	Hap1	Hap1	Hap2	Hap6	Hap1	Hap1	Hap1	Hap3	Hap1	Hap1	Hap1
IRIS_313-10566	221 C-391-1-3-3	Indonesia	intermediate xian	28.3507	8.61038	2.87776	2.99282	Hap1	Hap2	Hap1	Hap2	Hap6	Hap1	Hap1	Hap1	Hap3	Hap1	Hap1	Hap1
IRIS_313-10567	AIKAWA 44	Japan	temperate geng	26.1883	6.83	3.31333	2.065	Hap3	Hap1	NA	Hap1	Hap2	Hap2	Hap3	Hap2	Hap2	Hap2	Hap2	Hap2
IRIS_313-10568	OITA-MII 120	Japan	temperate geng	22.1367	6.55167	3.19167	2.05667	Hap3	Hap1	Hap3	Hap1	Hap2	Hap2	Hap3	Hap2	Hap2	Hap2	Hap2	Hap2
IRIS_313-10569	BEN-KEI	Japan	temperate geng	25.0083	7.04333	3.4	2.07333	Hap3	Hap1	Hap6	Hap1	Hap2	Hap2	Hap3	Hap2	Hap2	Hap2	Hap2	Hap2
IRIS_313-10570	CHUSEI HONEN	Japan	temperate geng	23.9433	6.91833	3.27667	2.115	Hap3	Hap1	Hap2	Hap1	Hap2	Hap2	Hap3	Hap2	Hap2	Hap2	Hap2	Hap2
IRIS_313-10572	KOTHMALLI KARUPPAN	Nigeria	intermediate xian	19.9888	6.8984	2.92883	2.36207	Hap2	Hap2	NA	NA	NA	Hap1	NA	Hap1	NA	Hap1	NA	NA
IRIS_313-10573	SOSSOKA OULE	Mali	xian-2	22.65	7.26333	2.89	2.51667	Hap2	Hap1	Hap1	Hap2	Hap3	Hap1	NA	Hap1	Hap3	Hap3	Hap4	Hap1
IRIS_313-10575	KAYANGYA D 402	Myanmar	intermediate xian	32.1903	8.11574	3.67716	2.20905	Hap2	Hap2	Hap1	Hap2	Hap6	Hap1	NA	Hap1	Hap1	Hap3	NA	NA
IRIS_313-10576	BAANYALOJOPOIHUN	Sierra Leone	xian-2	31.2417	9.295	2.99167	3.11333	NA	NA	Hap1	Hap1	Hap3	Hap3	Hap2	Hap1	NA	Hap1	Hap1	Hap1
IRIS_313-10577	IFUGAO RICE	Philippines	tropical geng	29.6692	8.86333	3.60333	2.45833	NA	NA	Hap2	Hap2	Hap2	Hap3	Hap6	Hap3	Hap1	Hap2	Hap2	Hap2
IRIS_313-10580	PARAY KIRABAW	Philippines	tropical geng	21.4232	8.09949	2.69965	3.00013	Hap1	Hap4	Hap2	Hap1	Hap2	Hap2	Hap4	Hap3	Hap2	Hap3	Hap3	Hap2
IRIS_313-10581	P-PEY SIQAT	Philippines	tropical geng	20.37	7.7597	2.83807	2.73781	Hap1	Hap4	Hap2	Hap1	Hap2	Hap3	Hap4	Hap3	Hap2	Hap3	Hap3	Hap2
IRIS_313-10582	QINOGS	Philippines	tropical geng	30.5933	8.74	3.71167	2.355	Hap1	NA	Hap2	Hap2	Hap2	Hap3	Hap6	Hap3	Hap2	Hap2	Hap2	Hap2
IRIS_313-10583	TSAO-SIAO-PEH-TAO	China	temperate geng	25.4167	6.78667	3.53167	1.92333	Hap3	Hap1	NA	Hap1	Hap2	Hap2	Hap3	Hap2	Hap2	Hap2	Hap2	Hap2
IRIS_313-10585	UKON-NISHIKI	Japan	intermediate	23.5363	7.05161	3.28889	2.1513	NA	Hap1	Hap3	Hap1	NA	Hap1	Hap2	Hap1	Hap1	Hap2	Hap2	Hap2
IRIS_313-10587	DB3	Bangladesh	aus	27.4012	7.7619	3.63415	2.13273	Hap4	Hap2	Hap3	Hap1	Hap8	Hap2	NA	Hap3	Hap1	Hap5	Hap3	Hap4
IRIS_313-10592	DJ69	Bangladesh	aus	30.4079	8.35004	3.56214	2.34618	Hap4	NA	Hap3	Hap1	Hap8	Hap2	NA	Hap3	Hap1	Hap5	Hap3	Hap4
IRIS_313-10593	DJ47	Bangladesh	aus	24.3666	7.63512	3.02566	2.52655	Hap4	Hap5	Hap3	Hap1	Hap8	Hap2	NA	Hap3	Hap1	Hap1	NA	NA
IRIS_313-10594	DJ29	Bangladesh	aus	21.9547	8.26335	2.60478	3.17829	NA	Hap5	Hap3	Hap1	Hap7	Hap2	Hap2	NA	Hap1	NA	NA	NA
IRIS_313-10595	DL 5	Bangladesh	aus	26.5913	8.10909	3.25032	2.49831	Hap4	Hap5	Hap3	Hap1	Hap8	Hap2	NA	Hap3	Hap1	NA	Hap3	NA
IRIS_313-10598	DD126	Bangladesh	aus	26.9539	7.12882	3.46634	2.05699	Hap4	Hap2	Hap3	Hap1	Hap2	Hap2	NA	Hap3	Hap1	Hap5	Hap3	Hap4
IRIS_313-10600	UCP41	Bangladesh	aus	21.0967	8.25	2.575	3.20667	NA	Hap5	NA	Hap1	Hap7	Hap2	Hap2	NA	Hap1	Hap5	Hap3	Hap4
IRIS_313-10602	DM49	Bangladesh	aus	21.4786	6.86059	3.1572	2.17694	Hap4	Hap2	Hap5	Hap1	Hap8	Hap2	Hap5	Hap3	Hap2	Hap5	Hap3	Hap4
IRIS_313-10603	UCP122	Bangladesh	aus	24.4433	7.965	3.07333	2.59167	NA	Hap5	Hap3	Hap1	Hap8	Hap2	Hap5	Hap3	Hap1	Hap5	Hap3	NA
IRIS_313-10604	DV2	Bangladesh	aus	21.1567	7.36333	3.24	2.26	Hap4	Hap2	Hap3	Hap1	Hap8	Hap2	Hap2	Hap2	Hap1	Hap5	Hap3	Hap4
IRIS_313-10605	DV86	Bangladesh	aus	22.9241	7.60544	2.97923	2.559	NA	Hap5	Hap5	Hap1	NA	Hap2	Hap2	Hap1	Hap1	Hap5	Hap3	Hap4
IRIS_313-10606	DV110	Bangladesh	aus	22.2086	7.81242	2.98115	2.61694	Hap4	Hap2	Hap5	Hap1	Hap7	Hap2	NA	Hap2	Hap1	Hap5	NA	Hap4
IRIS_313-10608	T 21	India	aus	26.3885	8.95977	2.7771	3.22021	Hap3	Hap5	Hap5	Hap1	Hap7	Hap2	Hap2	Hap2	Hap2	Hap5	NA	Hap2
IRIS_313-10609	MATHOLUWA	Sri Lanka	intermediate xian	25.89	7.83667	3.22333	2.43167	NA	Hap1	Hap1	Hap2	Hap1	Hap2	Hap1	Hap4	Hap3	Hap1	Hap1	Hap2
IRIS_313-10614	HAM MOON	Chinese Hongkong	intermediate xian	23.425	7.15833	3.075	2.33167	Hap2	Hap2	Hap6	Hap2	Hap1	Hap1	NA	Hap1	Hap1	Hap3	Hap4	Hap1
IRIS_313-10618	CHINES	Unknow	temperate geng	26.8611	6.83833	3.44	1.98833	Hap3	Hap1	Hap3	Hap1	Hap2	Hap2	Hap3	NA	Hap2	Hap2	Hap2	Hap2
IRIS_313-10619	BICCO BRANCO	Unknow	tropical geng	26.3995	8.70966	2.99416	2.90886	Hap1	NA	Hap2	Hap2	Hap2	Hap3	Hap4	Hap3	Hap2	Hap4	Hap5	Hap3
IRIS_313-10620	R 27	Brazil	tropical geng	32.845	9.81167	2.89667	3.39	Hap1	Hap4	Hap2	Hap2	Hap2	Hap3	Hap4	Hap3	Hap2	Hap4	Hap5	Hap3
IRIS_313-10623	SIDALI	Nepal	aus	19.8365	7.53161	2.80033	2.6926	Hap4	Hap5	Hap5	Hap1	Hap8	Hap2	Hap5	Hap1	Hap1	Hap5	Hap3	Hap4
IRIS_313-10628	Unknown	India	xian-2	31.3083	7.68	3.43833	2.24	Hap2	Hap1	Hap1	Hap2	Hap3	Hap1	Hap1	Hap1	Hap3	Hap1	Hap1	NA
IRIS_313-10631	SHINCHIKU-IKU 97	Chinese Taipei	temperate geng	23.8433	6.71167	3.24833	2.06833	Hap3	Hap1	Hap6	Hap1	Hap2	Hap2	Hap3	Hap2	Hap2	Hap2	Hap2	Hap2
IRIS_313-10640	SR26 B	India	xian-2	29.0617	9.86833	2.61	3.78167	Hap1	Hap1	Hap1	Hap2	Hap3	Hap2	Hap2	Hap1	Hap3	Hap1	Hap1	Hap1
IRIS_313-10642	SACHIKAZE	Japan	temperate geng	26.2278	7.88812	3.09953	2.55289	Hap3	Hap1	Hap3	Hap1	Hap2	Hap2	Hap3	Hap2	Hap2	Hap2	Hap2	Hap2
IRIS_313-10644	BUSIYETAN	Philippines	tropical geng	34.2567	8.61667	3.76833	2.29	Hap1	NA	Hap2	Hap2	Hap2	Hap3	Hap6	Hap3	Hap1	Hap3	Hap3	Hap2
IRIS_313-10645	LENKIBE-N	Philippines	tropical geng	32.9717	8.325	4.09	2.045	Hap1	NA	Hap2	Hap2	Hap2	Hap3	Hap4	Hap3	Hap2	Hap2	Hap2	Hap2
IRIS_313-10649	RACION 1	Philippines	tropical geng	27.156	8.11741	3.10896	2.61474	Hap1	Hap2	Hap2	Hap2	Hap2	Hap2	Hap4	Hap3	Hap2	Hap2	NA	NA
IRIS_313-10651	Phou sao leum nyang	Laos	intermediate xian	31.2158	8.61333	3.305	2.60833	Hap2	Hap2	NA	Hap2	Hap3	Hap1	Hap2	Hap1	Hap3	Hap1	Hap1	Hap1
IRIS_313-10652	Chao peuak deng	Laos	xian-3	26.2831	9.32909	2.76603	3.38026	Hap1	Hap1	Hap1	Hap2	NA	Hap1	Hap2	Hap1	NA	Hap1	Hap3	NA
IRIS_313-10654	Ka saen	Laos	xian-3	25.2765	8.96457	2.68825	3.34494	Hap1	Hap1	Hap1	Hap2	Hap3	Hap1	Hap2	Hap2	Hap3	Hap1	Hap3	Hap1
IRIS_313-10655	Ea houm	Laos	intermediate xian	28.21	8.80333	3.26333	2.69833	Hap1	Hap2	Hap1	Hap2	Hap3	Hap1	Hap2	Hap2	Hap3	Hap1	Hap1	Hap2
IRIS_313-10656	Nok kod	Laos	Subtropical geng	37.5783	9.61167	3.73333	2.57667	Hap1	Hap1	Hap2	Hap1	Hap4	Hap3	Hap3	Hap3	Hap2	Hap4	Hap5	Hap2
IRIS_313-10659	LONG MA	Laos	xian-3	34.3049	9.17169	3.69258	2.52885	Hap1	Hap2	Hap1	Hap1	Hap1	Hap1	Hap2	Hap2	Hap3	Hap1	Hap1	Hap3
IRIS_313-10660	Lep hed	Laos	Subtropical geng	33.0927	8.11122	3.99957	2.03011	Hap1	Hap1	Hap2	Hap1	Hap4	Hap2	Hap3	Hap3	Hap2	Hap4	Hap5	Hap2
IRIS_313-10661	SAMBA	Sri Lanka	xian-2	28.65	7.99333	3.21333	2.49167	Hap4	Hap2	Hap1	Hap1	NA	Hap1	Hap2	Hap1	Hap3	Hap1	NA	Hap2
IRIS_313-10662	KAHATAWEE	Sri Lanka	xian-2	24.3657	7.25217	3.16093	2.29635	Hap2	Hap2	Hap1	Hap1	NA	Hap1	Hap1	Hap1	Hap3	Hap1	NA	Hap2
IRIS_313-10664	ARC 6052	India	xian-2	19.4686	7.616	2.67078	2.85394	Hap4	Hap1	Hap1	Hap2	NA	Hap1	Hap5	Hap1	Hap3	Hap1	Hap1	Hap1
IRIS_313-10666	ARC 6218	India	intermediate xian	25.8334	8.86545	2.75622	3.219	Hap2	Hap1	Hap1	Hap2	Hap1	Hap1	Hap1	Hap1	Hap3	Hap1	Hap1	Hap1
IRIS_313-10667	ARC 7236	India	xian-2	24.5508	7.05037	3.16701	2.22593	Hap4	Hap2	NA	Hap1	Hap1	NA	NA	Hap1	Hap1	Hap1	Hap1	Hap1
IRIS_313-10668	ARC 7255	India	intermediate xian	24.1683	9.79833	2.42	4.05167	Hap2	Hap1	Hap1	Hap1	NA	Hap1	Hap1	Hap1	Hap3	Hap5	Hap3	Hap1
IRIS_313-10671	ARC 10581	India	intermediate xian	20.0312	7.97697	2.49325	3.20221	Hap2	Hap1	Hap1	Hap2	Hap3	NA	Hap3	Hap1	Hap1	Hap1	Hap1	NA
IRIS_313-10673	ARC 10843	India	aus	23.7367	7.74764	2.81716	2.75219	Hap4	Hap5	Hap3	Hap1	Hap2	Hap2	Hap5	Hap3	Hap1	Hap5	Hap3	Hap4
IRIS_313-10674	ARC 10846	India	intermediate xian	23.5133	7.83833	2.85	2.755	Hap5	Hap2	NA	Hap1	Hap1	Hap1	Hap1	Hap1	Hap3	Hap1	Hap1	Hap3
IRIS_313-10675	ARC 10905	India	intermediate xian	23.0321	7.99244	2.70348	2.9597	Hap2	Hap1	Hap1	Hap2	Hap5	Hap1	Hap1	Hap1	Hap1	Hap3	Hap4	Hap1
IRIS_313-10676	ARC 10916	India	intermediate	27.9265	8.65054	2.86543	3.02406	Hap2	NA	NA	Hap2	Hap3	Hap3	Hap1	Hap3	Hap2	Hap3	NA	Hap4
IRIS_313-10677	DEWAMINORI	Japan	temperate geng	23.5433	7.03	3.095	2.275	Hap3	Hap1	Hap3	Hap1	Hap2	Hap2	Hap3	Hap2	Hap2	NA	Hap2	Hap2
IRIS_313-10681	Khan thai do	Laos	xian-3	34.8089	8.88284	3.57671	2.48944	Hap1	Hap2	Hap1	Hap1	Hap1	Hap1	Hap2	Hap1	Hap3	Hap1	Hap3	Hap3
IRIS_313-10682	PA KHENG	Laos	xian-3	31.5967	8.10333	3.66833	2.21167	Hap2	Hap2	Hap1	Hap2	Hap5	Hap1	Hap1	Hap2	Hap1	Hap3	Hap4	Hap1
IRIS_313-10683	Ngan tia	Laos	xian-3	32.2883	8.16	3.69167	2.21167	Hap2	Hap2	Hap1	Hap2	Hap5	Hap1	Hap1	Hap2	Hap1	Hap3	Hap4	Hap1
IRIS_313-10689	SIKEP BATU	Indonesia	tropical geng	24.5478	7.80062	3.23703	2.41539	Hap1	NA	Hap2	Hap2	Hap2	NA	Hap4	NA	Hap2	Hap2	Hap2	NA
IRIS_313-10694	HAJI HARUN 38	Malaysia	xian-3	28.1583	8.77667	2.94667	2.98167	Hap1	Hap2	Hap1	Hap2	Hap1	Hap1	NA	Hap4	Hap3	Hap1	NA	Hap1
IRIS_313-10695	TOLIL 14	Malaysia	xian-3	24.3784	8.76384	2.6986	3.24947	Hap1	Hap1	Hap1	Hap2	Hap6	Hap1	Hap2	Hap1	Hap3	Hap1	Hap3	Hap3
IRIS_313-10698	RADIN GOI	Malaysia	xian-3	19.2483	7.48333	2.575	2.90667	Hap2	Hap1	Hap1	Hap2	Hap1	Hap1	Hap1	Hap1	Hap1	Hap1	Hap1	Hap1
IRIS_313-10703	PADI ADONG DUMARAT	Malaysia	tropical geng	25.2104	9.01	2.92667	3.08333	Hap1	Hap4	Hap2	Hap2	Hap4	Hap3	Hap4	Hap3	Hap2	Hap2	NA	Hap2
IRIS_313-10704	PADI DARAWAL	Malaysia	tropical geng	25.7567	8.66833	2.875	3.01667	Hap1	Hap4	Hap2	Hap2	Hap2	Hap3	Hap4	Hap3	Hap1	Hap2	Hap2	Hap3
IRIS_313-10705	PADI PULOT MELAYANG	Malaysia	intermediate xian	28.9703	9.55312	3.31453	2.89039	NA	Hap2	Hap1	Hap1	NA	NA	NA	Hap1	NA	Hap1	Hap1	Hap2
IRIS_313-10708	B 6311 A 5553-16-2	United States	tropical geng	19.4453	8.16667	2.39167	3.42167	Hap1	Hap4	Hap2	Hap2	Hap2	Hap2	Hap4	Hap3	Hap2	Hap4	Hap5	Hap2
IRIS_313-10710	PINDE GOGO WIERIE	Surime	tropical geng	23.7217	7.46833	3.17667	2.35333	Hap1	NA	Hap2	Hap2	Hap2	Hap3	Hap4	Hap3	Hap2	Hap4	Hap5	Hap3
IRIS_313-10712	KOTO OURA S 5	Ivory Coast	tropical geng	30.7828	8.63562	3.42953	2.51789	Hap1	Hap4	NA	Hap2	Hap4	Hap3	Hap4	Hap3	Hap1	Hap4	Hap5	Hap2
IRIS_313-10715	SUDU KARAYAL	Sri Lanka	xian-2	22.6767	7.59	2.96	2.56833	Hap2	Hap1	NA	Hap1	NA	Hap1	NA	NA	Hap3	Hap1	Hap1	Hap2
IRIS_313-10716	MURUNGA	Sri Lanka	xian-2	26.4227	8.06702	3.11144	2.5959	Hap4	Hap1	Hap1	Hap1	Hap5	Hap1	Hap2	NA	Hap3	Hap1	Hap1	Hap2
IRIS_313-10717	PERIYA VELLAI	Sri Lanka	xian-2	31.6616	8.26843	3.33017	2.48757	Hap2	Hap2	Hap1	Hap1	Hap1	Hap1	Hap1	Hap1	Hap1	Hap1	NA	Hap1
IRIS_313-10718	KARUTHA SEETI	Sri Lanka	aus	18.8131	6.6367	2.82534	2.35206	NA	Hap5	Hap3	Hap1	Hap2	Hap2	Hap5	Hap2	Hap3	Hap5	Hap3	Hap4
IRIS_313-10719	VELLAI KOLOMBAN	Sri Lanka	xian-2	25.3253	7.26062	3.09953	2.34789	Hap2	Hap2	Hap1	Hap1	NA	Hap1	Hap2	Hap1	Hap3	Hap1	NA	Hap1
IRIS_313-10721	HALSUDU HEETI	Sri Lanka	xian-2	25.1855	7.225	3.15167	2.29333	Hap2	Hap1	Hap1	Hap1	Hap5	Hap1	NA	NA	NA	Hap1	NA	Hap1
IRIS_313-10722	GODAWEL	Sri Lanka	tropical geng	16.1253	6.04812	3.05203	1.98789	Hap4	NA	Hap2	Hap1	Hap2	NA	Hap4	NA	Hap2	NA	NA	Hap3
IRIS_313-10723	MOND-BA	Senegal	xian-2	23.4352	7.46059	2.88324	2.59093	Hap2	Hap1	Hap1	Hap2	Hap1	Hap1	NA	Hap2	Hap1	Hap1	Hap1	Hap1
IRIS_313-10725	ERNEST	Senegal	intermediate xian	29.73	8.10333	3.27167	2.47833	Hap2	Hap1	Hap1	Hap2	Hap1	Hap1	Hap1	Hap1	Hap1	Hap1	Hap1	Hap3
IRIS_313-10726	POTO BALA	Senegal	xian-3	21.415	8.52333	2.585	3.30333	Hap1	Hap1	Hap1	Hap2	Hap1	Hap1	Hap3	Hap2	Hap1	Hap1	Hap1	Hap1
IRIS_313-10729	MALOGBA	Ivory Coast	intermediate	21.8378	8.15562	3.04703	2.67789	Hap3	NA	NA	Hap1	NA	Hap4	NA	NA	NA	NA	NA	NA
IRIS_313-10731	BARKHE TAULI	Nepal	xian-1A	23.3	7.54	3.05333	2.47333	Hap2	Hap2	Hap4	Hap1	NA	Hap3	Hap1	Hap1	Hap1	NA	NA	Hap4
IRIS_313-10732	MADHUWA KARIA	Nepal	basmati	17.6792	7.51667	2.35333	3.20333	NA	Hap1	Hap5	Hap1	Hap2	Hap4	Hap3	Hap2	Hap1	Hap2	Hap2	Hap2
IRIS_313-10733	MOTANGE PAHELLO LAULE	Nepal	intermediate xian	22.5133	8.065	2.79333	2.9	Hap2	Hap1	Hap1	Hap2	Hap1	Hap1	Hap2	Hap1	Hap3	Hap1	Hap1	Hap1
IRIS_313-10734	DEVARASI	Nepal	aus	17.3376	6.95463	2.61241	2.66687	Hap4	Hap5	Hap5	Hap1	Hap1	Hap2	Hap2	Hap3	Hap2	Hap5	Hap3	Hap2
IRIS_313-10735	LAL SAR	Nepal	aus	20.7183	7.57	2.75	2.76	Hap4	Hap5	Hap5	Hap1	Hap7	Hap2	Hap2	Hap3	Hap2	Hap5	Hap3	Hap2
IRIS_313-10736	RERM BILASH	Nepal	aus	12.8833	5.57333	2.62667	2.12333	NA	Hap5	Hap5	Hap1	NA	Hap2	NA	Hap3	Hap2	NA	Hap3	Hap2
IRIS_313-10737	GHAIYA	Nepal	aus	22.075	7.36333	2.985	2.46833	NA	Hap5	Hap5	Hap1	Hap7	Hap3	Hap5	Hap3	Hap2	Hap5	Hap3	Hap2
IRIS_313-10739	GOGO	Indonesia	intermediate xian	35.575	8.42833	3.79667	2.225	NA	Hap2	NA	Hap1	Hap1	NA	NA	NA	Hap1	NA	NA	NA
IRIS_313-10740	KETAN PAPAH AREN	Indonesia	tropical geng	32.6323	9.41	3.29667	2.86167	Hap1	NA	Hap2	Hap2	Hap2	Hap2	Hap4	Hap2	Hap2	Hap2	Hap2	NA
IRIS_313-10741	KETAN PELERN	Indonesia	tropical geng	29.1767	9.07333	3.18	2.85833	Hap1	NA	Hap2	Hap2	Hap2	Hap2	Hap4	Hap2	Hap2	Hap2	Hap2	NA
IRIS_313-10742	MAMAS	Indonesia	xian-3	27.64	8.58094	3.24619	2.6426	Hap1	Hap2	Hap1	Hap1	Hap1	Hap3	Hap2	NA	Hap1	Hap1	Hap1	NA
IRIS_313-10743	SERAJU	Indonesia	tropical geng	29.0717	8.025	3.35167	2.39833	Hap1	Hap2	Hap2	Hap1	Hap4	Hap2	Hap4	Hap3	Hap2	Hap4	Hap5	Hap2
IRIS_313-10744	SIPON	Indonesia	tropical geng	25.0142	7.4935	3.03648	2.47937	Hap3	Hap2	Hap2	Hap2	Hap2	Hap2	Hap4	Hap3	Hap2	Hap2	Hap2	NA
IRIS_313-10745	SLOBOK	Indonesia	tropical geng	27.47	8.18	3.28667	2.49167	Hap1	Hap2	Hap2	Hap2	Hap2	Hap2	NA	Hap3	Hap2	Hap2	Hap2	NA
IRIS_313-10748	LUA DUC	Vietm	intermediate xian	23.915	7.47724	3.13362	2.42305	Hap2	Hap2	Hap1	Hap1	Hap1	Hap1	Hap7	Hap1	Hap3	Hap1	Hap1	Hap1
IRIS_313-10751	LUA CHUM	Vietm	intermediate xian	23.7467	7.8	2.99333	2.61	Hap2	Hap2	NA	Hap1	Hap1	Hap1	Hap2	Hap1	Hap1	Hap1	Hap1	Hap2
IRIS_313-10752	Unknown	United States	tropical geng	22.5017	8.36667	2.53333	3.30667	Hap1	Hap4	Hap2	Hap2	Hap2	Hap2	Hap4	Hap3	Hap2	Hap4	Hap5	Hap3
IRIS_313-10753	ZACATEPEC	United States	xian-1B	26.2067	8.08667	3.125	2.59	Hap1	Hap2	Hap1	Hap1	Hap5	Hap2	Hap1	Hap1	Hap1	NA	NA	Hap1
IRIS_313-10754	KH998	India	intermediate xian	21.7157	7.59938	2.94033	2.58637	Hap5	Hap2	Hap1	Hap2	Hap5	Hap1	Hap1	Hap1	Hap1	Hap1	Hap1	Hap1
IRIS_313-10755	NEP BA BONG TO	Vietm	xian-3	23.0846	9.37591	2.75303	3.41816	Hap1	Hap1	Hap1	Hap1	Hap1	Hap1	Hap1	Hap2	Hap3	NA	Hap1	Hap1
IRIS_313-10756	DAMODAR	India	xian-2	20.5618	7.00831	2.85453	2.45655	Hap5	Hap2	Hap1	Hap1	Hap1	Hap2	Hap1	Hap1	Hap1	Hap1	Hap1	Hap1
IRIS_313-10759	ANDEL	Indonesia	tropical geng	25.6383	8.57	2.90333	2.955	Hap1	Hap2	Hap2	Hap2	Hap2	Hap2	Hap4	Hap3	Hap2	Hap2	Hap2	NA
IRIS_313-10761	BALIK SEMAH	Indonesia	tropical geng	26.4484	7.84965	3.3186	2.37011	Hap1	NA	Hap2	Hap2	Hap2	Hap2	Hap4	Hap3	Hap2	Hap2	Hap2	NA
IRIS_313-10762	BANDI	Indonesia	xian-3	24.0846	7.67585	2.92408	2.62719	Hap2	Hap2	Hap1	Hap2	Hap1	Hap1	Hap1	Hap1	Hap1	Hap1	Hap1	NA
IRIS_313-10765	CERE KAWAT	Indonesia	tropical geng	23.81	7.92667	3.10667	2.55333	Hap1	Hap2	Hap2	Hap2	Hap2	Hap2	Hap2	Hap3	Hap2	Hap2	Hap2	NA
IRIS_313-10766	DJALAWARA	Indonesia	tropical geng	25.4294	7.57787	3.42183	2.21635	Hap1	NA	Hap2	Hap2	Hap2	Hap2	Hap2	Hap3	Hap2	Hap2	Hap2	NA
IRIS_313-10767	DJANGGOT	Indonesia	tropical geng	25.6467	8.11	3.07667	2.65667	Hap1	NA	Hap2	Hap2	Hap2	Hap2	Hap2	Hap3	Hap2	Hap2	Hap2	Hap3
IRIS_313-10769	GAJA BARU	Indonesia	intermediate xian	26.9028	8.72812	2.71953	3.21289	Hap1	Hap1	Hap1	Hap2	Hap6	Hap1	Hap1	Hap1	Hap3	Hap1	Hap1	Hap1
IRIS_313-10770	GANDAMA	Indonesia	tropical geng	29.0454	8.28582	3.2046	2.59093	Hap1	NA	Hap2	Hap2	Hap2	Hap2	Hap2	Hap3	Hap2	Hap2	Hap2	NA
IRIS_313-10772	GOJOT	Indonesia	xian-3	24.7784	7.59172	3.0292	2.50573	Hap2	Hap2	Hap1	Hap1	NA	Hap1	Hap1	Hap4	Hap1	Hap1	Hap1	Hap1
IRIS_313-10774	HEGAR MAH	Indonesia	intermediate xian	26.7	8.16	2.70333	3.02333	Hap1	NA	Hap1	Hap2	NA	Hap1	Hap1	Hap1	NA	Hap1	Hap1	Hap1
IRIS_313-10775	INDEL	Indonesia	intermediate xian	30.0743	8.70261	3.04167	2.86717	Hap1	Hap2	Hap1	Hap1	Hap5	Hap1	Hap1	Hap1	Hap1	Hap1	Hap1	Hap1
IRIS_313-10777	KAMAS	Indonesia	xian-3	25.5916	7.41586	3.11506	2.38198	Hap2	Hap2	Hap1	Hap2	Hap1	Hap2	Hap2	Hap1	Hap1	Hap1	Hap1	Hap1
IRIS_313-10779	KERAN DUKUH	Indonesia	xian-3	22.1633	9.10833	2.3	3.97	Hap1	NA	Hap1	Hap2	Hap6	Hap1	Hap1	Hap1	Hap1	Hap1	Hap1	Hap1
IRIS_313-10780	KETAN LALER	Indonesia	tropical geng	21.8803	8.40062	2.98203	2.82789	Hap1	NA	Hap2	Hap2	Hap2	Hap2	Hap4	Hap3	Hap2	Hap4	Hap5	NA
IRIS_313-10781	KETAN MLANTING	Indonesia	tropical geng	25.2486	8.56641	3.1013	2.76655	Hap1	NA	Hap2	Hap2	Hap2	Hap2	Hap4	Hap3	Hap2	Hap2	NA	NA
IRIS_313-10782	KETAN RIS	Indonesia	xian-3	30.58	9.32167	3.05	3.06	Hap2	Hap2	Hap1	Hap1	Hap1	Hap1	Hap2	Hap2	Hap1	Hap1	Hap1	Hap1
IRIS_313-10783	KETAN OSOG	Indonesia	tropical geng	23.6117	8.26167	2.94833	2.80333	Hap1	Hap2	Hap2	Hap2	Hap2	Hap2	Hap2	Hap2	Hap2	Hap2	Hap2	Hap3
IRIS_313-10784	KETAN SAPI	Indonesia	tropical geng	26.165	8.62167	3.03167	2.84833	Hap1	Hap2	Hap2	Hap2	Hap2	Hap2	Hap2	Hap3	Hap2	Hap2	NA	NA
IRIS_313-10785	KETAN SLAWI	Indonesia	tropical geng	32.5223	9.66943	3.35693	2.88655	Hap1	NA	NA	Hap2	Hap2	Hap2	NA	Hap2	Hap2	Hap2	Hap2	NA
IRIS_313-10791	MANGSUR	Indonesia	xian-3	24.3207	8.9606	2.49949	3.59218	Hap1	Hap1	Hap1	Hap2	Hap1	Hap2	Hap1	Hap1	Hap1	Hap1	Hap1	Hap1
IRIS_313-10792	MATIANG	Indonesia	xian-3	22.2414	8.03219	2.81952	2.84292	Hap2	Hap1	Hap1	Hap2	Hap1	Hap3	Hap2	Hap2	Hap1	Hap1	Hap1	Hap1
IRIS_313-10794	MENDUNGAN	Indonesia	tropical geng	29.7835	9.05167	3.00833	3.01333	Hap1	Hap4	Hap2	Hap1	Hap4	Hap3	Hap6	Hap3	Hap2	Hap4	Hap5	Hap2
IRIS_313-10795	MLATI	Indonesia	tropical geng	25.355	7.49667	3.21	2.33833	Hap1	Hap2	Hap2	Hap1	Hap4	Hap2	Hap4	Hap3	Hap2	NA	Hap5	Hap2
IRIS_313-10796	MOLOG	Indonesia	tropical geng	24.8183	8.145	2.97833	2.73667	Hap1	NA	Hap2	Hap1	Hap4	Hap2	Hap4	Hap3	Hap2	Hap4	Hap5	Hap2
IRIS_313-10799	PAE ONGGA	Indonesia	tropical geng	25.4894	7.81374	3.3049	2.37133	Hap3	NA	Hap2	Hap2	Hap4	Hap2	Hap4	Hap3	Hap2	Hap2	Hap2	Hap2
IRIS_313-10800	PALOTAN MELATI	Indonesia	tropical geng	22.19	8.92	2.49833	3.57833	Hap1	Hap4	Hap2	Hap2	Hap2	Hap2	Hap2	Hap2	Hap2	NA	Hap5	NA
IRIS_313-10805	PULO	Indonesia	tropical geng	25.5767	7.64333	3.22333	2.375	Hap1	Hap2	Hap2	Hap2	Hap2	Hap2	Hap4	Hap3	Hap2	Hap2	Hap2	NA
IRIS_313-10808	RANTE	Indonesia	tropical geng	29.2154	8.57833	3.11	2.76167	Hap1	Hap2	Hap2	Hap2	Hap2	Hap2	Hap2	Hap3	Hap2	Hap4	Hap5	NA
IRIS_313-10809	SAMPANG KUNING	Indonesia	tropical geng	23.9945	7.38333	3.06	2.41667	Hap1	NA	Hap2	Hap2	Hap2	Hap2	Hap2	NA	Hap2	Hap2	Hap2	NA
IRIS_313-10811	SEMPOR	Indonesia	intermediate xian	28.125	8.02833	3.245	2.47833	Hap2	Hap2	Hap1	Hap1	Hap1	Hap3	Hap2	Hap1	Hap1	Hap1	Hap3	Hap1
IRIS_313-10814	SIBORAS	Indonesia	xian-3	21.3657	8.68862	2.48159	3.50263	Hap1	Hap1	Hap1	Hap2	Hap1	Hap1	NA	Hap1	Hap1	Hap1	Hap1	Hap1
IRIS_313-10816	SIDJERO GUNDIL	Indonesia	tropical geng	26.4204	8.10279	3.19687	2.53081	Hap3	Hap2	Hap2	Hap2	Hap2	Hap2	Hap3	Hap3	Hap2	Hap4	Hap5	NA
IRIS_313-10818	TJEMPO PENDEK-UNTUNG	Indonesia	xian-3	21.5783	8.18333	2.58667	3.17	Hap2	Hap1	Hap1	Hap2	Hap1	Hap1	Hap1	Hap1	Hap1	Hap1	Hap1	Hap1
IRIS_313-10819	TJERE ENER	Indonesia	xian-3	19.7717	7.11333	3.02667	2.35	Hap2	Hap2	Hap1	Hap2	Hap1	NA	Hap2	Hap1	Hap1	Hap1	Hap1	NA
IRIS_313-10820	TJERE MANGGA	Indonesia	xian-3	22.476	7.85725	3.09047	2.54695	Hap2	Hap2	Hap1	NA	Hap1	Hap3	Hap2	Hap1	Hap1	Hap1	Hap1	Hap3
IRIS_313-10821	TJ. PERAK	Indonesia	xian-3	22.675	7.28	2.96167	2.46167	Hap2	NA	Hap1	Hap2	Hap1	Hap1	Hap1	Hap1	Hap1	Hap1	Hap1	Hap1
IRIS_313-10822	UNGGAS	Indonesia	xian-3	19.7288	6.14527	3.13245	1.96334	NA	Hap2	Hap1	Hap1	Hap1	Hap1	Hap3	Hap1	Hap1	Hap1	Hap1	Hap1
IRIS_313-10823	UTRI DELI	Indonesia	xian-3	20.8967	7.09167	2.885	2.46	Hap2	NA	Hap1	Hap1	NA	Hap3	Hap2	Hap1	Hap3	Hap1	Hap1	NA
IRIS_313-10824	HOING CANTEL	Indonesia	xian-3	28.3243	9.395	2.805	3.35333	Hap1	Hap1	Hap1	Hap2	Hap6	Hap1	Hap1	Hap1	Hap3	Hap1	Hap1	Hap1
IRIS_313-10827	BIRITOS	Philippines	tropical geng	23.2633	7.97667	2.77	2.88167	NA	Hap4	Hap2	Hap2	Hap2	Hap3	Hap4	Hap3	Hap2	Hap3	Hap3	Hap2
IRIS_313-10828	IKOGAN	Philippines	tropical geng	22.365	6.95833	3.23667	2.15	Hap4	Hap1	Hap2	Hap2	Hap2	Hap3	Hap4	Hap3	Hap2	Hap3	Hap3	Hap2
IRIS_313-10829	IMBOG	Philippines	tropical geng	25.0867	7.885	2.97167	2.65333	Hap4	Hap4	Hap2	Hap2	Hap2	Hap3	Hap6	Hap3	Hap2	Hap3	Hap3	Hap2
IRIS_313-10830	IPORAON	Philippines	tropical geng	18.7567	6.93	2.64333	2.62833	Hap4	Hap4	Hap2	Hap2	Hap2	Hap3	NA	Hap3	Hap2	Hap3	Hap3	Hap3
IRIS_313-10832	MALASAY	Philippines	tropical geng	22.6853	8.33312	2.55703	3.25789	NA	Hap1	Hap2	Hap2	Hap4	Hap3	Hap4	Hap3	Hap2	Hap3	Hap3	Hap2
IRIS_313-10833	EDAKKADAN 0-69-27	India	xian-2	25.4415	7.31161	3.25311	2.25133	Hap2	Hap2	Hap1	Hap1	Hap1	Hap1	Hap1	NA	Hap3	Hap1	NA	Hap1
IRIS_313-10834	IARI 11387	India	Subtropical geng	24.2817	7.98833	3.00167	2.66333	Hap3	Hap2	Hap2	Hap1	Hap2	Hap2	Hap3	Hap3	Hap2	Hap2	Hap2	Hap2
IRIS_313-10835	PERUNEL 0-69-18	India	xian-2	22.3433	7.355	3.01833	2.44	Hap2	Hap2	Hap1	Hap2	Hap3	Hap1	Hap1	Hap1	Hap3	Hap1	Hap1	Hap1
IRIS_313-10836	VELLA PERUVAZHA 0-68-12	India	xian-2	23.955	7.64667	3.03833	2.51667	Hap2	Hap2	Hap1	Hap2	Hap3	Hap1	Hap1	Hap1	Hap3	Hap1	NA	Hap1
IRIS_313-10840	YE ZO	South Korea	temperate geng	24.7804	6.60167	3.365	1.965	Hap3	Hap1	Hap3	Hap1	Hap2	Hap2	Hap3	Hap2	Hap2	Hap2	Hap2	Hap2
IRIS_313-10841	KETAN NGKA	Indonesia	tropical geng	25.175	8.49833	3.11667	2.73	Hap1	Hap2	Hap2	Hap2	Hap2	Hap2	Hap2	Hap3	Hap2	Hap2	Hap2	NA
IRIS_313-10842	LUBUK LINGGAU	Indonesia	xian-3	20.9803	7.39062	2.88453	2.56289	Hap2	Hap2	Hap1	Hap1	Hap1	Hap1	Hap1	Hap1	Hap1	Hap1	Hap3	Hap1
IRIS_313-10844	Unknown	Indonesia	xian-3	20.0535	7.71374	2.83928	2.75771	Hap2	Hap2	Hap1	Hap2	Hap1	Hap1	Hap1	Hap1	Hap1	Hap1	Hap3	Hap1
IRIS_313-10847	ARC 6015	India	intermediate xian	27.7767	7.77833	3.18333	2.445	Hap2	Hap2	NA	Hap2	NA	Hap1	NA	Hap1	Hap1	Hap1	Hap1	Hap1
IRIS_313-10849	ARC 7001	India	aus	22.2358	7.58943	3.05084	2.49468	Hap4	Hap5	Hap3	Hap1	Hap2	Hap2	Hap2	Hap3	Hap1	Hap5	Hap3	Hap4
IRIS_313-10852	ARC 7336	India	aus	20.6993	6.89245	3.16236	2.21169	Hap4	Hap2	Hap5	Hap1	Hap8	Hap2	Hap2	Hap3	Hap2	Hap5	Hap3	Hap4
IRIS_313-10854	ARC 10145	India	aus	25.7395	8.13317	2.94197	2.76531	Hap4	Hap8	Hap5	Hap1	Hap7	Hap1	Hap2	Hap3	Hap2	Hap1	NA	Hap2
IRIS_313-10856	ARC 10537	India	intermediate	23.48	7.18667	3.16167	2.28	NA	Hap1	NA	Hap1	NA	NA	NA	Hap1	NA	Hap1	NA	NA
IRIS_313-10857	ARC 10825	India	intermediate	28.3255	9.60753	2.77152	3.46968	Hap2	Hap1	Hap3	Hap2	Hap3	Hap3	Hap1	Hap1	Hap1	Hap3	NA	Hap4
IRIS_313-10858	ARC 10894	India	intermediate xian	25.205	7.78667	3.01667	2.595	Hap2	NA	Hap1	NA	NA	Hap3	Hap1	Hap3	Hap1	Hap1	Hap1	Hap4
IRIS_313-10859	ARC 10939	India	intermediate xian	24.5317	8.54167	2.94	2.91	Hap5	NA	Hap1	Hap2	NA	Hap3	Hap1	Hap3	Hap3	Hap3	Hap4	Hap4
IRIS_313-10861	ARC 11276	India	aus	24.1912	7.18902	3.29682	2.19089	Hap4	Hap2	Hap5	Hap1	Hap7	Hap3	Hap5	Hap3	Hap2	Hap1	Hap1	Hap4
IRIS_313-10862	ARC 11281	India	intermediate geng	27.5567	7.65333	3.54333	2.16167	Hap1	Hap3	Hap2	Hap2	Hap2	Hap3	Hap3	Hap3	Hap1	Hap3	NA	Hap3
IRIS_313-10863	ARC 11322::IRGC 21315-2	India	xian-2	24.7368	8.01779	2.95191	2.71771	Hap2	Hap2	Hap1	Hap1	Hap1	NA	NA	NA	NA	NA	NA	NA
IRIS_313-10864	ARC 11338	India	intermediate	25.2067	7.28167	3.31833	2.19667	Hap3	Hap3	Hap3	Hap2	Hap2	Hap3	Hap6	Hap2	Hap1	Hap3	Hap3	Hap3
IRIS_313-10865	ARC 11424	India	Subtropical geng	27.7241	7.4	3.64833	2.03	Hap3	Hap1	Hap2	Hap1	Hap2	Hap2	NA	Hap3	NA	Hap4	Hap5	Hap3
IRIS_313-10866	ARC 11478	India	Subtropical geng	26.5783	7.46833	3.46333	2.16	Hap1	Hap3	Hap2	Hap2	Hap2	Hap2	NA	Hap3	Hap1	Hap4	Hap5	Hap2
IRIS_313-10867	ARC 11538	India	Subtropical geng	29.14	8.67333	3.53167	2.46	Hap1	Hap3	Hap2	Hap1	Hap2	Hap2	Hap6	Hap3	Hap1	NA	Hap5	Hap2
IRIS_313-10868	ARC 11571	India	basmati	10.8103	5.34309	2.23695	2.39457	Hap3	Hap1	Hap5	Hap1	Hap2	Hap4	Hap3	Hap2	Hap1	Hap2	Hap2	NA
IRIS_313-10869	ARC 11751	India	aus	19.8541	7.44853	2.83679	2.62903	Hap3	Hap5	Hap5	Hap1	Hap7	Hap1	Hap2	Hap3	Hap2	Hap5	Hap3	Hap2
IRIS_313-10871	ARC 11777	India	aus	22.0136	7.34915	3.04603	2.4153	Hap4	Hap5	Hap5	Hap1	Hap8	Hap1	Hap5	Hap3	Hap2	Hap1	Hap1	Hap2
IRIS_313-10873	ARC 11822	India	aus	20.0767	7.51833	2.87333	2.62167	Hap4	Hap5	Hap5	Hap1	Hap8	Hap1	NA	Hap3	Hap2	NA	NA	Hap4
IRIS_313-10875	ARC 12021	India	aus	20.6907	6.64836	3.33302	1.99592	Hap4	Hap2	Hap3	Hap1	Hap8	Hap2	Hap2	Hap3	Hap1	Hap1	Hap1	Hap2
IRIS_313-10876	ARC 12067	India	aus	21.2398	7.07116	2.86912	2.46593	Hap4	Hap5	Hap5	Hap1	Hap8	Hap3	Hap5	Hap3	Hap2	Hap1	Hap1	Hap2
IRIS_313-10877	ARC 12079	India	aus	21.9536	8.23535	2.60739	3.16406	Hap3	Hap5	Hap5	Hap1	Hap7	Hap1	Hap2	Hap2	Hap2	NA	Hap1	Hap2
IRIS_313-10878	ARC 12101	India	aus	21.9334	8.45853	2.74664	3.08596	Hap3	Hap5	Hap5	Hap1	Hap7	Hap1	Hap2	Hap2	Hap2	Hap1	Hap1	Hap2
IRIS_313-10880	ARC 12180	India	xian-2	20.69	7.89686	2.65994	2.97465	Hap3	Hap1	Hap1	Hap2	Hap5	Hap1	Hap3	Hap1	Hap3	Hap3	Hap4	Hap1
IRIS_313-10881	ARC 12413	India	intermediate	19.6889	6.61779	3.29274	2.01395	NA	Hap1	Hap2	Hap1	Hap3	Hap1	Hap5	Hap3	Hap1	Hap5	Hap3	Hap4
IRIS_313-10882	ARC 12433	India	aus	18.1902	6.78943	2.88521	2.35655	Hap4	Hap5	Hap5	Hap1	NA	Hap1	Hap5	Hap3	Hap2	Hap1	Hap1	Hap4
IRIS_313-10883	ARC 12490	India	intermediate	26.03	9.65	2.93667	3.29	Hap1	Hap5	NA	Hap1	Hap3	Hap2	Hap6	Hap3	Hap1	Hap5	Hap3	Hap3
IRIS_313-10884	ARC 12493	India	Subtropical geng	33.08	9.02167	3.51	2.575	Hap1	Hap1	NA	Hap1	Hap2	Hap2	Hap6	Hap3	Hap2	Hap2	Hap2	Hap2
IRIS_313-10885	ARC 12559	India	intermediate xian	18.1667	7.13	2.55167	2.79833	Hap5	Hap1	Hap1	Hap2	Hap5	Hap1	Hap5	Hap1	Hap3	Hap1	Hap1	Hap1
IRIS_313-10887	ARC 12690	India	intermediate xian	24.0255	8.41619	2.89197	2.92032	Hap2	Hap3	Hap1	Hap2	Hap1	Hap3	Hap2	Hap1	Hap1	Hap1	Hap1	Hap1
IRIS_313-10888	ARC 12726	India	Subtropical geng	26.3886	9.37999	3.0258	3.10218	Hap1	Hap1	Hap2	Hap1	Hap2	Hap2	Hap6	Hap3	Hap1	Hap4	Hap5	Hap2
IRIS_313-10891	ARC 12867	India	aus	16.645	6.74	2.655	2.54167	Hap4	Hap5	NA	Hap1	NA	Hap1	Hap5	Hap3	Hap2	Hap5	Hap3	Hap4
IRIS_313-10892	ARC 12920	India	aus	14.1758	6.58144	2.51957	2.61905	Hap3	Hap5	Hap5	Hap1	NA	Hap1	Hap2	Hap3	Hap2	Hap1	Hap1	Hap4
IRIS_313-10894	ARC 13204	India	intermediate	27.708	8.89423	3.16408	2.81341	NA	Hap5	Hap1	Hap1	Hap3	Hap1	Hap4	Hap3	Hap1	Hap1	Hap1	Hap4
IRIS_313-10895	ARC 13257	India	Subtropical geng	12.3674	5.84938	2.41965	2.41635	Hap3	Hap4	Hap2	Hap1	Hap2	Hap3	NA	NA	Hap2	NA	NA	Hap3
IRIS_313-10896	ARC 13276	India	intermediate	16.1633	7.15167	2.72	2.63333	NA	Hap5	Hap1	Hap1	Hap3	Hap1	Hap4	Hap3	Hap1	NA	Hap1	Hap4
IRIS_313-10897	ARC 13373	India	xian-3	12.9984	6.07321	2.54364	2.39333	Hap2	Hap1	Hap1	Hap2	Hap6	Hap1	Hap3	NA	Hap1	Hap3	Hap4	Hap1
IRIS_313-10898	ANG KANG K.P.	Cambodia	xian-3	19.1283	7.625	2.58667	2.955	Hap1	Hap1	Hap1	Hap1	Hap1	Hap3	Hap3	Hap1	Hap1	Hap3	Hap4	Hap1
IRIS_313-10899	DAMNOEUB KHSE SAUT	Cambodia	xian-3	19.5133	8.59167	2.46333	3.49667	Hap2	Hap2	Hap1	Hap2	Hap1	Hap1	NA	Hap2	Hap1	Hap1	NA	Hap1
IRIS_313-10901	DAMNOEUB THPOIL HING	Cambodia	xian-3	26.6541	8.58932	3.1658	2.71781	Hap5	Hap1	Hap1	Hap2	NA	Hap1	NA	Hap4	Hap1	Hap3	Hap4	Hap1
IRIS_313-10904	KREM KRAHAM	Cambodia	xian-3	17.7628	7.30312	2.57953	2.83289	NA	Hap1	Hap1	Hap1	NA	Hap1	Hap1	NA	Hap1	Hap3	Hap4	Hap1
IRIS_313-10907	MARECH S.V.R.	Cambodia	xian-3	14.0303	5.68371	2.60545	2.18334	Hap1	Hap1	Hap1	Hap1	Hap1	Hap1	NA	NA	Hap1	Hap1	Hap1	Hap1
IRIS_313-10908	MOROM	Cambodia	xian-3	21.7933	8.29082	2.71807	3.05218	Hap2	Hap1	Hap1	Hap1	Hap1	Hap1	NA	Hap4	Hap1	Hap3	Hap4	Hap1
IRIS_313-10915	PHCAR SLA KI	Cambodia	xian-3	20.395	8.01667	2.52	3.185	Hap5	Hap1	Hap1	Hap2	Hap3	Hap1	Hap1	Hap4	NA	Hap3	Hap4	Hap1
IRIS_313-10917	T.Q.QI. HAYUQBABA	Philippines	intermediate xian	27.1306	7.4434	3.40799	2.19133	Hap2	Hap2	Hap1	Hap1	Hap1	Hap1	Hap1	Hap1	Hap1	Hap1	Hap1	Hap4
IRIS_313-10919	PINIDWA QAN QIPUGO PINGKITAN	Philippines	tropical geng	26.7841	8.20653	3.12732	2.62389	NA	Hap2	Hap2	Hap2	Hap2	Hap2	Hap4	Hap3	Hap2	Hap2	NA	NA
IRIS_313-10920	PINIDWA QAN QIPUGO QELEK	Philippines	tropical geng	27.3891	8.37195	3.21333	2.60761	Hap1	NA	Hap2	Hap2	Hap2	Hap2	Hap4	Hap3	Hap2	Hap2	NA	NA
IRIS_313-10923	CHABLI CHABOL GLANG	Thailand	Subtropical geng	38.3809	9.87689	3.79049	2.60838	Hap1	Hap1	Hap2	Hap1	Hap2	Hap3	Hap3	Hap3	Hap1	Hap2	Hap2	Hap2
IRIS_313-10924	ATH HAGARI JARAHAN PADDY	Nepal	intermediate xian	23.532	8.94736	2.52596	3.55162	Hap2	Hap3	Hap1	Hap1	Hap1	Hap1	Hap2	Hap1	Hap1	Hap3	Hap4	Hap1
IRIS_313-10925	KAMULI	Nepal	aus	20.7233	7.34333	2.745	2.68167	Hap4	Hap5	Hap3	Hap1	Hap7	Hap2	Hap2	Hap2	Hap1	Hap5	Hap3	Hap2
IRIS_313-10926	RAM SALEE KATAKA	Nepal	basmati	25.1983	7.23833	3.14333	2.30333	Hap3	Hap6	Hap3	Hap1	Hap2	Hap4	Hap3	Hap3	Hap1	Hap2	Hap6	Hap2
IRIS_313-10927	SUGA PANKHA	Nepal	aus	25.8067	7.39167	3.27167	2.25667	Hap4	Hap5	Hap5	Hap1	Hap8	Hap2	Hap5	Hap1	Hap1	Hap5	Hap3	Hap4
IRIS_313-10928	KHAO' SIM	Thailand	xian-3	25.7325	9.27667	2.82667	3.28667	Hap1	Hap1	Hap1	Hap2	Hap3	Hap1	Hap2	Hap2	Hap3	Hap1	Hap1	Hap1
IRIS_313-10929	KOLONGI BAO	India	xian-2	24.0579	7.63211	2.95475	2.5859	Hap2	Hap2	NA	Hap2	Hap3	Hap1	Hap1	Hap1	Hap1	NA	Hap1	Hap2
IRIS_313-10930	PANKHIRAJ	Bangladesh	aus	29.3522	7.41854	3.63753	2.04322	Hap4	Hap2	Hap5	Hap1	Hap2	Hap2	Hap2	Hap3	Hap1	NA	Hap3	Hap2
IRIS_313-10932	CHI 1039 MUTANT(DWARF)	China	xian-1A	26.47	8.16167	3.37333	2.42333	Hap5	Hap6	Hap4	Hap1	Hap1	Hap3	Hap2	Hap1	Hap1	Hap1	Hap1	Hap4
IRIS_313-10934	PAH PIANG	Thailand	xian-3	29.5778	8.44312	3.56453	2.36789	Hap2	Hap6	Hap1	Hap2	Hap1	Hap1	Hap2	Hap1	Hap3	Hap1	Hap3	Hap1
IRIS_313-10935	BRONDOL PUTIH	Indonesia	xian-3	23.1292	8.55976	2.67611	3.20814	Hap1	Hap3	Hap1	Hap1	Hap1	Hap1	Hap2	Hap1	Hap1	Hap1	Hap1	Hap1
IRIS_313-10936	KETAN GUNDIL	Indonesia	tropical geng	21.0561	8.48228	2.64483	3.2166	Hap1	NA	Hap2	Hap2	Hap2	Hap2	Hap4	Hap2	Hap2	Hap2	Hap2	NA
IRIS_313-10940	SITANDANG	Indonesia	xian-3	24.8215	7.70049	3.21288	2.40071	Hap2	Hap6	Hap1	Hap1	Hap1	Hap1	Hap3	Hap1	Hap1	Hap1	NA	Hap3
IRIS_313-10941	SINTHA	Indonesia	intermediate xian	27.2853	9.07312	2.76203	3.28789	Hap1	Hap1	Hap1	Hap2	Hap6	Hap1	Hap1	Hap1	Hap3	Hap1	Hap1	Hap1
IRIS_313-10942	BANDANG BUNGKUAKLAN	Indonesia	xian-3	22.8445	8.23306	2.84776	2.89155	Hap2	Hap1	Hap1	Hap1	Hap6	Hap3	Hap2	Hap1	Hap3	Hap1	Hap1	Hap1
IRIS_313-10945	BULAK	Indonesia	tropical geng	21.139	6.54898	3.3628	1.94717	Hap1	Hap1	Hap2	Hap1	Hap2	Hap2	Hap4	NA	Hap2	Hap3	NA	Hap2
IRIS_313-10946	MANGGE	Indonesia	tropical geng	26.7133	8.00833	3.265	2.45667	Hap3	NA	Hap2	Hap1	Hap4	Hap3	Hap4	Hap3	Hap2	Hap4	Hap5	Hap2
IRIS_313-10947	NE	Indonesia	xian-3	26.925	7.86	3.18167	2.47	Hap2	Hap2	Hap1	NA	Hap1	Hap1	Hap3	Hap1	Hap3	Hap1	Hap1	Hap3
IRIS_313-10949	TEKALAK	Indonesia	tropical geng	25.3954	7.53357	3.3798	2.23449	Hap4	NA	Hap2	Hap2	Hap4	Hap2	Hap4	Hap3	Hap2	Hap2	Hap2	Hap3
IRIS_313-10950	ASE PULU BOLONG::IRGC 25171-1	Indonesia	tropical geng	25.6983	8.45512	3.19613	2.65121	Hap1	Hap1	Hap2	Hap2	Hap2	NA	NA	NA	NA	NA	NA	NA
IRIS_313-10951	JENDA ABANG	Indonesia	xian-3	19.4367	7.70833	2.62667	2.93667	Hap2	Hap1	Hap1	Hap2	Hap1	Hap1	Hap1	Hap1	Hap1	Hap1	Hap1	Hap1
IRIS_313-10953	PADI ABUNG KUNING	Indonesia	tropical geng	19.224	7.93667	2.56	3.10667	Hap1	Hap4	Hap2	Hap2	Hap4	Hap2	Hap4	Hap3	Hap2	Hap4	Hap5	Hap3
IRIS_313-10954	PADI GRUNDUL 1	Indonesia	xian-3	26.2778	7.76312	3.20203	2.42289	Hap2	Hap2	Hap1	Hap2	NA	Hap1	Hap1	Hap1	Hap3	Hap1	Hap1	Hap1
IRIS_313-10955	PADI PUYUH	Indonesia	xian-3	15.7901	6.51196	2.9207	2.26288	NA	Hap2	Hap1	Hap2	Hap1	Hap3	Hap3	Hap2	Hap1	Hap1	Hap1	Hap1
IRIS_313-10956	PUTUS TOLO	Indonesia	tropical geng	25.48	7.895	3.31667	2.38167	NA	NA	Hap2	Hap2	Hap2	Hap2	Hap4	Hap3	Hap2	Hap2	Hap2	NA
IRIS_313-10957	RANGKAI KEPEL	Indonesia	tropical geng	21.925	8.56	2.78667	3.075	Hap1	Hap4	NA	Hap2	Hap4	Hap3	Hap4	Hap3	Hap2	Hap2	Hap2	NA
IRIS_313-10958	RENIK BELITI	Indonesia	tropical geng	19.788	8.46256	2.51039	3.40311	NA	Hap4	Hap2	Hap2	Hap4	Hap2	Hap4	Hap3	Hap2	Hap2	NA	Hap2
IRIS_313-10959	SITABO-TABO	Indonesia	tropical geng	27.0317	8.07	3.055	2.64167	Hap3	Hap4	Hap2	Hap2	Hap4	Hap3	Hap4	Hap3	Hap2	Hap4	Hap5	Hap3
IRIS_313-10962	TERUNG DAUN	Indonesia	xian-3	24.8533	8.97167	2.52833	3.55	Hap1	Hap1	Hap1	NA	Hap6	Hap1	Hap1	Hap1	Hap1	Hap1	Hap1	Hap1
IRIS_313-10963	KATAKCHIKON	Bangladesh	aus	29.4933	8.76	3.24667	2.7	Hap4	Hap5	Hap3	NA	Hap8	Hap2	Hap2	Hap3	Hap2	Hap5	Hap3	Hap4
IRIS_313-10964	SADUMONI	Bangladesh	aus	27.7894	7.74703	3.20265	2.41888	Hap4	Hap2	Hap5	Hap1	Hap2	Hap2	Hap5	NA	Hap2	Hap5	NA	NA
IRIS_313-10965	TILOKCHAN(SOBETHI)	Bangladesh	aus	23.385	8.23333	2.73833	3.02	Hap4	Hap5	Hap5	Hap1	Hap7	Hap2	Hap2	Hap2	Hap1	Hap5	Hap3	Hap4
IRIS_313-10966	HURANG ARISO LUTA	Brazil	intermediate xian	26.5233	8.18333	3.15333	2.595	Hap4	Hap2	Hap1	Hap2	Hap5	Hap3	Hap2	Hap2	Hap1	Hap3	Hap4	Hap3
IRIS_313-10967	IAS22-8 PALMAR	Brazil	temperate geng	26.76	7.97167	3.07833	2.59167	Hap3	Hap4	Hap2	Hap1	Hap2	Hap3	Hap3	NA	Hap2	Hap4	Hap5	Hap2
IRIS_313-10968	IH PEN SHIM MING	Brazil	xian-1A	26.2728	7.89898	3.02957	2.60906	Hap2	Hap2	Hap4	Hap1	Hap1	Hap3	Hap1	Hap1	Hap1	Hap1	Hap1	Hap2
IRIS_313-10969	INDIA DULAR(NO. ORDEM 7)	Brazil	aus	25.0183	8.24167	3.045	2.71167	Hap4	Hap5	Hap5	Hap1	Hap2	Hap2	Hap2	Hap2	Hap1	Hap5	Hap3	NA
IRIS_313-10971	BADAL	Bangladesh	xian-2	25.6133	7.62167	3.06	2.5	Hap4	Hap2	Hap1	Hap1	Hap1	Hap1	Hap2	Hap1	Hap1	Hap1	Hap1	Hap2
IRIS_313-10972	DUDA MONOR	Bangladesh	xian-2	24.0504	8.07903	2.84362	2.84527	NA	Hap1	Hap1	NA	Hap1	Hap4	Hap2	NA	Hap1	Hap1	Hap1	Hap1
IRIS_313-10973	KALA DIGHA	Bangladesh	xian-2	24.9367	7.81833	3.10167	2.525	Hap2	Hap2	Hap1	Hap1	NA	Hap4	Hap2	Hap1	Hap1	Hap1	Hap1	Hap1
IRIS_313-10974	KAMRANGA	Bangladesh	xian-2	25.8303	7.78562	3.08703	2.52539	Hap2	Hap1	Hap1	Hap1	Hap5	Hap1	NA	Hap1	Hap3	Hap1	Hap1	Hap1
IRIS_313-10977	MATI CHAL	Bangladesh	xian-2	23.5846	7.00669	3.08648	2.27277	Hap2	Hap2	Hap1	Hap1	Hap1	Hap4	Hap2	Hap2	Hap1	Hap1	Hap1	Hap1
IRIS_313-10978	PANI TORONG	Bangladesh	intermediate xian	25.0226	8.53301	2.74416	3.11009	Hap4	Hap1	Hap1	Hap1	Hap1	Hap1	Hap1	Hap1	Hap3	Hap1	Hap1	Hap2
IRIS_313-10980	DUDHSAR	Bangladesh	intermediate	25.1099	7.65165	3.00941	2.56267	Hap2	NA	NA	Hap2	NA	Hap2	NA	Hap1	Hap3	NA	NA	NA
IRIS_313-10981	JHUL DIGA	Bangladesh	aus	23.0853	7.10312	3.00203	2.37289	Hap4	NA	Hap5	Hap1	Hap2	Hap2	Hap5	Hap1	Hap1	Hap5	Hap3	NA
IRIS_313-10982	LUDI GOCHYA	Bangladesh	xian-2	25.7996	7.11401	3.28084	2.16967	Hap2	Hap2	Hap1	Hap1	Hap5	Hap3	Hap3	Hap1	Hap1	Hap1	Hap1	Hap2
IRIS_313-10983	BOROJYOT	Bangladesh	intermediate xian	20.61	7.53333	2.725	2.76833	Hap2	Hap1	Hap1	Hap1	Hap3	Hap2	Hap5	Hap1	Hap1	Hap1	Hap1	Hap1
IRIS_313-10984	DUDHSAR	Bangladesh	xian-2	29.5202	8.015	3.21833	2.49333	Hap2	NA	Hap1	Hap1	Hap1	Hap1	Hap1	Hap1	Hap3	Hap3	NA	Hap1
IRIS_313-10986	HALDI JAON	Bangladesh	xian-2	27.7327	7.9254	3.19325	2.48528	Hap2	Hap2	Hap1	Hap1	Hap3	Hap1	Hap5	Hap1	Hap3	Hap1	Hap1	Hap1
IRIS_313-10989	GUTTI-AKKULLU	India	xian-2	22.286	7.39283	2.90076	2.56335	Hap2	Hap1	Hap1	Hap2	Hap1	Hap2	Hap1	Hap1	Hap3	Hap1	Hap1	Hap1
IRIS_313-10990	BALIBUD	Philippines	intermediate xian	21.075	6.78333	2.955	2.29667	Hap2	Hap2	Hap1	Hap2	Hap5	Hap3	Hap2	Hap2	Hap1	Hap1	Hap1	Hap1
IRIS_313-10991	GITOS	Philippines	tropical geng	22.7133	6.99667	3.245	2.15667	Hap4	Hap1	Hap2	Hap1	Hap2	Hap3	Hap4	NA	Hap2	Hap3	Hap3	Hap3
IRIS_313-10992	PILIT TAPUL	Philippines	tropical geng	20.4578	7.03333	3.2	2.2	Hap4	Hap1	Hap2	Hap2	Hap2	Hap3	Hap6	Hap3	Hap2	Hap3	Hap3	Hap3
IRIS_313-10995	ASE BAKKA LOMPO	Indonesia	xian-3	22.4529	7.28552	2.92866	2.48905	Hap2	Hap2	Hap1	Hap1	Hap1	Hap1	Hap3	Hap1	Hap3	Hap1	Hap1	Hap3
IRIS_313-10996	BAKASI	Indonesia	intermediate xian	23.1433	8.99833	2.735	3.29833	NA	Hap1	Hap1	Hap2	Hap1	Hap1	Hap1	Hap1	Hap1	Hap1	Hap1	Hap3
IRIS_313-10997	CEMPO MANGGAR	Indonesia	xian-3	21.4567	7.83667	2.74	2.86333	NA	Hap1	Hap1	Hap1	Hap1	Hap1	Hap1	Hap1	Hap1	Hap1	Hap1	Hap1
IRIS_313-10999	LANDEO	Indonesia	tropical geng	22.8917	8.64333	2.57833	3.35833	Hap1	Hap4	Hap2	Hap2	Hap2	Hap3	Hap4	Hap3	Hap2	Hap3	Hap3	Hap2
IRIS_313-11000	MAIRUL	Indonesia	xian-3	25.605	7.685	3.26667	2.35333	Hap2	Hap2	Hap1	Hap2	Hap1	Hap3	Hap1	Hap1	Hap3	Hap1	Hap1	Hap1
IRIS_313-11001	PAEDAI SOBUDI	Indonesia	tropical geng	22.3773	9.16591	2.76724	3.31634	Hap1	Hap4	NA	Hap2	Hap4	Hap2	NA	Hap3	Hap2	Hap2	Hap2	Hap3
IRIS_313-11003	PAE MEETO	Indonesia	tropical geng	23.8503	8.79812	2.84703	3.09539	Hap1	Hap4	Hap2	Hap2	NA	Hap2	Hap4	Hap3	Hap2	Hap2	Hap2	Hap2
IRIS_313-11004	PAE SANGGULA	Indonesia	tropical geng	30.7146	9.24871	3.10545	2.97643	Hap1	Hap1	Hap2	Hap2	Hap4	Hap2	Hap4	Hap3	Hap1	Hap2	Hap2	Hap2
IRIS_313-11005	PULU LOTONG	Indonesia	tropical geng	23.3421	8.31212	3.07761	2.70634	Hap1	Hap1	Hap2	Hap2	Hap2	Hap2	Hap3	Hap3	Hap2	Hap2	Hap2	NA
IRIS_313-11006	PULU RENNI	Indonesia	xian-3	22.5087	7.66747	2.93475	2.62093	Hap2	Hap2	Hap1	Hap2	Hap1	Hap1	Hap2	Hap1	Hap1	Hap1	Hap3	NA
IRIS_313-11007	PULUT BONGO	Indonesia	tropical geng	24.755	7.73167	3.27167	2.36667	Hap1	Hap2	Hap2	Hap2	Hap2	Hap2	Hap4	Hap3	Hap2	Hap2	Hap2	NA
IRIS_313-11008	PULUT CENRA	Indonesia	tropical geng	26.8826	8.54333	3.165	2.70667	Hap1	NA	Hap2	Hap2	Hap2	NA	NA	Hap3	Hap2	NA	NA	NA
IRIS_313-11009	PULUT HALAPA	Indonesia	tropical geng	26.6278	9.26312	2.99953	3.09539	Hap1	Hap4	Hap2	Hap2	Hap2	Hap3	Hap4	Hap3	Hap2	Hap3	Hap3	Hap2
IRIS_313-11010	PULUT PUTIH	Indonesia	xian-3	17.3517	7.53833	2.52833	2.98667	Hap2	Hap1	Hap1	Hap1	Hap6	Hap1	Hap3	Hap1	Hap3	Hap1	Hap1	Hap1
IRIS_313-11011	SUR	Indonesia	intermediate xian	24.0633	7.56667	3.18667	2.37667	Hap2	Hap2	Hap6	Hap1	Hap1	Hap1	Hap1	Hap1	Hap3	Hap1	Hap1	Hap1
IRIS_313-11013	BOTESWAR 2	Bangladesh	aus	30.57	8.05	3.49	2.30833	Hap4	Hap2	Hap3	Hap1	Hap2	Hap2	Hap2	Hap3	Hap1	Hap5	Hap3	NA
IRIS_313-11014	CHAKILA	Bangladesh	aus	26.022	8.01667	3.11	2.58333	Hap4	Hap5	Hap3	Hap1	Hap8	Hap2	Hap2	Hap3	Hap1	Hap5	Hap3	Hap4
IRIS_313-11015	HANPA	Bangladesh	aus	24.9463	7.92524	3.13836	2.52652	Hap4	Hap5	Hap3	Hap1	Hap8	Hap2	Hap5	Hap3	Hap1	Hap5	Hap3	Hap4
IRIS_313-11016	KACHILON	Bangladesh	aus	22.0733	8.05167	2.685	3.00333	Hap4	Hap5	Hap5	Hap1	Hap7	Hap2	Hap2	Hap3	Hap1	Hap5	Hap3	Hap4
IRIS_313-11017	LOROI	Bangladesh	aus	29.4053	8.10312	3.43453	2.36039	Hap4	Hap2	Hap3	Hap1	Hap8	Hap2	Hap2	Hap3	Hap1	Hap5	Hap3	Hap4
IRIS_313-11018	MADISA	Bangladesh	aus	23.1228	6.85812	3.31453	2.07539	Hap4	Hap2	Hap3	Hap1	Hap8	Hap2	Hap2	Hap3	Hap1	Hap5	Hap3	NA
IRIS_313-11019	PORANG	Bangladesh	aus	25.455	7.92	3.02167	2.62333	Hap4	Hap5	Hap3	Hap1	NA	Hap2	Hap5	Hap3	Hap1	Hap5	Hap3	Hap4
IRIS_313-11020	BAMLA SUFFAID 320	Pakistan	aus	26.0117	8.845	2.70333	3.28	Hap3	Hap5	Hap5	Hap1	Hap7	Hap2	Hap5	Hap2	Hap2	Hap5	Hap3	Hap4
IRIS_313-11021	BARA PASHAWARI 390	Pakistan	basmati	22.0233	9.175	2.42167	3.79833	Hap1	Hap1	Hap5	Hap1	NA	Hap4	Hap3	Hap2	Hap2	Hap5	Hap3	Hap4
IRIS_313-11023	BASMATI SURKH 161	Pakistan	basmati	21.3517	8.97833	2.35667	3.82	Hap1	Hap1	Hap5	Hap1	NA	Hap4	Hap3	Hap2	Hap2	Hap5	Hap3	Hap4
IRIS_313-11024	BEGMI 135	Pakistan	aus	23.255	8.42667	2.89167	2.92667	Hap3	Hap5	Hap5	Hap1	Hap7	Hap2	Hap5	Hap2	Hap2	Hap5	Hap3	Hap4
IRIS_313-11025	DHAN 263	Pakistan	aus	28.3929	8.26092	3.245	2.54838	Hap4	NA	NA	Hap1	Hap2	Hap2	Hap5	Hap1	Hap1	Hap5	Hap3	NA
IRIS_313-11028	MOTIA	Pakistan	aus	21.825	8.36167	2.545	3.29	Hap3	Hap5	Hap3	Hap1	Hap7	Hap2	Hap5	NA	Hap1	Hap5	Hap3	Hap2
IRIS_313-11029	MUSHKAN 340 A	Pakistan	aus	20.7022	7.93378	2.68994	2.95341	Hap3	Hap5	Hap3	Hap1	Hap7	Hap2	Hap5	Hap1	Hap1	Hap5	NA	Hap2
IRIS_313-11031	WAN SATHRA BAGAR 344	Pakistan	aus	23.8233	8.68667	2.685	3.24	Hap3	NA	NA	Hap1	Hap7	NA	NA	NA	NA	Hap5	Hap3	Hap2
IRIS_313-11032	PALAM PURI BAS 137	Pakistan	basmati	24.3094	8.76485	2.5822	3.39847	Hap1	Hap5	Hap5	Hap1	NA	Hap1	Hap5	Hap2	Hap1	Hap5	Hap3	Hap2
IRIS_313-11033	RATRIO::IRGC 28181-1	Pakistan	intermediate	21.6616	8.29917	2.65041	3.18254	NA	NA	Hap3	Hap1	NA	NA	NA	NA	NA	NA	NA	NA
IRIS_313-11034	SANTHI 206	Pakistan	aus	20.3845	7.96747	2.65055	3.00761	Hap3	Hap5	Hap5	Hap1	Hap7	Hap3	Hap2	Hap1	Hap2	Hap5	Hap3	Hap4
IRIS_313-11035	ZIRA SHAHI	Pakistan	intermediate	17.5222	7.45418	2.50199	2.98145	Hap2	NA	Hap5	Hap1	NA	Hap3	Hap1	NA	Hap3	Hap5	Hap3	Hap2
IRIS_313-11036	34	Pakistan	aus	25.8867	8.59167	2.81167	3.06333	NA	Hap5	NA	Hap1	Hap7	Hap2	Hap5	Hap2	Hap1	Hap5	Hap3	Hap2
IRIS_313-11037	421	Pakistan	aus	19.1883	7.80833	2.63	2.97167	Hap3	Hap5	Hap3	Hap1	Hap7	Hap2	Hap2	NA	Hap2	Hap5	Hap3	Hap2
IRIS_313-11038	AI-N-TSAO 39	China	xian-1A	26.4333	8.24333	3.29833	2.50333	Hap5	NA	Hap4	Hap1	Hap1	Hap3	Hap2	Hap1	Hap1	Hap1	Hap1	Hap4
IRIS_313-11039	KWANG-LU-AI 4	China	xian-1A	27.2355	7.39088	3.58566	2.06219	Hap5	Hap2	Hap4	Hap1	Hap1	Hap3	Hap2	Hap1	Hap1	Hap1	Hap1	Hap3
IRIS_313-11041	POONGAR	India	xian-2	24.7383	7.78167	2.99667	2.6	Hap2	Hap2	Hap1	Hap1	Hap1	Hap1	Hap1	Hap1	NA	Hap1	Hap1	Hap5
IRIS_313-11044	BUKU	Malaysia	tropical geng	21.5124	7.06136	3.37237	2.1002	Hap4	Hap2	Hap2	Hap2	Hap2	Hap2	Hap4	Hap3	Hap2	Hap2	NA	Hap2
IRIS_313-11045	ENGKABANG	Malaysia	tropical geng	21.1073	7.63954	3.30552	2.32033	Hap4	NA	Hap2	Hap2	Hap4	Hap2	Hap4	Hap3	Hap2	Hap2	Hap2	Hap3
IRIS_313-11047	AUS 84	Bangladesh	aus	18.5653	6.88812	2.84453	2.42039	NA	Hap5	Hap5	Hap1	Hap8	Hap2	NA	Hap3	Hap1	Hap5	Hap3	Hap4
IRIS_313-11048	AUS 171	Bangladesh	aus	27.4405	8.25121	3.22731	2.56214	Hap4	Hap5	Hap5	Hap1	Hap8	Hap2	Hap2	Hap3	Hap1	Hap5	Hap3	Hap4
IRIS_313-11049	AUS 219	Bangladesh	aus	20.8921	7.52301	2.91378	2.58405	Hap4	Hap5	Hap5	Hap1	Hap8	Hap2	Hap2	Hap3	Hap1	Hap5	Hap3	Hap4
IRIS_313-11050	AUS 233	Bangladesh	aus	23.6439	7.78356	2.90521	2.67781	Hap4	Hap5	Hap5	Hap1	Hap2	Hap2	Hap5	Hap3	Hap1	Hap5	Hap3	NA
IRIS_313-11051	AUS 242	Bangladesh	aus	20.749	7.57706	2.89642	2.6176	Hap4	Hap5	Hap5	Hap1	Hap8	Hap2	Hap2	Hap1	Hap1	Hap5	Hap3	NA
IRIS_313-11052	AUS 278	Bangladesh	aus	22.3349	7.06602	2.97656	2.38094	Hap4	Hap2	NA	Hap1	Hap2	Hap2	Hap2	Hap3	Hap1	Hap5	Hap3	Hap4
IRIS_313-11053	AUS 282	Bangladesh	aus	23.5763	7.13943	3.21614	2.22331	Hap4	NA	Hap3	Hap1	Hap7	Hap2	Hap2	Hap3	Hap1	Hap5	Hap3	Hap4
IRIS_313-11054	AUS 295	Bangladesh	aus	21.3617	6.90333	3.12667	2.22667	Hap4	Hap5	Hap5	Hap1	Hap8	Hap2	Hap2	Hap1	Hap1	Hap5	Hap3	Hap4
IRIS_313-11055	AUS 299::IRGC 29087-1	Bangladesh	aus	24.4499	7.64671	3.18781	2.39983	Hap4	Hap2	NA	Hap1	Hap8	NA	NA	NA	NA	NA	NA	NA
IRIS_313-11056	AUS 301	Bangladesh	aus	24.4684	8.23982	2.96957	2.77533	Hap4	Hap5	Hap3	Hap1	Hap8	Hap2	NA	Hap3	Hap1	Hap5	Hap3	Hap4
IRIS_313-11057	AUS 308	Bangladesh	aus	21.6586	7.41334	2.9251	2.54299	Hap4	Hap5	Hap5	Hap1	Hap8	Hap2	Hap2	Hap1	Hap1	Hap5	Hap3	Hap4
IRIS_313-11058	AUS 329	Bangladesh	aus	26.8257	8.35535	3.23017	2.59215	Hap4	Hap5	Hap3	Hap1	Hap8	Hap2	Hap2	Hap3	Hap1	Hap5	Hap3	Hap4
IRIS_313-11059	AUS 344	Bangladesh	aus	26.5328	8.26686	3.13062	2.64466	Hap4	Hap5	Hap3	Hap1	NA	Hap2	NA	Hap3	Hap1	Hap5	Hap3	Hap4
IRIS_313-11061	AUS 449	Bangladesh	aus	20.6116	7.08396	3.00078	2.36262	Hap4	Hap8	Hap3	Hap1	Hap7	Hap2	Hap2	Hap2	Hap2	Hap5	Hap3	NA
IRIS_313-11062	BEGUNBICHI 33	Bangladesh	basmati	12.9209	5.09818	2.61798	1.95843	Hap3	Hap1	Hap5	Hap1	Hap2	Hap2	NA	NA	Hap1	Hap2	Hap6	Hap2
IRIS_313-11066	GASMAL 339	Bangladesh	intermediate	25.7533	6.93833	3.36667	2.065	Hap3	Hap1	Hap5	Hap1	Hap2	Hap2	Hap2	Hap1	Hap1	Hap2	NA	NA
IRIS_313-11067	KALIBORO 600	Bangladesh	aus	27.5617	7.76333	3.125	2.48667	Hap3	Hap5	Hap5	Hap1	Hap1	Hap2	Hap2	Hap1	Hap2	Hap5	Hap3	NA
IRIS_313-11068	PANKAIT 31	Bangladesh	basmati	21.57	7.34667	2.91333	2.52667	Hap3	Hap3	Hap5	Hap1	Hap2	Hap2	NA	Hap2	Hap1	Hap2	Hap6	Hap2
IRIS_313-11069	TUPA 15-3	Bangladesh	basmati	20.095	6.43333	2.98833	2.155	Hap3	Hap3	Hap5	Hap1	Hap2	Hap2	NA	NA	Hap1	Hap2	Hap6	Hap2
IRIS_313-11070	TUPA	Bangladesh	intermediate	21.59	6.9	3.00333	2.30333	Hap3	Hap1	Hap5	Hap1	Hap2	Hap2	Hap2	Hap1	Hap1	Hap2	Hap2	Hap2
IRIS_313-11071	Chao hai	Laos	intermediate xian	23.9195	7.89927	2.99212	2.64569	Hap1	Hap6	Hap1	Hap2	Hap5	Hap3	Hap2	Hap2	Hap1	Hap1	Hap1	Hap3
IRIS_313-11072	Chao lep nok	Laos	xian-3	17.275	8.57667	2.16833	3.96333	Hap1	Hap3	Hap1	Hap1	Hap5	Hap3	Hap1	Hap2	Hap1	Hap1	NA	Hap1
IRIS_313-11075	Khao m yen	Laos	intermediate geng	29.755	7.79333	3.64167	2.14333	Hap1	Hap3	Hap2	Hap1	Hap2	Hap2	NA	Hap2	Hap2	Hap4	Hap5	Hap2
IRIS_313-11076	Lai nok kha	Laos	xian-3	31.2432	8.48746	3.41436	2.48493	Hap2	Hap6	Hap1	Hap2	NA	Hap1	Hap2	Hap2	Hap1	Hap1	Hap3	Hap1
IRIS_313-11077	Lai hang hma	Laos	Subtropical geng	39.675	10.1417	3.62167	2.8	Hap1	Hap3	Hap2	Hap1	Hap4	Hap3	Hap6	Hap3	Hap2	Hap2	Hap2	Hap3
IRIS_313-11079	Phan phae	Laos	xian-3	24.9217	8.785	2.83167	3.105	Hap1	NA	Hap1	Hap2	NA	NA	NA	NA	Hap1	NA	NA	NA
IRIS_313-11080	Phae meun lan	Laos	xian-3	27.5977	8.64123	3.26506	2.64142	NA	Hap2	Hap1	Hap1	Hap3	Hap1	Hap2	Hap2	Hap3	Hap1	Hap1	Hap2
IRIS_313-11081	THAO LOUANG	Laos	xian-3	38.3017	9.835	3.64167	2.70333	Hap1	Hap6	Hap1	Hap1	Hap1	Hap1	Hap2	Hap1	Hap3	Hap1	Hap3	Hap1
IRIS_313-11082	Ea dam hang dok	Laos	xian-3	38.76	10.4	3.415	3.05167	Hap1	NA	Hap1	Hap2	NA	Hap1	Hap1	Hap2	Hap3	Hap1	Hap1	Hap1
IRIS_313-11086	KHAO THAMA	Laos	xian-3	31.0553	8.26062	3.68703	2.24039	NA	NA	NA	Hap2	NA	NA	NA	NA	Hap3	Hap1	Hap3	Hap1
IRIS_313-11088	SRAU KHSAI	Cambodia	xian-3	17.83	8.425	2.125	3.96667	NA	NA	NA	Hap1	NA	Hap3	Hap1	Hap2	Hap1	Hap1	Hap1	Hap1
IRIS_313-11089	SRAU THMOR	Cambodia	xian-3	20.015	8.34333	2.475	3.37833	Hap5	Hap1	Hap1	Hap2	Hap1	Hap1	Hap2	Hap1	Hap3	Hap1	Hap3	Hap1
IRIS_313-11090	Keo lai	Laos	xian-3	31.6915	9.2183	3.49966	2.63096	NA	NA	NA	Hap1	NA	Hap1	Hap2	Hap2	Hap1	Hap1	Hap1	Hap3
IRIS_313-11091	Khao non	Laos	intermediate xian	27.6616	8.89873	3.19183	2.77651	NA	NA	Hap1	Hap2	NA	Hap1	Hap2	Hap2	Hap3	Hap1	Hap1	Hap1
IRIS_313-11092	Khao pa siev	Laos	intermediate	26.8578	9.48062	2.82453	3.36039	Hap1	NA	NA	NA	NA	NA	NA	NA	Hap3	NA	NA	NA
IRIS_313-11093	KHAO TAM	Laos	Subtropical geng	32.7355	8.51326	3.84634	2.20851	Hap1	NA	Hap2	Hap1	Hap2	NA	Hap3	Hap3	Hap2	Hap4	Hap5	Hap2
IRIS_313-11095	Mak ea m	Laos	xian-3	29.1028	7.96562	3.56453	2.23789	NA	NA	NA	Hap1	NA	NA	NA	NA	NA	NA	NA	NA
IRIS_313-11097	KALAGNON	Philippines	intermediate xian	20.0503	6.39747	3.01401	2.12697	Hap2	NA	Hap6	Hap2	Hap1	Hap1	Hap2	Hap2	Hap3	Hap3	Hap4	Hap1
IRIS_313-11101	Unknown	Liberia	intermediate xian	22.045	7.84833	2.76833	2.83833	Hap5	NA	NA	Hap1	Hap1	Hap1	NA	Hap1	Hap1	Hap3	Hap4	Hap1
IRIS_313-11108	Unknown	Liberia	xian-3	20.6552	8.31205	2.50844	3.32029	Hap1	Hap3	Hap1	Hap2	Hap1	NA	Hap1	Hap1	Hap1	Hap1	Hap1	Hap3
IRIS_313-11109	Unknown	Liberia	tropical geng	24.4044	8.00133	3.27912	2.44569	Hap1	Hap7	Hap2	Hap1	Hap4	NA	Hap4	Hap3	Hap1	Hap4	Hap5	Hap2
IRIS_313-11110	SAYAM	Sri Lanka	xian-2	24.92	7.70333	3.07667	2.50833	Hap2	Hap6	Hap1	Hap1	NA	Hap1	Hap1	Hap1	Hap3	NA	Hap1	Hap2
IRIS_313-11111	SAITA	Bangladesh	aus	24.9554	7.9073	3.0501	2.59446	Hap4	NA	Hap3	Hap1	Hap8	NA	Hap5	NA	Hap2	Hap5	Hap3	NA
IRIS_313-11112	HIJOL DIGA	Bangladesh	aus	26.9028	7.47562	3.09703	2.41789	Hap4	NA	Hap5	Hap1	NA	Hap2	Hap5	Hap1	Hap1	NA	Hap3	NA
IRIS_313-11113	KAL SHULI	Bangladesh	xian-2	23.2267	8.03167	2.75833	2.91	Hap2	Hap1	Hap1	Hap1	Hap1	Hap1	Hap5	Hap2	Hap3	Hap3	Hap4	Hap1
IRIS_313-11115	KALA MU	Bangladesh	xian-2	23.1983	6.70833	3.19333	2.10333	Hap2	Hap6	NA	NA	Hap1	NA	Hap2	NA	Hap1	Hap1	Hap1	NA
IRIS_313-11116	KORTIK KAIKA	Bangladesh	aus	28.405	7.91667	3.13667	2.52833	Hap4	NA	NA	Hap1	Hap8	Hap2	NA	Hap1	Hap1	Hap5	Hap3	NA
IRIS_313-11117	KAYELI KUNING	Indonesia	tropical geng	21.0767	8.01167	2.76333	2.91	Hap4	NA	Hap2	Hap2	Hap2	NA	Hap6	Hap3	Hap2	NA	Hap3	NA
IRIS_313-11120	GURULEY	Bhutan	xian-2	16.8933	6.34	2.77333	2.315	Hap3	NA	Hap1	Hap2	NA	Hap1	Hap1	Hap1	Hap3	NA	Hap1	Hap2
IRIS_313-11122	IR 1813-694-2	Philippines	xian-1B	22.2324	8.77333	2.63167	3.41	Hap1	Hap1	Hap1	Hap1	NA	Hap1	Hap1	Hap1	Hap3	Hap1	Hap1	NA
IRIS_313-11123	BAZAIL 975	Bangladesh	aus	22.84	7.505	2.93667	2.55667	Hap4	NA	NA	Hap1	Hap2	Hap2	Hap5	Hap1	Hap1	Hap5	Hap3	NA
IRIS_313-11124	BAZAIL 980	Bangladesh	intermediate	22.3021	7.3467	2.93288	2.50761	NA	NA	NA	Hap1	Hap2	NA	NA	Hap1	Hap1	NA	NA	NA
IRIS_313-11126	ANBAW	Myanmar	intermediate xian	21.9308	7.25301	3.1328	2.3182	Hap5	Hap2	NA	Hap2	Hap1	Hap1	NA	Hap1	Hap1	Hap1	NA	Hap1
IRIS_313-11128	GOKAUNG	Myanmar	intermediate xian	20.6685	7.58138	2.72994	2.78341	Hap2	Hap1	Hap1	Hap1	NA	Hap1	NA	Hap1	NA	Hap1	Hap1	Hap1
IRIS_313-11129	HAORU	Myanmar	intermediate xian	25.6952	8.53004	2.85632	2.9926	Hap2	Hap2	NA	Hap1	Hap5	Hap1	Hap3	Hap2	Hap1	Hap1	Hap1	Hap1
IRIS_313-11130	HTAWPATT	Myanmar	intermediate xian	29.195	9.67624	2.98716	3.24217	Hap1	NA	NA	NA	Hap1	NA	NA	Hap1	Hap3	NA	NA	NA
IRIS_313-11132	KALALAN	Myanmar	intermediate xian	26.7883	7.51333	3.23333	2.32833	Hap2	Hap2	Hap1	Hap1	NA	Hap1	NA	NA	NA	NA	NA	NA
IRIS_313-11133	LWANKHAN	Myanmar	xian-3	28.7494	7.7	3.73333	2.065	Hap2	NA	Hap1	Hap1	Hap5	Hap1	Hap1	Hap2	Hap1	Hap1	Hap3	Hap1
IRIS_313-11135	MAUNG NYO	Myanmar	xian-3	29.1303	8.62462	3.04031	2.84651	Hap5	Hap3	Hap1	Hap1	Hap1	Hap1	Hap1	Hap1	Hap3	Hap1	Hap1	Hap1
IRIS_313-11136	NGAKWE THETYIN	Myanmar	intermediate	26.1228	6.94312	3.27453	2.12539	Hap3	Hap2	NA	Hap1	NA	Hap1	Hap2	NA	Hap1	Hap3	NA	Hap2
IRIS_313-11137	NGALONGYI	Myanmar	intermediate xian	33.1333	8.57	3.47333	2.475	Hap2	Hap2	Hap3	Hap1	Hap3	Hap3	Hap2	Hap1	Hap1	Hap1	Hap1	Hap1
IRIS_313-11138	NGASEIN THEEDAT(C 30)	Myanmar	xian-3	19.0213	7.57825	2.58146	2.93572	Hap2	Hap1	NA	Hap1	Hap5	Hap1	Hap1	Hap1	Hap3	Hap3	Hap4	Hap1
IRIS_313-11139	NWACHI MANINE	Myanmar	intermediate xian	29.5178	9.01133	2.96558	3.04217	NA	NA	NA	Hap1	Hap3	NA	Hap2	Hap1	Hap1	Hap3	Hap4	Hap1
IRIS_313-11140	PADAN	Myanmar	xian-3	25.295	7.52167	3.13167	2.405	Hap2	NA	Hap1	Hap2	NA	Hap1	Hap2	Hap1	Hap3	Hap1	Hap1	Hap3
IRIS_313-11141	SHWENI	Myanmar	intermediate xian	23.4733	7.28333	3.06667	2.37833	Hap2	NA	Hap1	Hap1	Hap1	Hap1	Hap3	Hap1	Hap3	Hap3	Hap4	NA
IRIS_313-11142	SHWEPULAY	Myanmar	xian-3	26.929	8.12747	3.12093	2.60758	Hap2	Hap2	NA	NA	NA	NA	Hap2	Hap1	Hap3	Hap1	Hap3	NA
IRIS_313-11143	TANBAUNG	Myanmar	intermediate xian	29.3483	9.51667	3.18833	2.98333	NA	Hap6	NA	Hap1	NA	NA	NA	Hap1	Hap3	Hap1	NA	NA
IRIS_313-11144	TAUNGDI	Myanmar	intermediate xian	22.7683	7.15333	2.89667	2.47167	Hap2	NA	Hap1	Hap1	Hap6	Hap3	Hap2	Hap1	Hap1	Hap1	Hap1	Hap2
IRIS_313-11145	THAKADE THEEDAT	Myanmar	xian-3	23.5733	7.50333	3.06667	2.45	Hap5	Hap2	Hap1	Hap2	NA	Hap1	Hap1	NA	Hap1	Hap3	Hap4	Hap1
IRIS_313-11146	THEEDAT NGASEIN	Myanmar	intermediate xian	24.45	7.575	3.01833	2.51167	Hap2	Hap1	NA	Hap1	Hap6	Hap1	Hap2	Hap1	NA	Hap3	Hap4	Hap1
IRIS_313-11147	TYB11	Myanmar	intermediate xian	27.8133	8.02333	3.25667	2.46667	Hap2	Hap2	Hap1	Hap1	Hap1	Hap1	Hap3	Hap1	Hap3	Hap3	Hap4	Hap1
IRIS_313-11148	YEBAW	Myanmar	xian-3	25.855	7.77333	3.135	2.47833	Hap2	NA	Hap1	Hap2	Hap1	Hap3	Hap2	Hap1	Hap3	Hap1	Hap1	Hap1
IRIS_313-11149	YODAYA	Myanmar	xian-3	30.4075	9.98904	2.6413	3.78537	NA	NA	Hap1	Hap2	Hap6	Hap3	Hap1	Hap5	Hap1	Hap3	Hap4	Hap1
IRIS_313-11150	ZEINGYI	Myanmar	xian-3	33.2978	9.25312	3.24703	2.85539	NA	Hap2	NA	Hap1	Hap1	Hap1	Hap1	NA	Hap3	Hap1	Hap1	Hap1
IRIS_313-11151	Unknown	Myanmar	xian-3	25.1946	8.35764	2.86905	2.91632	Hap1	Hap2	Hap1	Hap2	Hap1	Hap1	Hap2	Hap1	Hap1	Hap1	Hap3	Hap1
IRIS_313-11152	AC74	India	xian-1A	24.5133	6.85636	3.31408	2.06967	Hap2	NA	Hap4	Hap1	Hap3	Hap1	Hap1	Hap1	Hap1	Hap3	Hap4	Hap4
IRIS_313-11153	CT45	India	temperate geng	24.1533	6.855	3.23667	2.12	NA	NA	NA	Hap1	NA	NA	NA	NA	Hap2	NA	NA	NA
IRIS_313-11154	DHARIAL	Bangladesh	aus	24.0936	7.78696	2.99934	2.6009	Hap4	Hap5	Hap5	Hap1	NA	NA	Hap2	Hap3	Hap1	Hap5	Hap3	Hap4
IRIS_313-11155	K 113	India	temperate geng	20.9867	7.44333	2.89667	2.57333	Hap3	Hap1	Hap3	Hap1	Hap2	Hap2	Hap3	Hap2	Hap2	Hap2	Hap2	NA
IRIS_313-11156	Unknown	India	intermediate geng	22.21	8.32833	2.69333	3.095	Hap1	Hap4	Hap2	Hap1	Hap2	Hap2	Hap6	Hap3	Hap2	Hap3	NA	Hap2
IRIS_313-11157	T. KAUG PAO	Chinese Taipei	xian-1A	23.1517	6.62833	3.38833	1.95667	Hap5	Hap2	Hap4	Hap1	Hap5	NA	NA	Hap1	Hap1	Hap1	NA	Hap4
IRIS_313-11158	N-ERH-AI 5	China	xian-1A	22.7369	7.11697	3.19362	2.23155	Hap5	Hap2	Hap4	Hap1	NA	Hap3	Hap1	Hap1	Hap1	NA	Hap1	Hap3
IRIS_313-11160	Unknown	Liberia	xian-3	23.0548	9.06602	2.55325	3.5553	NA	Hap1	Hap1	Hap2	Hap1	Hap1	Hap1	Hap2	Hap1	Hap1	Hap1	Hap3
IRIS_313-11162	SABRAN	Indonesia	xian-1B	24.2433	9.02	2.63667	3.425	Hap1	Hap3	Hap1	Hap1	Hap1	NA	Hap1	Hap1	Hap3	NA	Hap1	NA
IRIS_313-11163	TEL BORO	Bangladesh	aus	21.0728	7.34812	2.83953	2.59289	Hap4	Hap5	Hap5	Hap1	Hap8	Hap2	Hap2	Hap1	Hap1	Hap5	NA	NA
IRIS_313-11164	BAK TULSI	India	aus	26.8483	9.08333	2.825	3.22333	Hap4	Hap5	Hap3	Hap1	NA	Hap2	Hap5	NA	Hap1	Hap5	Hap3	NA
IRIS_313-11165	BE JHUPI	India	aus	21.8633	7.84333	2.54	3.09167	Hap4	Hap5	NA	NA	NA	Hap2	Hap2	Hap1	Hap3	Hap5	NA	NA
IRIS_313-11166	BHUT MURI	India	aus	21.5017	7.20167	2.82833	2.55333	Hap4	Hap5	Hap5	Hap1	Hap2	Hap2	Hap5	Hap1	Hap2	Hap5	Hap3	NA
IRIS_313-11167	DUBRAJ	India	xian-2	22.6949	8.05222	2.68167	3.01466	Hap2	NA	Hap1	Hap2	Hap1	Hap1	Hap1	NA	Hap3	Hap1	Hap1	Hap1
IRIS_313-11168	KADA CHOPA	India	aus	30.4883	8.15667	3.47833	2.35	Hap4	Hap5	Hap3	Hap1	NA	Hap2	NA	Hap3	Hap2	Hap5	NA	Hap4
IRIS_313-11170	LAL TAURA	India	aus	26.535	7.805	3.27	2.38833	Hap4	Hap5	Hap3	Hap1	NA	Hap2	Hap5	Hap3	Hap1	Hap5	NA	Hap4
IRIS_313-11171	M 142	India	aus	19.3267	6.62167	3.05	2.17333	Hap4	Hap2	Hap3	Hap1	Hap2	Hap2	Hap5	Hap3	Hap1	Hap5	NA	Hap4
IRIS_313-11172	RANI BHOG	India	aus	25.305	8.58833	2.71833	3.16833	Hap3	NA	Hap5	Hap1	NA	Hap2	Hap2	Hap3	Hap2	NA	NA	NA
IRIS_313-11173	SADA AUS	India	aus	22.8967	7.58833	3.015	2.51833	Hap4	Hap5	Hap3	Hap1	Hap2	Hap2	Hap2	Hap1	Hap1	Hap5	Hap3	Hap4
IRIS_313-11174	SLO 19	India	aus	22.4348	7.59648	2.8228	2.69075	NA	Hap5	NA	Hap1	NA	NA	NA	NA	Hap1	Hap5	Hap3	Hap4
IRIS_313-11175	SO AUS	India	aus	19.0778	7.31933	2.59581	2.81579	Hap4	NA	NA	Hap1	NA	Hap2	Hap2	Hap2	Hap1	Hap5	Hap3	Hap2
IRIS_313-11176	SXC216	India	intermediate xian	21.1278	7.91062	2.73203	2.90039	NA	NA	NA	NA	NA	NA	NA	NA	NA	NA	NA	NA
IRIS_313-11177	DELI POCONG::IRGC 35265-1	Indonesia	intermediate xian	21.9195	7.71767	2.55808	3.02148	NA	Hap1	Hap1	Hap2	Hap6	NA	NA	NA	NA	NA	NA	NA
IRIS_313-11178	RUJAK DAN	Indonesia	xian-3	26.695	9.02667	2.69333	3.36	Hap5	Hap1	Hap1	Hap2	NA	NA	Hap2	Hap2	Hap1	Hap1	Hap1	Hap2
IRIS_313-11179	SI OMPAN LAMA	Indonesia	xian-3	22.9957	7.75004	2.92467	2.65465	Hap2	NA	Hap1	Hap2	Hap6	Hap3	Hap3	Hap4	Hap1	Hap1	Hap1	Hap1
IRIS_313-11180	SIPULUIK ARANG	Indonesia	xian-3	27.735	10.5967	2.97	3.575	Hap1	Hap3	Hap1	Hap1	NA	NA	Hap3	Hap2	Hap1	Hap1	NA	Hap3
IRIS_313-11181	TAMBA PERAK	Indonesia	xian-3	25.1317	8.53167	2.82833	3.02	Hap5	Hap1	Hap1	Hap1	NA	Hap1	NA	Hap2	Hap1	Hap1	Hap1	Hap2
IRIS_313-11182	CEMPO CI	Indonesia	xian-3	23.83	8.25	2.8	2.94667	Hap2	Hap1	Hap1	Hap2	Hap1	NA	Hap2	Hap1	Hap1	Hap1	Hap1	Hap1
IRIS_313-11189	PAIZ-AMBARBU	Russia	intermediate	34.9861	8.60054	3.63545	2.37009	Hap3	Hap2	Hap3	Hap1	NA	Hap2	NA	Hap2	NA	Hap2	Hap2	NA
IRIS_313-11191	RANRUWAN	Sri Lanka	aus	13.96	5.66167	2.75667	2.05	Hap3	Hap5	Hap5	Hap1	Hap7	Hap2	Hap5	NA	NA	NA	Hap3	Hap2
IRIS_313-11192	BKN7130-1017-2	Thailand	xian-3	30.1359	10.1519	2.77958	3.6508	Hap1	Hap1	NA	Hap2	Hap6	Hap1	Hap1	Hap5	Hap3	Hap1	Hap3	Hap1
IRIS_313-11193	GAHB AWY 2-1	Thailand	xian-3	22.4175	8.52317	2.60881	3.27774	Hap2	NA	Hap1	Hap2	NA	Hap1	NA	Hap1	Hap3	Hap3	Hap4	NA
IRIS_313-11195	KHAW KAR 13	Myanmar	Subtropical geng	20.58	5.83333	3.385	1.725	Hap3	NA	NA	Hap1	Hap2	Hap2	Hap4	NA	Hap1	Hap4	Hap5	NA
IRIS_313-11197	K 17-9-1-1	India	intermediate xian	19.8717	7.34167	2.72167	2.70333	Hap2	Hap2	Hap4	Hap1	Hap1	Hap3	Hap1	Hap1	Hap1	Hap1	NA	NA
IRIS_313-11199	SYNTHETIC SATIVA	India	intermediate xian	17.0317	7.19333	2.555	2.81833	Hap5	Hap1	NA	Hap1	Hap1	Hap1	Hap1	Hap3	Hap1	Hap3	Hap4	NA
IRIS_313-11200	BR52-87-1	India	xian-1B	22.7753	7.54524	3.01776	2.50717	Hap2	Hap2	Hap1	Hap2	NA	Hap1	Hap1	Hap1	Hap1	Hap1	Hap1	NA
IRIS_313-11202	4583	China	temperate geng	24.6583	6.89667	3.27667	2.10833	Hap3	Hap1	Hap6	Hap1	Hap2	Hap2	Hap3	NA	Hap2	Hap2	Hap2	Hap2
IRIS_313-11203	GOCHIAGARI	Bangladesh	xian-2	20.4298	7.33529	2.67663	2.74525	Hap2	NA	Hap1	Hap1	NA	Hap1	Hap1	NA	Hap1	Hap1	Hap1	Hap1
IRIS_313-11204	KARTIKHAMA	Bangladesh	intermediate xian	23.8704	7.84011	2.81378	2.79048	NA	Hap1	Hap5	Hap1	NA	Hap1	Hap3	Hap1	Hap1	Hap1	Hap1	Hap1
IRIS_313-11205	KAZALSAIL	Bangladesh	xian-2	27.726	8.49674	3.11949	2.73274	Hap2	Hap2	Hap1	Hap1	Hap3	Hap1	Hap1	Hap1	Hap1	Hap1	Hap1	Hap1
IRIS_313-11206	KUMRI	Bangladesh	intermediate xian	25.5477	7.68686	3.15994	2.43652	Hap2	NA	NA	Hap2	NA	Hap1	Hap1	Hap1	Hap3	Hap1	Hap1	Hap3
IRIS_313-11207	PAIRJAT	Bangladesh	xian-2	23.3917	7.57196	2.90608	2.61093	Hap2	Hap2	Hap1	Hap1	NA	Hap1	Hap2	NA	Hap1	Hap1	Hap1	Hap1
IRIS_313-11208	PARIJAT	Bangladesh	intermediate xian	22.6846	9.39082	2.43416	3.8672	Hap2	Hap1	Hap1	Hap1	Hap5	Hap1	Hap2	Hap2	Hap1	Hap3	Hap4	Hap1
IRIS_313-11210	ZARBASAIL	Bangladesh	aus	23.725	7.27667	3.215	2.265	NA	Hap2	Hap3	Hap1	Hap2	Hap2	NA	Hap3	Hap1	Hap5	Hap3	NA
IRIS_313-11211	KADAMSAIL	Bangladesh	xian-2	25.731	8.98569	2.64513	3.4059	NA	NA	NA	Hap2	NA	Hap3	Hap3	Hap1	Hap3	Hap5	Hap3	Hap1
IRIS_313-11213	RIKEL BADI	Bangladesh	aus	27.7848	7.49167	3.51833	2.13167	Hap4	NA	Hap3	NA	Hap8	Hap2	Hap2	Hap3	Hap1	Hap5	Hap3	NA
IRIS_313-11214	SHITTA AMAN	Bangladesh	aus	22.4033	7.87167	2.81	2.80333	Hap4	Hap5	NA	Hap1	Hap2	Hap2	Hap5	Hap1	Hap1	Hap5	Hap3	NA
IRIS_313-11216	KHAMA 1183	Bangladesh	aus	24.1503	7.26062	2.90953	2.49789	Hap4	Hap5	NA	Hap1	Hap2	Hap2	NA	Hap1	Hap1	Hap5	Hap3	NA
IRIS_313-11218	BADSHABHOG 4-60	Bangladesh	basmati	13.183	5.56812	2.49304	2.24206	Hap3	Hap3	Hap7	Hap1	Hap2	Hap2	Hap3	Hap2	Hap1	Hap2	Hap2	Hap2
IRIS_313-11219	BLACK 28-564	Bangladesh	xian-2	29.2608	8.20965	3.14912	2.60843	Hap2	NA	NA	Hap1	NA	Hap1	Hap2	Hap1	Hap1	Hap1	Hap1	Hap1
IRIS_313-11220	CHITRAJ 14-134	Bangladesh	xian-2	19.7383	7.79167	2.57833	3.02167	Hap2	Hap1	Hap1	Hap2	Hap5	NA	Hap2	Hap1	Hap3	Hap5	Hap3	Hap1
IRIS_313-11221	CYLINDRICAL 30-605	Bangladesh	xian-2	23.922	8.5972	2.62469	3.27638	Hap1	Hap1	Hap1	Hap2	NA	Hap2	NA	Hap1	Hap3	Hap1	Hap1	NA
IRIS_313-11223	OVAL RED 29B-601	Bangladesh	basmati	18.082	5.98481	2.94271	2.03964	Hap3	NA	NA	Hap1	NA	NA	Hap3	NA	NA	NA	NA	NA
IRIS_313-11224	PATI 31-679	Bangladesh	xian-2	31.3233	10.095	2.76667	3.65333	Hap1	Hap1	Hap1	Hap2	Hap3	Hap2	Hap2	Hap1	Hap3	Hap1	Hap1	Hap1
IRIS_313-11226	SADAJIRA 19-258	Bangladesh	xian-2	21.9304	8.17658	2.62537	3.11389	Hap5	NA	Hap1	Hap2	Hap3	Hap1	Hap2	Hap1	NA	Hap1	Hap1	Hap1
IRIS_313-11227	SADAJIRA 19-317	Bangladesh	xian-2	22.4167	8.21	2.66333	3.08333	Hap2	Hap1	Hap1	Hap1	NA	Hap2	Hap1	Hap2	NA	Hap1	NA	Hap1
IRIS_313-11228	SADAJIRA 19-339	Bangladesh	xian-2	23.7293	8.42833	2.63833	3.19833	Hap2	Hap1	Hap1	Hap1	Hap3	Hap1	NA	Hap1	Hap3	Hap1	Hap1	NA
IRIS_313-11229	STRAW 23-428	Bangladesh	xian-2	23.2933	7.65833	2.90167	2.645	Hap2	Hap2	Hap1	Hap1	Hap5	Hap2	Hap1	Hap1	Hap3	Hap3	Hap4	NA
IRIS_313-11230	STRAW 23-438	Bangladesh	xian-2	24.0583	8.18167	2.64333	3.1	Hap2	Hap1	Hap1	Hap1	NA	Hap2	Hap1	Hap2	Hap1	Hap1	Hap1	Hap1
IRIS_313-11232	R 146	India	aus	32.56	8.07333	3.345	2.45	Hap3	Hap5	Hap5	NA	Hap8	Hap2	NA	Hap3	NA	NA	NA	NA
IRIS_313-11233	SPR7284-57-5	Thailand	xian-1B	30.7242	9.475	2.795	3.39667	Hap1	NA	Hap1	Hap2	NA	NA	Hap1	Hap1	Hap1	Hap1	Hap1	Hap1
IRIS_313-11234	LIGUNGTUNG	Philippines	intermediate xian	22.805	8.76667	2.73833	3.20833	Hap2	Hap4	Hap1	Hap1	Hap1	Hap1	Hap1	Hap1	Hap1	Hap1	Hap1	Hap3
IRIS_313-11235	PINILING DANIEL	Philippines	intermediate xian	31.3509	9.78769	2.85521	3.43525	Hap1	NA	Hap1	Hap2	Hap1	Hap1	Hap2	Hap1	Hap1	Hap3	Hap4	Hap1
IRIS_313-11236	LIONG ORN	Unknow	xian-3	22.885	8.70667	2.71	3.21333	NA	Hap3	NA	Hap2	NA	Hap3	Hap3	Hap2	Hap1	Hap3	Hap4	Hap3
IRIS_313-11237	TAICHUNG SEN-YU 214	Chinese Taipei	xian-1B	23.625	8.25	2.78333	2.96667	Hap2	Hap3	Hap1	NA	NA	Hap1	NA	Hap1	Hap3	Hap1	Hap1	NA
IRIS_313-11239	B 737G-KN-23-1	Indonesia	intermediate xian	25.3891	9.14836	2.70543	3.37906	Hap1	Hap1	Hap1	Hap2	NA	Hap1	Hap1	Hap1	Hap3	Hap1	Hap1	Hap1
IRIS_313-11240	CR157-392-4	India	intermediate xian	20.0517	8.50833	2.39833	3.56167	Hap2	Hap1	Hap1	Hap1	Hap1	Hap1	Hap1	Hap1	Hap1	Hap1	Hap1	Hap1
IRIS_313-11241	BR116-3B-53	Bangladesh	xian-2	17.01	7.335	2.47667	2.96667	Hap2	Hap1	Hap1	Hap1	Hap1	Hap1	Hap1	Hap1	Hap1	Hap1	Hap1	Hap1
IRIS_313-11242	OR117-8	India	xian-2	17.6101	7.15792	2.48693	2.8828	NA	Hap1	Hap1	Hap1	NA	NA	Hap1	Hap1	NA	Hap1	Hap1	Hap1
IRIS_313-11243	RATGIRI 45-2	India	intermediate	15.3783	7.95167	2.16	3.68833	NA	Hap5	NA	Hap1	NA	Hap1	NA	Hap2	NA	Hap1	Hap1	Hap2
IRIS_313-11245	RP20-12	India	intermediate xian	20.7093	8.65997	2.42123	3.58206	Hap1	Hap1	Hap1	Hap1	Hap1	Hap1	Hap1	Hap1	Hap3	Hap1	Hap1	Hap1
IRIS_313-11248	NIAW KHAMIN	Thailand	tropical geng	28.1182	9.98726	2.85453	3.50132	Hap1	NA	Hap2	Hap1	Hap2	Hap2	NA	Hap3	NA	Hap2	Hap2	Hap2
IRIS_313-11250	IR 9560-2-6-3	Philippines	xian-1B	27.5083	8.01167	3.20333	2.50333	Hap1	NA	Hap1	Hap1	Hap1	Hap1	Hap2	Hap1	Hap1	Hap1	Hap1	Hap1
IRIS_313-11254	TIEN SOM	Vietm	xian-3	21.4783	7.31333	2.87667	2.54333	Hap2	Hap3	Hap1	Hap1	NA	NA	Hap1	Hap1	Hap1	Hap1	Hap3	Hap1
IRIS_313-11255	ARC 7056	India	intermediate xian	21.0679	7.66736	2.68761	2.85654	Hap2	NA	NA	Hap2	Hap5	NA	NA	Hap1	Hap1	Hap1	Hap1	NA
IRIS_313-11256	ARC 12411	India	intermediate xian	27.6733	8.53667	2.98	2.87333	Hap3	Hap2	NA	Hap2	Hap5	Hap1	Hap3	Hap1	Hap3	Hap1	Hap1	Hap1
IRIS_313-11257	ARC 12757	India	intermediate xian	34.4733	10.1038	3.11973	3.23638	NA	NA	NA	NA	NA	NA	NA	Hap1	NA	Hap1	Hap1	NA
IRIS_313-11258	ARC 13502	India	basmati	16.1748	6.65522	2.45741	2.71272	Hap3	Hap1	NA	Hap1	Hap2	Hap2	Hap5	Hap2	NA	Hap2	Hap6	NA
IRIS_313-11259	ARC 13515	India	basmati	22.9833	7.10167	3.01667	2.36	Hap3	NA	NA	Hap1	Hap2	Hap2	NA	NA	NA	Hap2	Hap6	NA
IRIS_313-11260	ARC 13591	India	intermediate xian	24.645	8.02833	3.01333	2.665	Hap2	NA	NA	NA	NA	NA	Hap1	Hap1	Hap1	Hap1	Hap1	Hap1
IRIS_313-11261	ARC 13785	India	intermediate xian	27.3267	8.56	3.05333	2.80833	Hap2	NA	NA	Hap1	NA	Hap3	Hap1	NA	Hap1	Hap1	Hap1	NA
IRIS_313-11262	ARC 13888 BROWN SPOTS ON STRAW	India	intermediate xian	23.6567	7.02333	3.19167	2.20667	Hap4	Hap2	Hap1	Hap2	Hap1	Hap3	NA	Hap1	Hap1	Hap3	Hap4	Hap1
IRIS_313-11263	ARC 13919	India	intermediate xian	29.8059	8.21284	3.23393	2.5457	Hap1	Hap2	Hap1	Hap1	Hap6	Hap1	Hap2	Hap3	Hap2	NA	NA	Hap1
IRIS_313-11266	ARC 14347	India	intermediate xian	25.0017	7.08833	3.29333	2.15833	Hap4	Hap2	NA	Hap1	Hap1	Hap3	Hap2	Hap1	Hap3	Hap1	Hap1	Hap4
IRIS_313-11267	ARC 14358(GOLD HULL)	India	xian-2	13.9517	7.665	2.045	3.75833	Hap2	Hap1	Hap1	Hap2	Hap5	Hap2	Hap1	Hap1	NA	Hap1	Hap1	NA
IRIS_313-11268	ARC 14398	India	basmati	21.6633	6.94167	3.12333	2.22667	Hap3	Hap6	Hap3	Hap1	Hap2	Hap1	Hap3	Hap2	Hap2	Hap2	Hap6	Hap2
IRIS_313-11269	ARC 14632	India	intermediate xian	26.985	7.395	3.44167	2.14833	NA	Hap2	NA	NA	NA	NA	NA	NA	NA	NA	NA	NA
IRIS_313-11270	ARC 14663	India	basmati	21.7653	7.25396	2.97364	2.46857	NA	Hap2	NA	NA	Hap2	NA	NA	NA	NA	NA	NA	Hap2
IRIS_313-11271	ARC 14737	India	xian-2	23.2957	7.53451	3.04716	2.47903	Hap2	Hap2	NA	Hap1	Hap1	Hap1	Hap1	NA	Hap3	Hap3	Hap4	Hap2
IRIS_313-11272	ARC 14756	India	aus	17.7394	6.87512	2.60957	2.63905	Hap4	NA	Hap3	Hap1	Hap2	Hap3	Hap5	Hap1	Hap1	Hap5	Hap3	Hap4
IRIS_313-11273	ARC 14860	India	intermediate xian	25.885	7.96	2.98	2.675	Hap3	Hap2	Hap1	Hap2	Hap5	Hap1	Hap3	Hap1	Hap3	Hap1	Hap1	Hap1
IRIS_313-11274	ARC 14901	India	aus	17.3558	6.45602	2.74348	2.35217	NA	Hap5	NA	Hap1	Hap2	Hap2	NA	NA	NA	Hap5	NA	Hap4
IRIS_313-11275	ARC 14975	India	intermediate xian	25.8827	7.73545	3.13441	2.47045	Hap2	Hap6	Hap3	Hap2	Hap1	Hap3	Hap2	Hap1	NA	Hap1	Hap1	Hap4
IRIS_313-11277	ARC 15129	India	aus	23.9839	7.93058	2.8815	2.76398	Hap4	Hap5	NA	Hap1	Hap2	Hap2	Hap5	Hap1	Hap1	Hap5	Hap3	Hap4
IRIS_313-11279	ARC 15455	India	intermediate xian	23.5476	8.27654	2.86487	2.90058	NA	NA	Hap3	Hap2	NA	NA	Hap2	Hap1	Hap3	NA	NA	Hap4
IRIS_313-11287	ARC 18371	India	intermediate xian	23.643	8.46636	2.86424	2.95699	Hap2	Hap6	Hap1	Hap2	Hap1	NA	Hap2	Hap1	Hap3	Hap1	Hap1	NA
IRIS_313-11288	ARC 18434	India	intermediate xian	17.6815	7.34367	2.83926	2.5965	Hap1	NA	Hap1	Hap2	Hap1	Hap2	Hap1	Hap1	Hap3	Hap1	Hap1	Hap1
IRIS_313-11289	ARC 18578	India	basmati	26.5633	7.14333	3.43667	2.08	Hap3	Hap2	Hap5	Hap1	Hap2	Hap2	Hap3	Hap2	Hap1	Hap2	Hap6	Hap2
IRIS_313-11290	ARC 6579	India	intermediate	24.5993	7.99244	2.94798	2.71404	NA	Hap6	NA	NA	Hap2	NA	NA	NA	NA	NA	NA	NA
IRIS_313-11291	ARC 7425	India	aus	19.6515	6.51781	3.12942	2.08348	NA	NA	Hap5	Hap1	Hap7	Hap2	Hap2	Hap3	NA	Hap5	Hap3	NA
IRIS_313-11292	ARC 10120	India	intermediate xian	22.7567	7.87	2.75333	2.86167	Hap2	NA	Hap1	Hap1	Hap1	Hap1	Hap2	Hap1	Hap1	Hap1	Hap1	Hap1
IRIS_313-11293	ARC 10975	India	basmati	23.7317	7.17667	3.09167	2.32333	Hap3	NA	NA	Hap1	Hap2	Hap2	Hap3	Hap2	Hap1	Hap2	Hap6	Hap2
IRIS_313-11294	ARC 11245	India	xian-2	16.06	7.23333	2.36167	3.06833	Hap2	Hap1	NA	Hap1	Hap1	NA	NA	NA	Hap3	Hap1	Hap1	NA
IRIS_313-11295	ARC 11397	India	intermediate	21.7981	6.85569	3.07025	2.23283	Hap2	Hap2	Hap2	Hap2	NA	Hap3	Hap1	Hap3	Hap3	NA	NA	Hap4
IRIS_313-11296	ARC 12800	India	intermediate xian	25.9667	8.405	2.97167	2.82833	NA	NA	NA	Hap2	NA	Hap1	Hap1	Hap1	Hap3	Hap1	Hap1	NA
IRIS_313-11297	ARC 13460	India	intermediate	24.4217	6.88833	3.21333	2.14667	Hap3	Hap3	Hap3	Hap1	Hap2	Hap2	NA	Hap3	Hap2	Hap2	NA	NA
IRIS_313-11298	ARC 13544	India	aus	21.3417	7.0027	3.22473	2.17396	Hap4	Hap2	Hap3	Hap1	Hap8	Hap2	Hap2	Hap3	Hap1	Hap1	Hap1	Hap2
IRIS_313-11299	ARC 14299	India	intermediate xian	23.1967	9.13167	3.06	2.98667	Hap1	NA	NA	Hap2	NA	Hap1	Hap2	Hap1	Hap3	Hap1	Hap1	Hap1
IRIS_313-11300	ARC 14709	India	xian-2	26.2793	8.51855	3.01005	2.82974	Hap4	Hap1	Hap1	Hap1	Hap1	Hap4	Hap1	NA	Hap1	Hap5	Hap3	Hap1
IRIS_313-11301	ARC 14868	India	xian-2	20.8906	7.96445	2.64949	3.01589	Hap2	Hap1	Hap1	Hap1	Hap1	Hap1	NA	Hap1	Hap3	Hap1	Hap1	NA
IRIS_313-11302	ARC 14899	India	intermediate xian	24.0783	7.89167	3.06667	2.57667	Hap2	Hap1	Hap3	Hap1	Hap1	Hap2	Hap1	Hap1	Hap1	Hap3	Hap4	Hap1
IRIS_313-11303	ARC 15097	India	intermediate xian	21.2266	7.92579	2.66356	2.98876	NA	Hap1	Hap3	NA	Hap1	NA	Hap1	Hap1	Hap1	Hap3	Hap4	NA
IRIS_313-11304	ARC 15163	India	intermediate xian	21.8287	8.69551	2.59396	3.36111	NA	Hap1	Hap1	Hap2	Hap1	NA	Hap1	Hap1	Hap1	Hap1	Hap1	Hap1
IRIS_313-11305	ARC 15373	India	intermediate xian	23.7465	7.99021	2.67566	2.99035	Hap2	Hap1	Hap1	Hap1	NA	Hap3	Hap1	Hap3	Hap1	NA	NA	Hap1
IRIS_313-11306	ARC 15385	India	intermediate xian	23.0198	7.81188	2.81761	2.7753	Hap2	Hap1	Hap1	Hap2	NA	Hap1	Hap3	Hap1	Hap1	Hap1	Hap1	Hap1
IRIS_313-11307	ARC 15387	India	intermediate xian	21.2596	7.49202	2.99433	2.51904	Hap2	Hap1	NA	NA	NA	Hap1	Hap1	Hap1	Hap3	Hap1	Hap1	NA
IRIS_313-11308	ARC 15403	India	xian-2	22.7017	7.57333	2.90833	2.60833	Hap4	Hap2	Hap1	Hap2	Hap1	Hap3	Hap1	Hap1	Hap3	Hap1	Hap1	NA
IRIS_313-11309	ARC 15862	India	intermediate xian	25.0783	9.745	2.51333	3.88333	Hap2	Hap1	Hap1	Hap1	Hap1	Hap1	Hap2	Hap1	Hap3	Hap3	Hap4	Hap3
IRIS_313-11310	ARC 15929	India	xian-2	27.4341	7.835	3.22333	2.43667	Hap5	Hap2	Hap1	Hap2	Hap1	Hap1	Hap1	Hap1	Hap3	Hap3	Hap4	NA
IRIS_313-11313	PADI RENDAH	Indonesia	tropical geng	25.0017	7.53167	3.55167	2.12167	Hap4	NA	NA	Hap2	Hap4	NA	Hap4	Hap3	Hap2	Hap2	Hap2	Hap2
IRIS_313-11315	PENDEK LAYUNG	Indonesia	xian-3	25.5928	8.61469	2.91175	2.95885	Hap2	Hap1	Hap1	Hap1	NA	Hap3	Hap1	Hap1	NA	Hap1	Hap1	NA
IRIS_313-11317	SI RANTING	Indonesia	xian-3	24.6257	9.36195	2.51379	3.71894	Hap1	Hap1	Hap1	Hap1	Hap1	Hap1	Hap1	Hap1	Hap1	Hap1	Hap1	Hap1
IRIS_313-11318	TUBU	Indonesia	xian-3	25.1703	9.34312	2.67453	3.49539	Hap1	Hap1	Hap1	Hap1	Hap6	Hap3	Hap3	Hap2	Hap1	Hap1	Hap1	Hap1
IRIS_313-11321	GANDHISAIL	Bangladesh	xian-2	19.3431	7.04691	2.6728	2.64215	Hap2	NA	Hap1	Hap1	NA	Hap1	Hap5	Hap1	Hap1	Hap3	Hap4	Hap1
IRIS_313-11322	JASURE AUS	Bangladesh	aus	22.9959	7.17994	3.21333	2.25075	Hap4	Hap2	NA	Hap1	NA	Hap2	Hap2	Hap3	NA	Hap5	Hap3	Hap4
IRIS_313-11323	JHORA	Bangladesh	aus	21.9928	7.38062	2.92703	2.52289	Hap4	Hap8	Hap5	Hap1	Hap8	Hap2	Hap5	NA	Hap2	Hap5	Hap3	NA
IRIS_313-11324	KALABOKRI	Bangladesh	aus	23.7433	7.09167	3.29333	2.15833	Hap4	NA	Hap5	Hap1	Hap2	Hap2	Hap2	Hap3	Hap1	Hap5	Hap3	Hap2
IRIS_313-11326	BR51-115-4	Bangladesh	intermediate xian	19.0883	7.68333	2.62167	2.93167	NA	Hap3	Hap1	Hap1	NA	Hap1	Hap1	Hap1	Hap1	Hap1	Hap1	NA
IRIS_313-11327	JAO' HAWN MAE JAN	Thailand	xian-3	29.5715	9.37523	2.8047	3.33544	Hap1	Hap1	Hap1	Hap1	Hap6	Hap3	Hap2	Hap5	Hap3	Hap1	Hap4	NA
IRIS_313-11328	PADI BURIH	Malaysia	tropical geng	24.3013	7.22004	3.37224	2.14121	Hap4	NA	Hap2	Hap2	Hap2	Hap2	Hap4	Hap3	Hap2	Hap3	NA	Hap3
IRIS_313-11329	PADI JALAI BELA	Malaysia	tropical geng	22.2878	8.33062	2.85953	2.91289	Hap1	Hap4	Hap2	Hap2	Hap2	Hap2	Hap4	Hap3	NA	Hap2	Hap2	NA
IRIS_313-11336	IREQUIN	Philippines	temperate geng	24.4367	6.91667	3.51667	1.96667	Hap3	Hap3	NA	Hap1	Hap2	Hap2	Hap6	Hap2	Hap1	Hap2	Hap2	NA
IRIS_313-11338	LOBANG(WHITE)	Philippines	intermediate xian	23.8633	6.9096	3.3758	2.04717	Hap2	Hap2	Hap1	Hap2	Hap5	Hap3	Hap2	Hap2	Hap1	Hap1	Hap1	Hap1
IRIS_313-11339	MILAGROSA	Philippines	xian-2	24.9133	6.98333	3.415	2.04833	Hap2	NA	Hap1	Hap1	Hap3	Hap1	NA	Hap1	Hap1	Hap1	Hap1	Hap1
IRIS_313-11341	MINDAO	Philippines	xian-3	26.0507	8.2825	3.10017	2.67716	Hap2	NA	Hap1	Hap2	Hap1	NA	Hap1	Hap4	Hap1	Hap3	Hap4	NA
IRIS_313-11344	SAMON	Philippines	xian-3	29.2933	8.75035	3.02007	2.90034	NA	NA	Hap1	Hap1	NA	Hap1	Hap1	Hap1	Hap3	NA	Hap1	NA
IRIS_313-11345	WAGWAG	Philippines	intermediate xian	32.7928	9.13812	3.26703	2.80039	Hap2	NA	Hap1	Hap2	Hap5	Hap3	Hap2	Hap2	Hap1	Hap1	Hap1	Hap1
IRIS_313-11347	WAGWAG RAOIS	Philippines	intermediate xian	30.6254	8.47658	3.24484	2.61946	Hap1	NA	NA	Hap2	Hap5	Hap3	Hap2	Hap2	Hap1	Hap1	Hap1	Hap1
IRIS_313-11348	AUS PADDY(RED)	India	aus	23.4517	8.44167	2.84	2.97667	Hap4	Hap5	Hap3	Hap1	Hap2	Hap2	Hap2	Hap3	Hap1	Hap5	Hap3	Hap4
IRIS_313-11349	BACHHAIKALMA	India	xian-2	18.3139	7.56188	2.55798	2.96401	Hap2	NA	NA	Hap2	Hap1	Hap1	Hap1	NA	Hap3	Hap1	Hap1	NA
IRIS_313-11350	BAJAL	India	basmati	15.8883	5.96833	2.64333	2.25833	Hap3	Hap3	Hap3	Hap1	Hap2	Hap2	Hap3	Hap2	Hap1	Hap2	Hap6	Hap2
IRIS_313-11351	BANCHI	India	xian-2	20.4617	7.92167	2.52167	3.145	Hap2	Hap1	Hap1	Hap1	Hap3	Hap1	Hap1	Hap1	Hap3	Hap1	Hap1	Hap1
IRIS_313-11352	BUCHI	India	basmati	24.5725	7.77994	3.26354	2.45397	Hap3	NA	NA	Hap1	Hap2	NA	NA	Hap2	NA	NA	NA	NA
IRIS_313-11353	CHILE BORO	India	aus	25.4933	8.31167	2.96167	2.80833	Hap4	Hap5	Hap5	Hap1	Hap1	Hap2	Hap5	Hap1	Hap1	Hap5	Hap3	Hap4
IRIS_313-11354	CAC75	India	xian-2	20.3017	6.93333	2.825	2.455	Hap5	Hap6	NA	Hap1	Hap1	Hap2	Hap1	Hap1	Hap1	Hap1	Hap1	Hap1
IRIS_313-11355	CN44-40-7	India	intermediate xian	18.77	7.29445	2.7428	2.66217	Hap5	NA	Hap5	Hap1	NA	Hap1	Hap2	Hap1	Hap1	Hap5	Hap3	NA
IRIS_313-11357	CR579-1-3	India	xian-1B	19.9133	8.795	2.32167	3.795	Hap1	Hap1	Hap1	Hap2	Hap5	Hap1	Hap1	Hap1	Hap3	Hap1	Hap1	NA
IRIS_313-11358	DADKHANI	India	xian-2	17.9217	7.60667	2.41333	3.15333	Hap2	Hap1	Hap1	Hap2	Hap1	Hap1	Hap1	NA	Hap3	Hap1	Hap1	NA
IRIS_313-11359	DAHARGRA	India	xian-2	23.4108	8.81703	2.72897	3.2357	Hap1	Hap1	NA	Hap2	Hap3	Hap2	Hap1	Hap1	Hap3	Hap1	Hap1	NA
IRIS_313-11361	KALIKALMA	India	xian-2	24.5547	8.86663	2.57393	3.45283	Hap1	NA	Hap1	Hap2	Hap5	Hap1	Hap5	Hap1	Hap3	Hap1	Hap1	Hap5
IRIS_313-11362	KEYA NUNIA	India	basmati	10.9624	5.53488	2.18432	2.54516	Hap3	Hap1	Hap7	Hap1	Hap2	Hap2	Hap5	Hap2	Hap1	Hap2	Hap2	NA
IRIS_313-11363	KHEJURTHUPI	India	xian-2	20.2836	7.66968	2.77519	2.82153	Hap5	Hap1	Hap1	Hap1	Hap3	Hap2	Hap1	Hap1	Hap1	Hap1	Hap1	Hap1
IRIS_313-11365	LANJALI	India	intermediate xian	26.5183	7.91833	2.96333	2.67167	Hap3	Hap2	Hap1	Hap2	Hap5	Hap1	Hap3	Hap1	Hap3	Hap1	Hap1	Hap1
IRIS_313-11367	MAKARANDASAIL	India	xian-2	20.7077	7.97167	2.53833	3.145	Hap2	NA	Hap1	Hap1	Hap3	NA	Hap1	Hap1	Hap3	Hap1	Hap1	Hap5
IRIS_313-11368	PANIKELASH	India	xian-2	28.83	7.98346	3.24724	2.45948	Hap2	Hap2	Hap1	Hap1	Hap5	Hap1	Hap2	Hap1	Hap1	Hap1	Hap1	Hap1
IRIS_313-11369	RACHANDRABHOG	India	xian-2	31.3553	10.0481	2.69203	3.73289	Hap1	Hap1	Hap1	Hap2	NA	Hap2	Hap2	Hap1	Hap3	Hap1	Hap1	Hap1
IRIS_313-11371	SATHI	India	aus	27.6483	8.10333	3.16167	2.565	Hap4	Hap8	Hap5	Hap1	Hap8	Hap2	Hap2	Hap1	Hap3	Hap5	Hap3	Hap4
IRIS_313-11372	SUFALDHULA	India	xian-2	25.2017	9.63667	2.40333	4.03833	Hap1	Hap1	Hap1	Hap2	Hap3	Hap1	NA	NA	Hap3	Hap1	Hap1	Hap5
IRIS_313-11373	T 3	India	basmati	22.445	8.94	2.36333	3.79667	Hap1	NA	Hap5	Hap1	Hap2	Hap4	NA	Hap2	NA	Hap2	NA	Hap2
IRIS_313-11374	W 398	India	aus	23.9668	8.44667	2.76	3.065	Hap3	Hap5	Hap5	Hap1	Hap7	Hap2	Hap5	Hap2	Hap1	Hap5	NA	Hap2
IRIS_313-11375	Unknown	India	basmati	13.8816	6.88313	2.17831	3.17182	NA	NA	Hap7	Hap1	NA	Hap2	NA	NA	Hap1	Hap2	NA	NA
IRIS_313-11379	CADIDIT(GLUT.)	Philippines	tropical geng	16.5487	7.48562	2.49197	3.0153	NA	NA	Hap2	Hap1	Hap2	Hap3	Hap4	Hap3	Hap2	Hap2	Hap2	Hap3
IRIS_313-11380	CA-ONG(WHITE)	Philippines	tropical geng	18.8482	7.17833	3.19833	2.235	NA	NA	NA	NA	Hap2	NA	NA	NA	NA	Hap3	NA	NA
IRIS_313-11383	CHIEM NGAN::IRGC 47488-1	Viet m	intermediate xian	23.3109	8.3942	2.70853	3.09825	Hap2	Hap1	NA	Hap1	NA	NA	NA	NA	NA	NA	NA	NA
IRIS_313-11384	CHIEM TONG NHAT 1::IRGC 47496-1	Viet m	intermediate xian	20.0475	6.55781	3.01669	2.17281	Hap2	Hap2	Hap1	Hap1	NA	NA	NA	NA	NA	NA	NA	NA
IRIS_313-11385	IR 9747 SEL	Philippines	intermediate xian	28.6298	9.13183	2.90837	3.14448	Hap1	Hap2	Hap4	Hap1	NA	Hap1	Hap1	Hap1	NA	Hap1	Hap1	Hap4
IRIS_313-11386	KHAO DAWK MALI TIA	Thailand	xian-3	22.965	9.27667	2.53	3.675	NA	Hap2	NA	Hap2	NA	Hap1	NA	Hap5	Hap3	Hap1	Hap3	Hap1
IRIS_313-11390	H MOI	Thailand	xian-3	31.1079	9.43104	3.40378	2.78471	Hap2	Hap2	Hap1	Hap1	Hap1	Hap1	Hap1	Hap2	Hap3	Hap3	Hap4	Hap1
IRIS_313-11392	SA MER	Thailand	xian-3	26.3267	9.32	2.51833	3.71	Hap1	Hap1	Hap1	Hap2	Hap1	Hap1	Hap1	Hap2	NA	Hap3	Hap4	Hap1
IRIS_313-11394	Unknown	Indonesia	intermediate xian	27.8028	8.59062	2.71203	3.17039	Hap1	Hap1	Hap1	Hap2	Hap1	Hap1	NA	Hap1	Hap1	Hap5	Hap1	Hap1
IRIS_313-11396	MAS	Indonesia	tropical geng	24.2792	9.2172	2.94634	3.13008	Hap1	NA	NA	Hap2	Hap2	Hap2	NA	Hap3	NA	Hap2	Hap2	Hap3
IRIS_313-11398	TODULI	Indonesia	xian-3	18.3867	8.20167	2.40833	3.41	Hap2	NA	Hap1	Hap2	Hap6	Hap1	Hap3	Hap1	Hap1	Hap1	Hap1	Hap1
IRIS_313-11399	RAYDHAN 1	Bangladesh	intermediate xian	26.9767	8.07333	3.13	2.58	Hap2	Hap2	NA	Hap1	Hap3	Hap1	Hap3	Hap1	Hap3	Hap3	Hap4	Hap1
IRIS_313-11401	MOTANGA	Bangladesh	basmati	24.2895	6.38488	3.33899	1.91522	Hap3	Hap6	Hap3	Hap1	Hap2	Hap2	NA	Hap2	Hap1	Hap2	Hap6	NA
IRIS_313-11402	SUITE JORA	Bangladesh	intermediate xian	22.9333	7.83	2.79167	2.80833	Hap2	NA	NA	Hap1	Hap3	Hap1	Hap1	Hap1	Hap3	Hap1	Hap1	NA
IRIS_313-11403	AEB368 RIP P TYPE ADT	India	intermediate xian	25.4917	9.17167	3.19167	2.875	Hap1	Hap2	Hap1	Hap1	Hap6	Hap1	Hap1	Hap1	Hap3	Hap1	Hap1	Hap2
IRIS_313-11404	AMON 4	Bangladesh	xian-2	19.9353	7.78312	2.61953	2.96789	NA	Hap1	NA	Hap2	NA	Hap1	Hap5	Hap1	Hap3	Hap1	Hap1	Hap2
IRIS_313-11406	A 28-6	Myanmar	xian-3	33.4892	9.31239	3.20551	2.90573	NA	Hap2	Hap1	NA	Hap1	Hap1	Hap1	Hap2	Hap3	Hap1	Hap1	Hap1
IRIS_313-11407	BATCHA BHOG(SCENTED)	India	xian-2	23.4978	9.27562	2.34953	3.94539	Hap1	Hap1	Hap1	Hap1	Hap3	NA	Hap1	NA	Hap3	Hap1	Hap1	Hap1
IRIS_313-11408	CHITRAKALI	India	xian-2	22.1469	7.405	2.93833	2.53667	NA	NA	Hap1	Hap1	NA	Hap1	Hap1	Hap1	NA	Hap1	Hap1	Hap1
IRIS_313-11409	CUTTACK 29	India	xian-2	29.8741	9.48032	2.95393	3.21782	Hap1	NA	NA	Hap1	NA	Hap1	NA	Hap1	Hap1	Hap1	Hap1	Hap1
IRIS_313-11411	DONRADAO	Brazil	xian-2	21.4812	7.1664	2.81777	2.5476	Hap2	Hap6	Hap1	Hap1	Hap1	NA	Hap1	Hap1	Hap1	Hap3	Hap4	Hap1
IRIS_313-11414	KARUNJEERAGA SAMBA	India	intermediate xian	21.7733	7.765	2.84	2.73833	Hap5	NA	Hap1	Hap1	Hap1	Hap1	Hap1	Hap1	Hap3	Hap5	Hap3	NA
IRIS_313-11416	KOMANI	India	xian-2	21.975	7.98333	2.66	3.00333	Hap2	Hap1	Hap1	Hap1	Hap1	Hap1	NA	Hap1	Hap3	Hap3	Hap4	Hap1
IRIS_313-11418	MATALI	India	xian-2	27.5183	10.0067	2.61	3.84	Hap1	Hap1	Hap1	Hap2	Hap1	Hap2	Hap2	Hap1	Hap1	Hap1	Hap1	Hap1
IRIS_313-11420	PISINI	India	xian-2	31.9367	8.72333	3.27833	2.665	Hap2	Hap6	Hap1	Hap1	NA	Hap1	Hap1	NA	Hap1	NA	Hap1	NA
IRIS_313-11421	TULASIBAS	India	xian-2	16.2067	6.13167	2.84	2.16	Hap3	NA	Hap1	Hap1	Hap3	Hap1	NA	Hap1	Hap3	NA	Hap1	NA
IRIS_313-11422	13946(GUANG-QIU 15)	China	xian-1A	25.675	7.775	3.19833	2.435	Hap2	Hap6	Hap4	Hap1	Hap1	Hap3	Hap1	NA	Hap1	Hap3	Hap4	Hap3
IRIS_313-11423	C 1016-1	Philippines	intermediate xian	22.7527	8.15451	2.65288	3.08533	Hap5	Hap3	Hap1	Hap2	Hap1	Hap1	NA	Hap1	NA	NA	Hap1	NA
IRIS_313-11424	SIPLED	Philippines	tropical geng	27.9583	7.595	3.44	2.21167	NA	NA	Hap2	Hap2	Hap2	NA	Hap6	Hap3	NA	NA	NA	NA
IRIS_313-11425	BRANCO PRECOCE	Brazil	intermediate	30.4799	9.04	3.075	2.95	Hap1	NA	NA	Hap2	NA	NA	NA	NA	NA	NA	NA	NA
IRIS_313-11426	CHATAO	Brazil	tropical geng	27.9383	7.24167	3.55667	2.03667	Hap4	Hap1	Hap2	Hap2	Hap2	NA	Hap4	Hap3	Hap2	Hap3	Hap3	Hap2
IRIS_313-11427	GEM OU BRAZIL	Brazil	tropical geng	32.0753	9.34725	3.17521	2.95192	Hap1	NA	Hap2	Hap2	Hap2	Hap3	Hap4	Hap3	Hap2	Hap4	Hap5	Hap3
IRIS_313-11428	MARANHAO BRANCO	Brazil	tropical geng	33.2867	9.51	3.05667	3.11167	Hap1	Hap4	Hap2	Hap2	Hap2	NA	Hap4	Hap3	Hap2	Hap4	NA	Hap3
IRIS_313-11429	MIUDO ROXO	Brazil	tropical geng	21.625	6.54167	3.29333	2.04667	Hap4	Hap1	Hap2	Hap1	Hap2	Hap3	Hap4	NA	Hap2	Hap4	Hap5	Hap3
IRIS_313-11431	C 166-135	Philippines	xian-3	24.0865	8.64116	2.7943	3.09592	Hap1	Hap1	Hap1	Hap2	Hap6	Hap1	Hap1	Hap1	Hap1	Hap1	Hap1	Hap3
IRIS_313-11432	ISWAR KORA	India	intermediate	23.0095	7.77574	2.86138	2.71758	Hap2	Hap1	Hap1	Hap1	Hap1	Hap2	Hap2	Hap1	Hap2	Hap1	NA	NA
IRIS_313-11433	MR136-1	India	xian-1A	21.2783	7.36004	2.94513	2.50153	Hap5	Hap2	Hap1	Hap1	Hap5	Hap1	Hap1	Hap1	Hap1	Hap1	Hap1	NA
IRIS_313-11434	FORTU BLANCO(SAN MARCOS)	Colombia	tropical geng	29.2957	8.46333	3.13333	2.70167	Hap1	Hap4	Hap2	Hap2	Hap2	Hap3	Hap6	Hap3	Hap2	Hap4	Hap5	Hap3
IRIS_313-11435	MONMINEUPLEU	Ivory Coast	tropical geng	27.8	8.70667	3.095	2.81667	Hap1	Hap4	Hap2	Hap2	Hap2	Hap3	Hap4	Hap3	Hap2	Hap4	Hap5	Hap2
IRIS_313-11436	SAKAZELE(538)	Ivory Coast	tropical geng	25.7567	8.385	3.005	2.795	Hap1	Hap4	Hap2	Hap2	Hap2	Hap3	Hap4	Hap3	Hap2	Hap4	Hap5	Hap3
IRIS_313-11437	CAMPECHE A79	Mexico	xian-1B	22.6483	9.11833	2.58	3.54167	Hap1	Hap1	Hap1	Hap1	Hap1	Hap1	NA	Hap1	Hap1	Hap1	Hap1	Hap1
IRIS_313-11438	ZACATEPEC A79	Mexico	intermediate xian	24.4217	9.22167	2.46	3.75333	Hap1	Hap1	Hap1	Hap2	Hap5	Hap3	Hap1	Hap1	Hap3	Hap3	Hap4	Hap3
IRIS_313-11439	NIRA PRIETO	Cuba	tropical geng	22.1898	8.5411	2.74084	3.11844	Hap1	Hap4	Hap2	Hap2	Hap2	Hap2	Hap6	Hap3	Hap2	NA	Hap2	Hap3
IRIS_313-11441	LA	Philippines	tropical geng	29.4033	8.325	3.48667	2.38833	Hap1	Hap1	Hap2	Hap2	Hap2	Hap2	Hap6	Hap3	Hap2	Hap3	Hap3	Hap3
IRIS_313-11443	ARC 18533	India	intermediate xian	24.6371	7.88881	3.10957	2.5403	Hap2	Hap2	Hap1	Hap2	Hap1	Hap3	Hap1	Hap1	Hap3	Hap3	Hap4	Hap4
IRIS_313-11445	NCS102	India	xian-2	22.3167	7.245	2.93	2.47167	Hap2	Hap2	Hap1	Hap2	Hap3	Hap1	Hap1	NA	Hap3	Hap1	Hap1	Hap1
IRIS_313-11446	PDAI	India	xian-2	24.8283	7.49333	3.10833	2.41333	Hap2	Hap2	Hap1	Hap2	Hap3	Hap1	Hap1	Hap1	Hap1	Hap1	Hap1	Hap1
IRIS_313-11447	TUGANPNG	India	intermediate xian	23.7528	8.36062	2.76703	3.02289	Hap2	Hap1	Hap3	Hap1	Hap1	Hap1	Hap1	Hap1	Hap3	Hap1	Hap1	Hap1
IRIS_313-11448	BARAMANJ	India	xian-2	27.3331	7.39166	3.32341	2.22687	Hap4	NA	Hap1	Hap2	Hap3	Hap1	Hap1	Hap1	Hap1	Hap1	Hap1	Hap1
IRIS_313-11449	KODIA PHUL	India	intermediate xian	17.405	7.40167	2.33	3.18	Hap2	Hap1	Hap5	Hap1	Hap1	Hap3	Hap5	Hap1	Hap3	Hap1	Hap1	Hap1
IRIS_313-11451	KALISAL	India	basmati	18.0917	7.61	2.46667	3.08833	NA	Hap1	Hap5	Hap1	Hap2	Hap4	Hap3	Hap2	Hap1	Hap2	Hap2	Hap2
IRIS_313-11452	LOCAL BHAT	India	aus	31.6367	8.91	3.12	2.85833	Hap4	Hap5	Hap5	Hap1	Hap7	Hap2	NA	Hap1	Hap2	Hap1	Hap1	Hap4
IRIS_313-11453	ZINYA KOLAMBA	India	xian-2	14.8383	7.27167	2.20333	3.31333	Hap2	Hap1	Hap1	Hap1	NA	Hap1	Hap1	Hap1	NA	Hap1	Hap1	NA
IRIS_313-11454	BARI SUTAR	India	aus	23.6144	8.41172	2.59041	3.24331	Hap3	Hap5	Hap3	Hap1	Hap1	Hap2	Hap2	Hap2	Hap1	Hap5	Hap3	Hap4
IRIS_313-11455	CIPPI	India	aus	25.1007	7.7901	3.11808	2.49765	Hap4	Hap5	Hap3	Hap1	Hap7	Hap2	Hap5	NA	Hap2	Hap5	Hap3	Hap4
IRIS_313-11456	KOLAMBA	India	aus	15.595	7.945	2.11333	3.76167	Hap3	Hap5	Hap5	Hap1	Hap7	Hap3	Hap2	Hap2	Hap2	Hap5	Hap3	Hap2
IRIS_313-11458	KARAHANI	India	aus	20.8677	7.14574	2.92356	2.44634	Hap4	Hap5	Hap5	Hap1	Hap8	Hap2	Hap5	NA	Hap1	Hap5	Hap3	Hap4
IRIS_313-11460	SELHI	India	xian-2	25.4882	8.63502	2.82311	3.06135	Hap2	Hap1	Hap1	Hap2	Hap3	Hap1	Hap1	Hap1	Hap3	Hap5	Hap3	NA
IRIS_313-11461	VAIKATHARYAN	India	xian-2	26.785	8.045	3.11667	2.585	Hap2	NA	Hap1	Hap1	Hap5	Hap1	Hap1	Hap1	Hap3	Hap1	NA	Hap1
IRIS_313-11462	SALSI	India	aus	15.9282	7.90747	2.08319	3.7964	Hap3	Hap5	Hap5	Hap1	Hap7	Hap3	Hap2	Hap2	Hap2	Hap5	Hap3	Hap2
IRIS_313-11463	KATSIYAM TABAO	Philippines	intermediate xian	26.5917	7.69167	3.12167	2.47	Hap1	Hap2	Hap1	Hap2	NA	Hap1	Hap2	Hap2	Hap1	Hap1	Hap1	Hap3
IRIS_313-11464	CARAWI	Philippines	tropical geng	27.905	8.96333	3.01667	2.97167	Hap1	Hap4	Hap2	Hap2	Hap2	Hap3	Hap4	Hap3	Hap2	Hap2	Hap2	Hap3
IRIS_313-11465	DINORADO	Philippines	tropical geng	23.2333	7.47833	2.93167	2.55333	Hap4	NA	Hap2	Hap2	Hap2	NA	Hap4	Hap3	Hap2	Hap3	Hap3	Hap3
IRIS_313-11467	MACAPAGAL	Philippines	xian-3	27.515	9.29667	2.78333	3.34667	Hap1	Hap1	Hap1	Hap2	Hap6	Hap1	Hap1	Hap1	Hap3	Hap1	Hap1	Hap1
IRIS_313-11476	KALIPINCH	India	aus	19.2625	6.88334	2.76642	2.49386	NA	Hap5	Hap5	Hap1	Hap7	Hap1	Hap5	Hap2	Hap2	Hap5	Hap3	Hap2
IRIS_313-11477	KANPURI	India	aus	26.1633	8.43	2.985	2.82667	Hap4	Hap5	Hap5	Hap1	Hap7	Hap2	NA	Hap2	Hap2	Hap5	Hap3	Hap4
IRIS_313-11478	LOCAL	India	xian-2	26.9283	8.115	2.97833	2.73333	Hap3	Hap1	NA	Hap2	Hap3	Hap1	Hap1	Hap1	Hap1	Hap1	Hap1	Hap2
IRIS_313-11479	VANKALI	India	tropical geng	15.249	6.98475	2.30761	3.02015	Hap1	NA	Hap2	Hap2	Hap2	NA	NA	Hap3	Hap2	Hap4	Hap5	NA
IRIS_313-11480	PR106	India	xian-1B	24.7152	9.06546	2.8264	3.21651	NA	NA	Hap1	Hap2	Hap1	Hap1	Hap1	Hap1	Hap1	Hap1	NA	Hap1
IRIS_313-11481	BINFUL	Bangladesh	aus	27.4683	9.22333	2.88167	3.20667	Hap4	Hap5	Hap3	Hap1	Hap7	Hap2	Hap5	NA	Hap1	Hap5	Hap3	NA
IRIS_313-11482	BONGEZA	Bangladesh	aus	26.2278	7.52812	3.06703	2.46789	Hap4	Hap5	Hap5	Hap1	Hap8	Hap2	Hap5	Hap1	Hap1	Hap5	Hap3	NA
IRIS_313-11483	BOTESHSHORE	Bangladesh	aus	28.7531	7.2291	3.81017	1.90195	Hap4	Hap2	Hap3	Hap1	Hap8	Hap2	Hap2	Hap3	Hap1	Hap5	Hap3	Hap4
IRIS_313-11484	EJALI	Bangladesh	aus	26.9817	8.35667	3.035	2.76	Hap4	NA	Hap5	Hap1	Hap1	Hap1	NA	Hap1	NA	Hap5	Hap3	NA
IRIS_313-11487	LALDIGHA	Bangladesh	xian-2	28.2103	8.22062	3.12203	2.63289	Hap4	Hap1	Hap1	Hap1	Hap1	Hap4	Hap1	Hap1	Hap1	Hap5	Hap3	Hap1
IRIS_313-11489	KALU T 139	India	aus	27.2864	8.34667	3.14333	2.66	Hap4	Hap5	Hap5	NA	Hap2	Hap1	Hap2	Hap2	Hap2	Hap1	Hap1	Hap2
IRIS_313-11490	ARC 15480	India	intermediate xian	18.9033	7.88333	2.3	3.43	Hap2	Hap1	Hap1	Hap1	Hap5	Hap1	Hap1	Hap1	Hap3	Hap3	Hap4	Hap1
IRIS_313-11491	BIR BAHADUR	India	xian-2	22.035	7.63333	2.74333	2.79	Hap2	Hap1	Hap1	Hap1	Hap3	Hap1	Hap1	Hap1	Hap3	Hap5	Hap3	Hap1
IRIS_313-11492	SIRHANTI	India	aus	25.4453	7.44562	3.09453	2.40789	Hap4	Hap5	Hap5	Hap1	Hap2	Hap2	Hap5	Hap1	Hap1	Hap5	Hap3	Hap4
IRIS_313-11493	AR 133	India	intermediate xian	22.045	7.26333	3.07667	2.36167	Hap5	Hap2	Hap1	Hap1	Hap1	Hap3	Hap1	Hap1	Hap1	Hap1	Hap1	Hap1
IRIS_313-11494	IC25690	India	Subtropical geng	23.6983	7.19167	3.25833	2.21167	Hap3	Hap1	Hap2	Hap1	NA	Hap2	Hap6	Hap3	Hap2	Hap2	Hap2	Hap3
IRIS_313-11495	ANENOE	Indonesia	tropical geng	27.2117	7.85333	3.24167	2.42167	Hap4	Hap4	Hap2	Hap2	Hap2	Hap3	Hap4	Hap3	Hap2	Hap2	Hap2	Hap3
IRIS_313-11500	SKK	Indonesia	xian-2	28.4267	9.26333	2.905	3.195	Hap1	Hap1	Hap1	Hap2	Hap3	Hap1	Hap3	Hap1	Hap3	Hap1	Hap1	Hap1
IRIS_313-11505	K 1074	India	xian-2	24.0783	7.84333	2.88667	2.72	Hap4	Hap2	Hap1	Hap2	Hap5	Hap1	Hap1	Hap1	Hap3	Hap1	Hap4	Hap1
IRIS_313-11506	K 15591-4	India	intermediate xian	26.6889	7.73167	3.20333	2.43333	Hap2	Hap2	Hap1	Hap2	Hap5	Hap1	Hap1	Hap1	Hap3	Hap1	Hap1	Hap2
IRIS_313-11507	TV30	Vietm	xian-1B	25.2033	8.95833	2.705	3.31333	Hap1	Hap1	Hap1	Hap2	Hap1	Hap1	Hap3	Hap1	Hap1	Hap1	Hap1	Hap3
IRIS_313-11508	PAWNG AEW 1	Thailand	xian-3	23.9958	8.87569	2.74965	3.23073	Hap1	Hap1	Hap1	Hap1	Hap6	Hap1	NA	Hap4	Hap3	Hap3	Hap4	Hap1
IRIS_313-11510	A 69-1	Sri Lanka	intermediate xian	26.9403	8.88088	2.9643	2.99968	Hap1	Hap1	Hap1	Hap2	NA	Hap1	Hap2	Hap1	Hap3	Hap1	Hap1	Hap1
IRIS_313-11511	WAGASAN(RED)	Philippines	tropical geng	23.2378	7.40312	2.95203	2.51039	Hap1	Hap4	Hap2	Hap2	Hap2	Hap3	Hap6	Hap3	Hap1	Hap2	Hap2	Hap2
IRIS_313-11512	OYAK PAKANG	Philippines	intermediate xian	25.585	8.82333	2.73833	3.22167	Hap2	Hap1	Hap1	Hap2	Hap1	Hap1	Hap2	Hap2	Hap1	Hap1	Hap1	Hap1
IRIS_313-11513	CHATO	Ecuador	xian-1B	25.4255	7.89667	3.08333	2.565	NA	Hap2	Hap1	Hap2	Hap1	Hap1	Hap1	Hap1	Hap1	Hap1	Hap1	Hap3
IRIS_313-11515	BKN-BR-1031-78-5-4	Unknow	intermediate xian	28.3949	9.7997	2.6092	3.76661	Hap1	Hap1	Hap1	Hap2	Hap1	Hap1	Hap1	Hap2	Hap1	Hap3	Hap4	Hap1
IRIS_313-11516	IR 3839-1	Philippines	intermediate xian	24.2344	8.26966	2.84761	2.90823	Hap1	Hap2	Hap1	Hap2	NA	Hap1	Hap1	Hap1	Hap3	Hap1	Hap1	Hap1
IRIS_313-11517	IR 4432-28-5	Philippines	xian-1B	31.6883	9.47865	3.03603	3.12469	Hap1	Hap2	NA	Hap1	NA	Hap1	Hap1	Hap1	Hap1	Hap1	Hap1	NA
IRIS_313-11521	TAN NONG	Vietm	intermediate xian	27.8583	7.84167	3.57333	2.195	Hap2	Hap2	Hap3	Hap1	Hap1	Hap1	Hap1	Hap1	Hap3	Hap1	Hap3	Hap1
IRIS_313-11522	XINTUAN HEI GU	China	intermediate geng	23.0578	7.58312	3.18703	2.39039	Hap3	Hap1	Hap3	Hap1	Hap2	Hap2	Hap6	NA	Hap2	Hap2	Hap2	Hap2
IRIS_313-11523	ADIALLO	Senegal	intermediate xian	22.6883	7.73833	2.78	2.79	Hap2	Hap1	NA	Hap2	Hap1	Hap1	Hap3	Hap1	Hap1	Hap3	NA	Hap1
IRIS_313-11525	DIAMBARANG	Guinea-Bissau	xian-3	27.3585	9.43624	2.66377	3.56396	Hap1	NA	Hap1	Hap2	Hap1	Hap1	NA	Hap1	Hap3	Hap1	Hap3	Hap1
IRIS_313-11526	FOSSA(GBE)	Ivory Coast	tropical geng	25.4628	8.22312	3.03453	2.70789	NA	Hap4	Hap2	Hap1	Hap2	Hap3	Hap4	Hap3	Hap1	Hap4	Hap5	Hap2
IRIS_313-11527	GOLO	Ivory Coast	tropical geng	32.8934	8.56061	3.59611	2.38322	Hap1	NA	Hap2	Hap2	Hap2	Hap3	Hap4	Hap3	Hap2	Hap3	Hap3	Hap3
IRIS_313-11528	ZO	Ivory Coast	xian-3	27.1333	9.10833	2.73667	3.33333	Hap1	Hap6	Hap1	Hap2	Hap1	Hap1	Hap3	Hap2	Hap1	Hap3	Hap4	Hap1
IRIS_313-11536	Unknown	Georgia	temperate geng	30.7053	8.91562	3.35453	2.66539	Hap3	NA	Hap3	Hap1	Hap2	Hap2	Hap3	Hap2	Hap2	Hap2	Hap2	Hap2
IRIS_313-11537	J 6 IR438(WC694)	Philippines	tropical geng	24.6742	7.23473	3.13033	2.31533	Hap3	Hap7	Hap2	Hap2	Hap2	Hap3	NA	Hap3	Hap2	Hap4	Hap5	Hap3
IRIS_313-11538	J 6 IR520(WC693)	Philippines	xian-1B	22.4138	7.05965	3.10227	2.28088	NA	NA	NA	Hap2	NA	Hap1	Hap1	Hap1	Hap1	NA	NA	NA
IRIS_313-11539	SP6(WC836)	Unknow	tropical geng	19.4517	8.10167	2.37333	3.42167	Hap1	Hap7	Hap2	Hap2	Hap2	Hap2	Hap4	Hap2	Hap2	Hap4	Hap5	Hap2
IRIS_313-11540	PATIE ROUGE	Guinea	tropical geng	27.545	8.54	3.15667	2.70833	Hap1	NA	Hap2	Hap2	Hap4	Hap3	Hap4	Hap3	Hap1	Hap4	Hap5	Hap2
IRIS_313-11541	HOE PHAR THAE	Myanmar	intermediate xian	27.3588	8.32167	3.23523	2.57048	Hap5	Hap6	Hap1	Hap1	Hap1	Hap3	Hap2	Hap1	Hap3	Hap1	Hap1	Hap1
IRIS_313-11543	KYUN TAW SEIN	Myanmar	xian-3	33.9633	9.47	3.32833	2.84833	Hap1	Hap6	Hap1	Hap2	Hap1	Hap1	Hap1	Hap1	Hap3	Hap1	Hap1	Hap2
IRIS_313-11545	MOE GAUNG PYU	Myanmar	intermediate xian	25.4633	9.56167	2.775	3.45	Hap2	NA	NA	Hap1	Hap1	Hap3	Hap3	Hap1	Hap3	Hap1	Hap1	Hap1
IRIS_313-11546	NGA CHAN HMWE	Myanmar	intermediate xian	24.0233	8.035	2.93	2.74667	Hap2	Hap3	Hap1	Hap2	Hap1	Hap1	Hap2	Hap1	Hap3	Hap3	Hap4	NA
IRIS_313-11548	TAUNG LWIN	Myanmar	intermediate xian	25.5283	7.44167	3.22167	2.31167	Hap2	Hap6	Hap3	Hap1	Hap6	Hap1	Hap1	Hap1	Hap3	Hap3	Hap4	Hap4
IRIS_313-11549	TAUNGYA SABA	Myanmar	intermediate xian	27.94	8.94667	3.02833	2.95667	Hap2	Hap1	Hap1	Hap2	Hap1	Hap3	NA	Hap1	Hap3	Hap1	Hap1	Hap1
IRIS_313-11557	GORIA	Bangladesh	aus	25.9167	8.31667	2.98	2.79333	Hap4	Hap5	Hap3	Hap1	Hap2	Hap2	NA	Hap3	Hap1	Hap5	Hap3	Hap4
IRIS_313-11558	NULI	Bangladesh	xian-2	26.1119	9.03675	2.68294	3.37652	NA	Hap1	Hap1	Hap1	Hap3	Hap1	Hap1	Hap1	Hap1	Hap3	Hap4	Hap1
IRIS_313-11561	BANGLA	Nepal	xian-2	21.83	9.345	2.36333	3.95833	NA	Hap1	Hap1	Hap2	Hap5	Hap2	NA	NA	Hap3	NA	Hap1	Hap1
IRIS_313-11563	BIJULI BATI	Nepal	xian-2	27.2983	7.825	3.1	2.52667	Hap2	Hap2	Hap1	Hap1	Hap3	Hap1	Hap5	Hap1	Hap3	Hap1	Hap1	NA
IRIS_313-11564	HALIDA	Nepal	basmati	21.3721	6.58368	3.32656	1.98073	Hap3	Hap2	NA	Hap1	Hap2	Hap2	Hap3	Hap3	Hap1	Hap2	Hap6	Hap2
IRIS_313-11565	KUSUM KATIKI	Nepal	xian-2	28.3033	8.095	3.165	2.56167	Hap4	Hap6	Hap1	Hap2	Hap3	NA	Hap1	Hap1	Hap3	Hap1	Hap1	NA
IRIS_313-11567	RATO BASMATI	Nepal	basmati	19.715	7.73	2.635	2.93833	Hap3	Hap1	Hap5	Hap1	Hap2	Hap2	Hap3	Hap2	Hap2	Hap2	Hap2	Hap2
IRIS_313-11568	SATHIYA	Nepal	xian-1A	26.9317	8.04667	3.17833	2.53333	Hap2	Hap2	Hap4	Hap1	Hap1	Hap1	Hap1	Hap1	Hap1	Hap1	Hap1	Hap2
IRIS_313-11570	GENG 77-4	China	intermediate xian	25.2074	7.82	3.03667	2.58167	Hap1	Hap2	Hap2	Hap1	Hap1	Hap3	NA	Hap1	Hap3	Hap1	Hap1	NA
IRIS_313-11571	BAI MANG AI ZHONG	China	temperate geng	25.5033	7.31833	3.41667	2.14167	Hap3	Hap1	Hap3	Hap1	Hap2	Hap1	NA	Hap2	Hap2	Hap2	Hap2	Hap2
IRIS_313-11572	BAI MI TIE QIU	China	xian-1A	23.505	7.51167	3.12833	2.405	Hap2	Hap2	Hap4	Hap1	Hap1	Hap1	NA	Hap1	Hap1	Hap1	Hap1	Hap1
IRIS_313-11573	GAO LIANG ZAO	China	intermediate xian	23.745	7.48167	3.01	2.49167	Hap2	Hap1	Hap3	Hap1	Hap1	Hap3	Hap7	Hap1	Hap1	Hap1	Hap1	Hap4
IRIS_313-11574	HEI TOU HONG	China	temperate geng	24.7983	7.92313	3.07049	2.69584	Hap3	Hap1	Hap3	Hap1	Hap2	Hap2	Hap3	Hap2	Hap2	Hap2	Hap2	Hap2
IRIS_313-11575	HONG PI NUO	China	temperate geng	22.7411	7.10418	3.23265	2.19908	Hap3	Hap1	Hap6	Hap1	Hap2	Hap2	Hap4	Hap2	Hap2	Hap2	Hap2	Hap2
IRIS_313-11576	JIANG HUI DAO	China	intermediate xian	21.6884	7.7044	2.76115	2.79446	Hap2	Hap2	Hap4	Hap1	Hap1	Hap1	Hap7	Hap1	Hap1	Hap1	Hap1	Hap1
IRIS_313-11577	LANG QIAN CHE	China	xian-1A	23.3917	7.79833	2.92667	2.67	Hap2	Hap1	Hap3	Hap1	Hap5	Hap1	Hap2	Hap1	Hap1	Hap1	Hap1	Hap4
IRIS_313-11578	LUAN DAO	China	temperate geng	25.2717	7.28667	3.375	2.165	Hap3	Hap1	Hap3	Hap1	Hap2	Hap2	Hap3	Hap2	Hap2	Hap2	Hap2	NA
IRIS_313-11580	TAI ZHOU XIAN	China	intermediate xian	20.8317	7.955	2.65833	3	Hap2	Hap1	Hap4	Hap2	Hap1	Hap1	Hap1	Hap1	Hap3	Hap3	Hap4	Hap1
IRIS_313-11582	WAN GENG BAI DAO TOU	China	temperate geng	23.0879	6.65132	3.20437	2.10182	Hap3	Hap1	NA	Hap1	Hap2	Hap2	Hap3	Hap2	Hap2	Hap2	NA	Hap2
IRIS_313-11584	YI SUI QI	China	temperate geng	23.8608	6.89492	3.2307	2.13142	Hap3	Hap1	Hap3	Hap1	Hap2	Hap2	Hap3	Hap2	Hap2	Hap2	Hap2	Hap2
IRIS_313-11585	Unknown	China	xian-1A	23.928	7.02333	3.29833	2.13333	Hap2	Hap2	Hap4	Hap1	Hap1	Hap1	NA	Hap1	Hap1	Hap1	Hap1	Hap3
IRIS_313-11588	MR69	Malaysia	xian-3	15.7217	7.245	2.445	2.96333	Hap2	Hap1	Hap1	Hap2	Hap1	Hap1	Hap1	Hap1	Hap3	Hap1	Hap1	Hap1
IRIS_313-11594	CHAN THANH HOA	Vietm	intermediate xian	20.5448	7.27378	2.83626	2.56654	Hap4	Hap2	Hap1	Hap1	Hap1	Hap1	Hap2	Hap1	Hap3	Hap3	Hap4	Hap1
IRIS_313-11595	AMAKOYALI	India	aus	24.7483	7.605	3.145	2.42	Hap3	Hap8	Hap5	Hap1	Hap1	Hap2	Hap5	Hap3	Hap3	NA	NA	Hap2
IRIS_313-11596	BHAINSA MUNDARIYA	India	intermediate xian	16.8705	6.03653	2.94319	2.05263	Hap5	Hap2	Hap5	Hap1	Hap5	Hap2	Hap2	Hap2	Hap1	Hap5	Hap3	NA
IRIS_313-11597	BHATA PYAGI	India	xian-2	22.9439	7.34674	3.25702	2.26192	Hap2	Hap2	Hap1	Hap2	Hap3	Hap1	Hap1	Hap1	Hap3	Hap1	Hap1	Hap2
IRIS_313-11598	GODADANI	India	intermediate	28.2481	8.52664	3.14469	2.71015	NA	NA	NA	NA	NA	NA	NA	NA	NA	NA	NA	NA
IRIS_313-11599	JUGRAY	India	xian-2	22.9792	8.10667	2.73	2.97167	Hap2	Hap1	Hap1	Hap1	Hap3	Hap1	Hap1	Hap1	Hap3	Hap3	Hap4	Hap1
IRIS_313-11600	KOTODESHI	India	xian-2	24.2962	7.52502	3.11333	2.41823	Hap2	Hap2	Hap1	Hap2	Hap3	Hap1	Hap1	Hap1	Hap3	Hap1	Hap1	Hap2
IRIS_313-11602	MALCHI	India	aus	15.4353	7.06667	2.375	2.98167	Hap4	Hap5	Hap3	Hap1	Hap2	Hap2	Hap2	Hap2	Hap2	Hap5	Hap3	Hap4
IRIS_313-11603	PANDRI PAREWA	India	aus	28.8083	7.84667	3.21667	2.44	Hap4	Hap5	Hap5	Hap1	NA	Hap2	Hap5	NA	Hap2	NA	Hap3	Hap4
IRIS_313-11604	SUGARKAND	India	aus	20.845	8.35667	2.51333	3.33667	Hap4	Hap5	Hap3	Hap1	Hap7	Hap3	Hap5	Hap2	Hap2	Hap5	Hap3	Hap4
IRIS_313-11606	BOKDEL	India	xian-2	28.6717	7.835	3.345	2.345	Hap2	Hap2	Hap1	Hap2	Hap3	Hap1	Hap1	Hap2	Hap1	Hap1	Hap1	Hap2
IRIS_313-11607	HOLDIGANTHI	India	xian-2	25.1165	8.126	2.7451	2.95795	Hap2	Hap1	Hap1	Hap2	Hap3	Hap1	Hap1	Hap1	Hap1	Hap1	Hap1	Hap1
IRIS_313-11609	MAE HAWM	Thailand	xian-3	22.2625	8.16399	3.13967	2.57622	Hap2	Hap1	Hap1	Hap2	Hap5	Hap1	Hap2	Hap1	Hap1	Hap1	Hap1	Hap3
IRIS_313-11611	YAH YAW	Thailand	tropical geng	22.1383	8.59333	2.615	3.28833	Hap1	NA	Hap2	Hap2	Hap4	Hap3	Hap6	Hap3	Hap2	Hap2	Hap2	Hap2
IRIS_313-11616	UPRH31	India	intermediate	24.2333	7.50167	3.18833	2.35667	NA	Hap2	NA	NA	Hap2	Hap2	Hap5	Hap3	Hap2	Hap1	Hap1	NA
IRIS_313-11617	UPRH33	India	aus	22.49	7.64167	2.86333	2.69833	NA	Hap5	Hap5	Hap1	Hap7	Hap2	Hap5	Hap3	Hap2	Hap5	NA	Hap2
IRIS_313-11618	UPRH58	India	aus	18.0217	8.07833	2.31	3.51167	Hap3	Hap5	Hap5	Hap1	Hap7	Hap3	Hap5	Hap2	Hap2	Hap5	Hap3	Hap4
IRIS_313-11619	UPRH166	India	aus	18.6367	7.54167	2.47667	3.04833	Hap4	Hap5	Hap3	Hap1	Hap7	Hap2	Hap2	Hap2	Hap1	Hap5	NA	Hap2
IRIS_313-11620	UPRH197	India	aus	23.5533	8.395	2.755	3.05333	Hap3	Hap5	Hap3	Hap1	Hap7	Hap2	Hap2	Hap3	Hap2	Hap5	Hap3	Hap2
IRIS_313-11621	UPRH265	India	intermediate xian	20.7033	7.64667	2.63833	2.9	Hap2	Hap1	Hap1	Hap2	Hap1	Hap1	Hap1	Hap1	Hap3	Hap1	Hap1	Hap1
IRIS_313-11622	JUAN YE LAI	China	xian-1A	22.7267	6.90667	3.19667	2.16333	Hap5	Hap2	Hap4	Hap1	Hap1	Hap3	Hap2	Hap1	Hap1	Hap1	Hap1	Hap4
IRIS_313-11623	KAO SONG HAI	China	Subtropical geng	22.551	8.38275	3.09059	2.916	Hap1	NA	Hap2	Hap1	Hap4	Hap3	Hap6	Hap3	Hap2	Hap4	Hap5	Hap2
IRIS_313-11624	ADI WHITE	Nepal	xian-1A	25.0098	8.06943	2.99212	2.69654	Hap5	Hap2	Hap4	Hap1	Hap1	Hap1	Hap1	Hap1	Hap1	Hap1	Hap1	Hap4
IRIS_313-11625	CHOBO	Nepal	basmati	19.3185	8.10334	2.26393	3.58284	Hap3	Hap1	Hap5	Hap1	Hap2	Hap4	NA	Hap2	Hap1	Hap2	Hap2	Hap2
IRIS_313-11626	GUDURA	Nepal	basmati	19.9	6.57833	2.88333	2.28667	Hap3	Hap2	Hap3	Hap1	Hap2	Hap2	Hap3	Hap3	Hap1	Hap2	Hap2	Hap2
IRIS_313-11627	JADO	Nepal	basmati	22.9196	6.77808	3.16286	2.15895	Hap3	Hap2	Hap5	Hap1	Hap2	Hap4	Hap3	Hap3	Hap2	Hap2	Hap6	Hap2
IRIS_313-11628	KARISHBELI	Nepal	intermediate	20.8072	6.37	3.01167	2.11667	NA	NA	NA	Hap1	NA	NA	NA	NA	NA	NA	NA	NA
IRIS_313-11629	LATIJHABAR	Nepal	aus	19.3371	7.68775	2.58302	2.98029	Hap3	Hap5	Hap3	Hap1	NA	Hap3	Hap2	Hap2	Hap2	Hap5	Hap3	Hap4
IRIS_313-11630	POHHERLIMASION	Nepal	basmati	20.2267	7.94667	2.55667	3.11167	Hap3	Hap1	Hap5	Hap1	Hap2	Hap4	NA	NA	Hap1	Hap2	Hap2	Hap2
IRIS_313-11632	SETO JHINUWA	Nepal	basmati	14.0704	6.22097	2.4329	2.56023	Hap3	Hap1	Hap5	Hap1	Hap2	Hap2	Hap3	Hap3	Hap1	Hap2	Hap6	Hap2
IRIS_313-11635	GAM PERNG	Thailand	xian-3	24.8103	8.45	3.35	2.52333	Hap5	Hap2	Hap1	Hap2	Hap1	Hap1	Hap2	Hap1	Hap3	Hap1	Hap1	Hap1
IRIS_313-11636	NCS271 A	India	aus	25.36	7.915	3.12333	2.53667	Hap4	NA	Hap5	Hap1	Hap8	Hap2	Hap2	Hap1	Hap3	Hap5	Hap3	Hap4
IRIS_313-11638	NCS331	India	xian-2	25.21	8.35333	2.86333	2.92167	Hap2	Hap1	Hap1	Hap2	NA	Hap1	Hap1	Hap1	Hap3	Hap1	Hap1	Hap1
IRIS_313-11639	NCS349	India	intermediate xian	22.469	7.73418	2.89401	2.67386	Hap2	Hap2	Hap1	Hap1	Hap1	Hap1	Hap1	Hap1	Hap3	Hap1	Hap1	Hap1
IRIS_313-11640	NCS458	India	xian-2	26.9835	7.88255	2.93648	2.6909	Hap2	NA	Hap1	Hap2	Hap3	Hap1	Hap1	Hap1	Hap3	Hap1	Hap1	Hap2
IRIS_313-11641	NCS477	India	xian-2	18.8965	6.42775	3.03866	2.1159	Hap5	Hap1	Hap1	Hap2	Hap3	Hap1	Hap1	Hap1	Hap1	Hap1	Hap1	Hap2
IRIS_313-11642	NCS599	India	xian-2	24.1917	7.82833	2.915	2.68667	Hap2	Hap1	Hap1	Hap1	Hap3	Hap1	Hap1	Hap1	Hap3	Hap1	Hap1	Hap1
IRIS_313-11643	NCS603 B	India	xian-1B	24.3688	9.22307	2.66461	3.46327	Hap1	Hap1	Hap1	Hap2	Hap1	Hap1	Hap1	NA	Hap1	Hap1	Hap1	Hap3
IRIS_313-11644	NCS745	India	xian-2	24.1617	7.705	2.955	2.61	Hap4	Hap2	Hap1	Hap1	Hap1	Hap1	Hap1	Hap1	Hap3	Hap1	Hap1	Hap1
IRIS_313-11645	NCS766	India	xian-2	28.5153	8.51062	3.17453	2.68539	Hap2	Hap2	Hap1	Hap1	Hap3	Hap1	Hap1	Hap1	Hap3	Hap1	Hap1	Hap1
IRIS_313-11646	NCS771 A	India	xian-2	31.7586	9.17021	2.88408	3.18531	Hap1	Hap1	Hap1	Hap2	Hap1	Hap3	Hap2	Hap1	Hap3	Hap1	Hap1	Hap1
IRIS_313-11647	NCS809 A	India	xian-2	28.7821	7.5606	3.29926	2.29218	Hap2	Hap2	Hap1	Hap1	Hap1	Hap1	Hap1	Hap1	Hap1	Hap1	Hap1	Hap2
IRIS_313-11648	NCS830	India	xian-2	20.8167	6.815	2.995	2.27833	Hap3	Hap2	Hap1	Hap2	Hap3	Hap1	Hap1	Hap1	Hap1	Hap1	Hap1	Hap1
IRIS_313-11650	NCS901 A	India	xian-2	21.3	7.51333	2.73333	2.75	Hap2	Hap1	Hap1	Hap1	Hap1	Hap1	Hap1	Hap1	Hap3	Hap3	Hap4	Hap2
IRIS_313-11651	FEI ZHAO 12	China	temperate geng	23.9606	6.66887	3.37379	1.9807	Hap3	Hap1	Hap3	Hap1	Hap2	Hap2	Hap3	Hap2	NA	Hap2	Hap2	Hap2
IRIS_313-11652	GONG SHE 9	China	temperate geng	27.9702	7.33295	3.51333	2.09195	Hap3	Hap1	Hap3	Hap1	Hap2	Hap1	Hap3	Hap2	Hap2	Hap2	Hap2	Hap2
IRIS_313-11653	MA SHE 8	China	temperate geng	25.41	6.87	3.64667	1.885	Hap3	Hap1	Hap6	Hap1	Hap2	Hap1	Hap3	Hap2	Hap2	Hap2	Hap2	Hap2
IRIS_313-11654	PL 3165	China	temperate geng	26.405	6.8	3.46833	1.965	Hap3	Hap1	Hap2	Hap1	Hap2	Hap2	Hap3	Hap2	Hap2	Hap2	Hap2	Hap2
IRIS_313-11655	SI WAN 14	China	temperate geng	28.075	6.92	3.58667	1.93333	Hap3	Hap1	Hap6	Hap1	Hap2	Hap2	Hap3	Hap2	Hap1	Hap2	Hap2	Hap2
IRIS_313-11656	B 3913 B 16-20 ST 28	Indonesia	intermediate xian	22.7968	8.03942	2.82605	2.85508	Hap1	Hap1	Hap1	Hap2	Hap6	Hap1	Hap1	Hap1	Hap3	Hap1	Hap1	Hap1
IRIS_313-11658	MANYALOJOPOIHUN	Sierra Leone	tropical geng	29.2787	8.37333	3.335	2.51333	Hap1	Hap4	Hap2	Hap2	Hap4	Hap3	Hap4	Hap3	Hap1	Hap4	NA	Hap2
IRIS_313-11660	WULE DASIMA	Liberia	tropical geng	25.4267	8.57333	3.26	2.63	Hap1	Hap4	Hap2	Hap1	Hap4	Hap3	Hap4	Hap3	Hap2	Hap4	Hap5	Hap2
IRIS_313-11663	MARHARORA	Zimbabwe	intermediate	30.7053	8.78272	3.12844	2.81528	Hap3	Hap5	Hap1	Hap1	Hap3	Hap1	Hap5	Hap1	Hap1	Hap1	Hap1	Hap2
IRIS_313-11664	CUN GU NUO	China	intermediate xian	26.7635	9.25451	2.84453	3.26465	Hap5	Hap1	Hap4	Hap1	Hap1	Hap1	Hap2	Hap2	Hap3	Hap1	Hap1	Hap4
IRIS_313-11665	JIN HUA 258	China	xian-1A	33.6009	9.11106	3.42478	2.6619	NA	Hap2	Hap4	Hap1	Hap1	Hap3	Hap1	Hap1	Hap1	Hap1	Hap1	NA
IRIS_313-11666	LONG GE 33	China	intermediate xian	29.5921	8.69507	3.17078	2.74511	Hap1	Hap2	Hap4	Hap1	Hap1	Hap3	Hap2	Hap1	Hap1	Hap1	Hap1	Hap1
IRIS_313-11667	LUO AI ZAO 3	China	xian-1A	28.9165	8.13167	3.37833	2.41167	Hap2	Hap2	Hap4	Hap1	Hap1	Hap1	Hap2	Hap1	Hap1	Hap1	Hap1	Hap1
IRIS_313-11668	RONG DAO 4	China	xian-1A	29.0417	8.08	3.265	2.47667	Hap5	Hap2	Hap4	Hap1	Hap1	Hap3	Hap1	Hap1	Hap1	Hap1	Hap1	Hap3
IRIS_313-11671	DERAWA	Nepal	xian-2	23.1869	7.9801	2.71979	2.93469	Hap2	Hap1	NA	Hap2	Hap3	Hap1	Hap1	Hap1	Hap3	Hap1	Hap1	Hap1
IRIS_313-11672	RAI MANULA	Nepal	temperate geng	21.9983	6.45	3.07667	2.09667	NA	Hap1	Hap6	Hap1	Hap2	Hap2	Hap3	NA	Hap2	Hap2	Hap2	Hap2
IRIS_313-11673	BURI-BURING	Philippines	tropical geng	19.3881	7.64416	2.68206	2.85771	Hap1	Hap4	Hap2	Hap1	Hap2	Hap3	Hap4	Hap3	Hap2	Hap3	Hap3	Hap3
IRIS_313-11676	E-MOOM	Thailand	xian-3	28.2678	8.53562	3.36953	2.53289	Hap1	Hap2	Hap1	Hap1	Hap5	Hap1	Hap2	Hap2	Hap3	Hap1	Hap1	Hap1
IRIS_313-11677	E-WN KHAO	Thailand	xian-3	27.2	9.83167	2.70333	3.655	Hap1	Hap1	Hap1	Hap2	Hap3	Hap1	Hap2	Hap2	Hap3	Hap1	Hap1	Hap1
IRIS_313-11678	E-PLUAK	Thailand	xian-3	34.3	9.44167	3.39667	2.79667	Hap1	Hap2	Hap1	Hap1	Hap5	Hap1	Hap1	Hap2	Hap3	Hap1	Hap1	Hap3
IRIS_313-11679	GASET BOW	Thailand	xian-3	29.9631	9.83747	2.76415	3.55555	Hap1	Hap2	Hap1	Hap2	Hap6	Hap1	Hap3	Hap5	Hap1	Hap3	Hap4	Hap3
IRIS_313-11682	MA EUE	Thailand	xian-3	24.176	8.25362	2.8072	2.93999	Hap1	Hap2	Hap1	Hap1	Hap5	Hap1	Hap2	Hap2	Hap3	Hap1	Hap3	Hap1
IRIS_313-11683	NIAW KHIAW NGOO	Thailand	xian-3	19.5217	8.9	2.19667	4.06333	NA	Hap1	Hap1	Hap2	NA	Hap1	Hap2	NA	Hap1	Hap3	Hap4	Hap1
IRIS_313-11685	PLAWNG SAENG	Thailand	xian-3	31.15	9.31167	3.33	2.8	Hap1	Hap2	Hap1	Hap2	Hap1	Hap3	Hap2	Hap1	Hap3	Hap1	Hap3	Hap1
IRIS_313-11689	DECHANGBYEO	South Korea	temperate geng	24.6162	6.76931	3.3071	2.04884	Hap3	Hap1	Hap3	Hap1	Hap2	Hap2	Hap3	Hap2	Hap2	Hap2	Hap2	Hap2
IRIS_313-11691	SHANGYIPA	Bhutan	Subtropical geng	27.3217	7.95167	3.29833	2.415	Hap3	Hap2	Hap2	Hap1	Hap2	Hap2	Hap6	Hap3	Hap2	Hap2	Hap2	Hap2
IRIS_313-11692	CHIAYI-WU-K'O	Chinese Taipei	xian-1A	25.5769	7.11529	3.34144	2.13153	Hap5	NA	Hap4	Hap1	Hap5	Hap1	Hap1	Hap1	Hap1	Hap3	Hap4	Hap4
IRIS_313-11693	CHING-CH'UNG	Chinese Taipei	intermediate xian	20.11	6.61833	2.95333	2.24667	Hap2	Hap2	Hap6	Hap1	Hap6	Hap1	Hap2	Hap1	Hap1	Hap3	Hap4	Hap1
IRIS_313-11694	CHING-LIU	Chinese Taipei	intermediate xian	23.6393	7.52068	3.08165	2.50178	Hap2	Hap2	Hap6	Hap1	Hap1	Hap1	Hap2	Hap1	Hap3	Hap3	Hap4	Hap1
IRIS_313-11695	HSIN-T'AO-YUAN-CHING-YU	Chinese Taipei	xian-1A	24.3401	7.56005	3.06413	2.46334	Hap2	Hap2	Hap4	Hap1	NA	Hap1	Hap1	Hap1	Hap1	Hap3	Hap4	Hap4
IRIS_313-11698	TAIPEI 167	Chinese Taipei	basmati	24.4883	6.74667	3.39	1.99333	Hap3	Hap2	NA	Hap1	Hap2	Hap2	Hap3	Hap3	Hap1	Hap2	NA	Hap2
IRIS_313-11700	DAW NOK KAEN	Thailand	xian-3	34.035	9.30708	3.38979	2.74655	Hap1	Hap2	Hap1	Hap2	Hap1	Hap1	Hap1	Hap1	Hap3	Hap3	Hap4	Hap1
IRIS_313-11702	CN1067	United States	temperate geng	21.3194	6.97238	3.12142	2.24128	Hap3	Hap4	Hap2	Hap1	Hap2	Hap2	Hap6	NA	Hap2	Hap2	Hap2	Hap2
IRIS_313-11705	DAWK PUD KHAO	Thailand	xian-3	34.1914	9.53849	3.37339	2.84895	Hap1	Hap2	Hap1	Hap2	Hap1	Hap1	Hap2	Hap1	Hap3	Hap1	Hap3	Hap1
IRIS_313-11708	KHAO YAI GUANG	Thailand	xian-3	26.0264	9.06758	2.60492	3.48384	Hap1	Hap1	Hap1	Hap2	Hap3	Hap1	Hap2	Hap5	Hap1	Hap3	Hap4	Hap1
IRIS_313-11712	GORA DHAN 2	India	aus	29.745	8.83167	3.17	2.78667	Hap4	Hap5	Hap3	Hap1	Hap8	Hap2	NA	Hap3	Hap2	Hap5	Hap3	Hap4
IRIS_313-11713	ITA 245	Nigeria	xian-3	25.6183	8.89833	2.81167	3.16833	NA	Hap1	Hap1	Hap2	Hap5	Hap1	Hap1	Hap1	Hap1	NA	Hap1	Hap3
IRIS_313-11714	CHAMPION	Guya	intermediate xian	21.4033	8.46	2.55167	3.32333	Hap1	Hap1	Hap2	Hap2	Hap3	Hap1	Hap1	Hap1	Hap2	Hap1	Hap1	Hap3
IRIS_313-11716	SOSSOKA	Guinea	xian-3	25.8718	9.24806	2.78115	3.34383	Hap1	Hap1	Hap1	Hap2	Hap1	Hap1	Hap3	Hap2	Hap3	Hap1	Hap1	Hap1
IRIS_313-11717	JATI MANI	Indonesia	intermediate xian	27.6797	8.03502	3.12656	2.57071	Hap1	Hap2	Hap1	Hap2	Hap6	Hap1	Hap1	Hap1	Hap3	Hap1	Hap1	Hap1
IRIS_313-11720	DAW 85	Thailand	xian-3	31.8867	9.58	3.145	3.05	Hap1	NA	Hap1	Hap2	Hap1	Hap1	Hap2	Hap1	Hap1	Hap1	Hap1	Hap1
IRIS_313-11721	GAEW DAENG	Thailand	xian-3	31.6583	8.61333	3.615	2.385	Hap2	Hap2	Hap1	Hap2	Hap1	Hap1	Hap2	Hap1	Hap3	Hap1	Hap3	Hap1
IRIS_313-11722	KABERI	Bangladesh	intermediate xian	19.625	7.535	2.69667	2.79333	Hap2	Hap1	Hap1	Hap1	Hap5	Hap1	Hap5	Hap1	Hap3	Hap1	Hap1	Hap2
IRIS_313-11723	DISSIGBE	Guinea	xian-2	31.5717	10.11	2.74167	3.68833	Hap1	Hap1	Hap1	Hap2	Hap3	Hap2	Hap2	Hap1	Hap3	Hap1	Hap1	Hap1
IRIS_313-11724	KONYAN	Guinea	xian-3	28.3517	7.76167	3.215	2.41833	Hap2	Hap2	Hap1	Hap1	Hap1	Hap1	Hap2	Hap1	Hap1	Hap3	Hap4	Hap1
IRIS_313-11725	ZUIHOU	Japan	temperate geng	25.127	7.01011	3.25182	2.16693	Hap3	Hap1	Hap3	Hap1	Hap2	Hap2	Hap3	Hap2	Hap2	Hap2	Hap2	Hap2
IRIS_313-11726	GUANG QING 334	China	xian-1A	19.6533	6.86167	3.02167	2.27167	Hap2	Hap2	Hap4	Hap1	Hap1	Hap1	Hap2	NA	Hap1	Hap1	Hap1	Hap3
IRIS_313-11727	HONG YANG ZAO 3	China	xian-1A	25.4661	7.84675	3.06693	2.56032	Hap5	Hap2	Hap4	Hap1	Hap1	Hap3	Hap1	Hap1	Hap1	Hap1	Hap1	Hap3
IRIS_313-11728	LUO SI ZHAN	China	xian-3	27.6733	9.355	2.81	3.335	Hap1	NA	Hap1	Hap2	NA	Hap1	Hap2	Hap1	Hap3	Hap3	Hap4	Hap1
IRIS_313-11729	MEI LIU ZAO 5	China	intermediate xian	24.7967	7.72333	3.04333	2.54333	Hap2	Hap2	Hap4	Hap1	Hap1	Hap1	Hap2	Hap1	Hap1	Hap3	Hap4	Hap1
IRIS_313-11730	QING ER XIAO 2	China	intermediate xian	21.695	6.62333	3.08667	2.14833	Hap2	Hap2	Hap6	Hap2	Hap1	Hap1	Hap1	Hap1	Hap1	Hap1	Hap1	Hap1
IRIS_313-11731	QING TAI AI	China	intermediate xian	24.2667	8.72	2.65833	3.28167	Hap1	Hap1	Hap1	Hap1	Hap1	Hap1	Hap2	Hap1	Hap1	Hap1	Hap3	Hap3
IRIS_313-11732	QING ZAO 3	China	xian-1A	29.5428	7.53472	3.48477	2.16336	Hap5	Hap2	Hap4	Hap1	Hap1	Hap1	Hap1	Hap1	Hap1	Hap3	Hap4	Hap3
IRIS_313-11733	SHUANG BAI AI 2	China	xian-1A	24.725	7.74833	3.26333	2.37667	Hap2	NA	NA	Hap1	Hap1	Hap1	Hap1	Hap1	Hap1	Hap3	Hap4	NA
IRIS_313-11734	SI CHAO 1	China	xian-1A	26.7286	7.50167	3.32333	2.26	Hap4	Hap2	Hap4	Hap1	Hap1	Hap3	Hap2	Hap1	Hap1	Hap3	Hap4	Hap3
IRIS_313-11735	YI LI ZHONG	China	intermediate xian	22.04	7.39167	2.73833	2.70167	Hap2	Hap2	Hap6	Hap1	Hap3	Hap1	Hap1	Hap1	Hap2	Hap3	Hap4	Hap1
IRIS_313-11736	MALAGKIT(PINELIPE)	Philippines	tropical geng	24.43	7.47667	3.235	2.31333	Hap4	Hap1	Hap2	Hap1	Hap2	Hap3	Hap6	Hap3	Hap2	Hap3	Hap3	Hap3
IRIS_313-11737	CHUNDI	India	aus	21.342	6.36907	3.27433	1.94775	Hap3	Hap2	Hap3	Hap1	NA	Hap2	Hap5	Hap3	Hap3	Hap5	Hap3	Hap4
IRIS_313-11738	PAUNDRI	India	xian-2	27.645	8.28833	3.06333	2.70667	Hap2	Hap1	Hap1	Hap1	Hap3	Hap1	Hap1	Hap1	Hap3	Hap1	Hap1	Hap1
IRIS_313-11739	KPUI	Gha	tropical geng	28.375	8.57167	3.025	2.84	Hap1	Hap4	Hap2	Hap2	Hap2	Hap3	Hap4	Hap3	Hap2	Hap4	Hap5	Hap2
IRIS_313-11740	UGAGA	Gha	intermediate xian	24.905	7.035	3.21167	2.195	Hap2	Hap2	Hap1	Hap2	NA	Hap3	Hap2	Hap2	Hap1	Hap1	Hap1	Hap1
IRIS_313-11741	HERATH BANDA	Sri Lanka	xian-2	26.6367	7.64167	3.12667	2.45333	Hap2	Hap1	Hap1	Hap1	NA	Hap1	Hap2	Hap1	Hap3	Hap1	NA	Hap1
IRIS_313-11742	KALIBAJARI	India	aus	23.5795	7.38167	3.07167	2.40333	NA	Hap5	Hap5	Hap1	NA	Hap2	Hap2	Hap3	Hap2	Hap5	Hap3	Hap4
IRIS_313-11743	CHHOTI MASHINO	Bhutan	basmati	24.7504	7.40624	3.09356	2.39407	Hap3	Hap2	Hap3	Hap1	NA	Hap2	Hap3	Hap3	Hap1	Hap2	Hap6	Hap2
IRIS_313-11744	AI JIAO AO FAN ZI	China	intermediate xian	26.5367	8.375	2.96333	2.84	Hap5	Hap2	Hap4	Hap1	Hap6	Hap3	Hap7	Hap1	Hap1	Hap3	Hap4	Hap1
IRIS_313-11745	AN FU ZHAN	China	xian-1A	24.6716	7.51077	3.15265	2.38469	Hap2	Hap2	Hap4	Hap1	Hap1	Hap1	Hap1	Hap1	Hap1	Hap1	Hap1	Hap4
IRIS_313-11746	E 2070	China	xian-1A	26.366	8.68625	3.0528	2.84596	Hap5	Hap2	Hap4	Hap1	Hap1	Hap1	Hap2	NA	Hap1	Hap1	Hap1	Hap4
IRIS_313-11747	E 4197	China	intermediate xian	27.4817	8.78133	2.94408	2.9828	Hap5	Hap1	Hap4	Hap1	Hap1	Hap1	Hap2	Hap1	Hap1	Hap1	Hap1	Hap1
IRIS_313-11748	GAO JIAO YING GAN ZHAN	China	intermediate xian	24.8253	7.62062	2.93703	2.60289	Hap4	Hap2	Hap4	Hap2	Hap1	Hap1	Hap7	Hap1	Hap1	Hap3	Hap4	Hap1
IRIS_313-11750	L 10595	China	intermediate xian	24.8483	7.81167	2.93167	2.66667	Hap2	Hap1	Hap1	Hap2	Hap1	Hap1	Hap2	Hap1	Hap1	Hap1	Hap1	Hap1
IRIS_313-11751	L 10833	China	intermediate xian	24.8967	8.91833	2.78167	3.21667	Hap1	Hap1	Hap3	Hap2	Hap1	Hap1	Hap1	Hap1	Hap1	NA	Hap3	Hap1
IRIS_313-11752	M 6034-1	China	xian-1A	31.8959	8.435	3.52	2.39667	Hap5	Hap2	Hap4	Hap1	Hap1	Hap3	Hap2	Hap1	Hap1	Hap1	Hap1	NA
IRIS_313-11753	XIANG CHANG ZAO	China	xian-1A	26.0317	8.02333	3.21	2.50333	Hap5	Hap2	Hap4	Hap1	Hap1	Hap1	Hap2	Hap1	Hap1	Hap1	Hap1	Hap2
IRIS_313-11754	AMBOHIMANDAY	Madagascar	intermediate	29.73	8.88833	3.32667	2.76333	Hap1	Hap1	Hap2	Hap2	Hap3	Hap2	Hap6	Hap1	Hap2	Hap1	Hap1	Hap2
IRIS_313-11760	MEHARA 505	Madagascar	xian-2	25.4219	8.88552	2.58302	3.44593	Hap1	Hap1	Hap1	Hap2	Hap3	Hap1	Hap2	Hap2	Hap1	Hap3	Hap4	Hap5
IRIS_313-11761	NS199	Ivory Coast	xian-2	25.3726	9.29378	2.55348	3.65345	Hap1	Hap1	Hap1	Hap2	Hap3	Hap1	Hap1	Hap1	Hap3	Hap3	Hap4	Hap5
IRIS_313-11762	NS1515	Madagascar	xian-2	22.6118	8.42981	2.54474	3.3751	NA	Hap1	Hap1	Hap1	Hap3	Hap1	Hap1	Hap1	Hap1	Hap1	Hap1	Hap5
IRIS_313-11763	PJ110	Cameroon	intermediate xian	27.18	8.235	2.99167	2.75667	NA	Hap2	Hap1	Hap2	Hap1	Hap1	Hap2	Hap1	Hap1	Hap1	Hap1	Hap3
IRIS_313-11764	P 41	Liberia	xian-3	23.0493	7.34373	2.9743	2.4728	Hap2	Hap2	Hap1	Hap2	Hap1	Hap1	Hap2	Hap1	Hap1	Hap1	Hap1	Hap1
IRIS_313-11765	P 335	Liberia	basmati	12.8447	5.46135	2.38052	2.29839	Hap3	Hap2	Hap7	NA	Hap2	Hap4	NA	Hap2	Hap1	Hap2	NA	NA
IRIS_313-11766	TSIMIAKABIJA	Madagascar	intermediate	27.6167	8.80167	2.77833	3.17167	Hap3	Hap5	Hap5	Hap2	Hap1	Hap1	Hap1	Hap2	Hap1	Hap1	Hap1	Hap2
IRIS_313-11767	VARY LAVA DE BOLOGNE	Madagascar	intermediate	29.4567	10.5717	2.55	4.15167	Hap1	Hap1	Hap2	Hap2	Hap3	Hap1	Hap2	NA	Hap3	Hap3	NA	NA
IRIS_313-11772	ROJON'NY NTAOLO	Madagascar	xian-2	26	8.79333	2.81833	3.12333	Hap2	NA	Hap1	NA	NA	Hap2	Hap5	Hap1	Hap1	Hap1	Hap1	Hap2
IRIS_313-11779	KATUMANI	Tanzania	xian-3	26.4	8.47	2.8	3.025	Hap1	Hap2	NA	Hap2	Hap3	Hap1	Hap2	Hap1	Hap3	Hap3	Hap4	Hap1
IRIS_313-11780	KILOMBERO	Tanzania	xian-3	31.8828	9.77155	2.87099	3.41873	Hap1	NA	Hap1	Hap1	Hap1	Hap3	Hap2	Hap2	Hap3	Hap1	Hap4	Hap1
IRIS_313-11782	MALAGASY	Zambia	xian-2	25.2467	9.09	2.58167	3.53	Hap1	Hap1	NA	Hap1	Hap3	Hap1	Hap2	Hap1	Hap3	Hap3	Hap4	Hap5
IRIS_313-11784	MBEIMBEIHUN	Sierra Leone	xian-1B	21.5931	8.95144	2.39858	3.73841	Hap1	Hap1	Hap2	Hap2	Hap5	Hap1	Hap1	Hap1	Hap1	NA	NA	Hap1
IRIS_313-11785	MOSHI	Tanzania	xian-3	33.9669	10.3631	3.00642	3.4507	Hap1	NA	Hap1	Hap1	Hap1	Hap3	Hap2	Hap2	Hap3	Hap1	Hap4	Hap1
IRIS_313-11786	N'YA NOFF	Gambia	xian-3	24.8533	9.145	2.58	3.54667	Hap1	NA	Hap1	Hap2	Hap1	Hap1	Hap2	Hap1	Hap3	Hap1	Hap3	Hap1
IRIS_313-11787	TANDAKAY FINGO	Gambia	xian-2	31.5283	8.12667	3.51833	2.31333	Hap2	Hap1	Hap1	Hap2	Hap1	Hap1	Hap1	Hap1	Hap1	Hap3	Hap4	Hap1
IRIS_313-11788	CANLUBANG	Philippines	intermediate geng	24.7167	7.08333	3.38667	2.09167	Hap3	Hap1	Hap6	Hap1	Hap2	Hap2	Hap6	Hap2	Hap1	Hap2	Hap2	NA
IRIS_313-11789	SABORAMANDALOAFO	Madagascar	xian-2	23.1733	8.68667	2.54167	3.41833	Hap1	Hap1	Hap1	Hap2	Hap3	Hap1	Hap2	Hap1	Hap3	Hap5	Hap3	Hap5
IRIS_313-11790	VARIRANGAHY	Madagascar	tropical geng	25.5435	7.94893	2.97986	2.67401	Hap1	Hap2	Hap2	Hap2	Hap2	Hap2	Hap2	Hap3	Hap2	Hap2	Hap2	NA
IRIS_313-11791	VARY LAHY	Madagascar	xian-2	25.6117	8.57167	2.82333	3.03833	NA	Hap1	Hap1	NA	Hap3	Hap1	NA	Hap1	Hap1	Hap1	Hap1	Hap2
IRIS_313-11792	VONBOANGY	Madagascar	tropical geng	28.4883	7.33333	3.675	1.99833	Hap1	Hap4	Hap2	Hap2	Hap2	Hap3	Hap4	Hap3	Hap2	Hap4	Hap5	Hap3
IRIS_313-11793	KOMALIOKO	Madagascar	xian-2	23.5867	9.39667	2.50167	3.76167	Hap3	Hap1	Hap1	Hap2	Hap3	Hap1	Hap1	Hap1	Hap3	Hap3	Hap4	Hap5
IRIS_313-11794	TSIPALA MEHAR	Madagascar	xian-2	23.8517	9.595	2.54667	3.78	Hap1	Hap1	Hap1	Hap2	Hap3	Hap1	Hap1	Hap1	Hap3	Hap3	Hap4	Hap5
IRIS_313-11795	DA GU AI 7	China	xian-1A	23.2685	7.04833	3.28167	2.15167	Hap2	Hap6	Hap4	Hap1	Hap1	Hap3	Hap1	Hap1	Hap1	Hap1	Hap1	Hap4
IRIS_313-11796	DU GEN CHUAN	China	xian-1A	24.0021	7.3954	3.03047	2.44342	Hap2	Hap2	Hap4	Hap1	Hap1	Hap3	Hap1	Hap1	Hap1	Hap1	Hap1	Hap4
IRIS_313-11797	E ZI 32	China	xian-1A	30.495	9.46167	2.82167	3.35833	NA	Hap1	Hap1	Hap1	Hap1	Hap3	Hap2	Hap1	Hap1	Hap1	Hap1	NA
IRIS_313-11798	E ZI 100	China	xian-1B	26.3667	8.145	2.90333	2.80667	Hap1	Hap2	Hap1	Hap1	Hap1	Hap1	Hap3	Hap1	Hap3	Hap1	Hap1	Hap1
IRIS_313-11799	E ZI 110	China	xian-1A	25.785	8.27167	3.06	2.705	Hap5	Hap2	Hap4	Hap1	Hap1	Hap3	Hap1	Hap1	Hap1	Hap1	Hap1	Hap3
IRIS_313-11801	FAN WU	China	intermediate xian	24.8753	8.48667	2.82	3.01667	Hap1	Hap2	Hap1	Hap2	Hap1	Hap1	Hap1	Hap1	Hap1	Hap3	Hap4	Hap1
IRIS_313-11802	JIE CAO ZHAN	China	xian-1A	26.4417	7.66167	3.17833	2.41167	Hap2	Hap1	Hap3	Hap1	Hap1	Hap1	Hap1	Hap1	Hap1	Hap1	Hap1	Hap4
IRIS_313-11803	MAO ZHA NUO	China	temperate geng	20.6267	6.72333	3.225	2.085	Hap3	Hap1	Hap6	Hap1	Hap2	Hap2	Hap3	Hap2	Hap2	Hap2	Hap2	Hap2
IRIS_313-11804	QUN XUAN ZAO	China	xian-1A	24.7266	7.71833	3.365	2.29333	Hap5	Hap2	Hap4	Hap1	Hap1	Hap3	Hap1	Hap1	Hap1	Hap1	Hap1	Hap4
IRIS_313-11805	XI HONG GU	China	xian-1A	28.7567	8.48167	3.21833	2.63833	Hap5	Hap2	Hap4	Hap1	Hap1	Hap1	Hap1	Hap1	Hap3	Hap1	Hap1	Hap2
IRIS_313-11806	78 XUAN WU	China	xian-1A	24.535	7.5	3.09667	2.425	Hap5	Hap2	Hap4	Hap1	Hap1	Hap1	Hap1	Hap1	Hap1	Hap1	Hap1	Hap4
IRIS_313-11807	R 582	Colombia	intermediate xian	22.6884	8.95239	2.55167	3.5128	Hap1	Hap4	Hap4	Hap2	Hap3	Hap1	Hap3	Hap4	Hap1	Hap1	Hap1	Hap1
IRIS_313-11808	R 762	Colombia	intermediate xian	24.8975	9.51915	2.59093	3.67884	Hap1	Hap4	Hap4	Hap1	Hap3	Hap1	Hap1	Hap4	Hap1	Hap1	Hap1	Hap1
IRIS_313-11809	MHARAKA	Kenya	aus	24.9667	8.83833	2.66333	3.32167	Hap3	Hap5	Hap5	Hap1	Hap7	Hap2	Hap5	Hap2	Hap1	Hap5	Hap3	Hap2
IRIS_313-11811	MOSHI	Kenya	xian-2	26.6483	8.75167	2.91667	3.00667	Hap2	NA	Hap1	Hap2	Hap3	Hap1	Hap5	Hap1	Hap3	Hap1	Hap1	Hap5
IRIS_313-11812	ASFALA	Kenya	xian-3	25.7822	9.02781	2.6464	3.4453	Hap1	Hap2	Hap1	Hap2	Hap3	Hap1	Hap2	Hap4	Hap3	Hap1	Hap3	Hap1
IRIS_313-11814	KIKUBA	Kenya	xian-3	23.5831	8.35016	2.61009	3.22249	Hap2	Hap1	Hap1	Hap2	Hap3	Hap1	Hap2	Hap2	Hap3	Hap1	Hap1	Hap2
IRIS_313-11815	MOSHI	Kenya	xian-3	24.4061	9.05333	2.67753	3.40555	Hap1	Hap1	Hap1	Hap2	Hap3	Hap1	Hap2	Hap2	Hap1	Hap1	Hap3	Hap1
IRIS_313-11816	KARILETYONE	Myanmar	intermediate xian	24.8483	7.32	3.10167	2.36167	Hap2	Hap2	Hap1	Hap1	Hap1	Hap1	Hap2	Hap1	Hap1	Hap3	Hap4	NA
IRIS_313-11817	KHAOSAING	Myanmar	intermediate xian	25.9063	9.70552	3.06656	3.18257	NA	NA	NA	Hap2	NA	Hap1	NA	Hap1	Hap1	Hap1	Hap1	Hap1
IRIS_313-11818	LETYONE	Myanmar	intermediate xian	25.15	7.585	3.06833	2.47333	Hap2	Hap2	Hap1	Hap2	Hap1	Hap1	Hap1	Hap1	Hap3	Hap3	Hap4	Hap1
IRIS_313-11820	PAKISTANHMWE	Myanmar	xian-3	33.6852	10.0327	2.95311	3.40315	Hap1	NA	Hap1	Hap1	NA	Hap3	Hap2	Hap2	Hap3	Hap1	Hap4	Hap1
IRIS_313-11821	19	India	xian-2	20.7517	6.41333	3.105	2.06667	Hap3	Hap2	Hap1	Hap2	Hap1	Hap1	Hap1	Hap1	Hap3	Hap1	Hap1	Hap2
IRIS_313-11823	BHU BHUSI	India	xian-2	24.2283	8.36667	2.705	3.09667	Hap2	Hap1	Hap1	Hap2	Hap3	Hap1	Hap1	Hap1	Hap3	Hap1	Hap1	Hap1
IRIS_313-11824	DHANIYA PHOOL	India	xian-2	28.1962	7.93355	3.3045	2.40331	Hap2	Hap2	Hap1	Hap2	Hap3	Hap1	Hap1	Hap2	Hap3	Hap1	Hap1	Hap2
IRIS_313-11826	HIRA KHI	India	basmati	12.6117	5.54603	2.45716	2.25751	Hap3	Hap2	Hap5	Hap1	Hap2	Hap2	Hap3	NA	Hap1	Hap2	Hap2	Hap2
IRIS_313-11828	LALI GURMATIA	India	xian-2	26.1367	7.78167	3.135	2.485	Hap2	Hap2	Hap1	Hap2	NA	Hap1	Hap1	Hap1	Hap1	Hap1	Hap1	Hap2
IRIS_313-11829	MUNJI	Pakistan	temperate geng	25.6453	6.73812	3.38953	1.99539	Hap3	Hap1	Hap3	Hap1	Hap2	Hap2	Hap3	Hap2	Hap2	Hap2	Hap2	Hap2
IRIS_313-11834	BUENG MONG LENG WE	Thailand	Subtropical geng	29.9283	9.29	3.165	2.93833	Hap1	Hap4	Hap2	Hap2	Hap4	Hap2	Hap6	Hap3	Hap1	Hap4	Hap5	NA
IRIS_313-11835	E-NOI H	Thailand	intermediate xian	29.0533	9.32667	3.19333	2.92667	NA	Hap2	NA	NA	NA	NA	NA	Hap4	NA	Hap3	Hap4	NA
IRIS_313-11837	KHAO HNG PRUNG	Thailand	xian-3	32.3245	9.27992	2.9198	3.19591	Hap1	NA	Hap1	Hap1	Hap1	Hap3	Hap2	Hap2	Hap3	Hap1	Hap4	Hap1
IRIS_313-11839	MUAY	Thailand	xian-3	31.7279	8.93167	3.20167	2.79167	Hap1	Hap2	Hap1	NA	Hap1	Hap1	Hap2	NA	Hap1	Hap1	Hap3	Hap1
IRIS_313-11841	NIAW RAI	Thailand	xian-3	32.0363	9.64333	3.22	3	Hap1	Hap2	Hap1	Hap2	Hap1	Hap1	Hap2	Hap1	Hap3	Hap1	Hap1	Hap1
IRIS_313-11844	PUEY TAW	Thailand	xian-3	23.4433	7.80667	2.9	2.69667	Hap2	Hap2	Hap1	Hap2	Hap1	Hap1	Hap1	Hap1	Hap1	Hap1	Hap3	Hap1
IRIS_313-11849	PULUT SELEMYAM	Malaysia	xian-3	29.2367	9.64	3.01833	3.19667	Hap1	Hap2	Hap1	Hap1	Hap5	Hap1	Hap3	Hap1	Hap1	Hap1	Hap1	Hap2
IRIS_313-11852	BAI MI ZAI 7	China	xian-1A	23.0017	8.285	2.755	3.01	Hap5	Hap1	Hap1	Hap1	Hap1	Hap1	Hap2	Hap1	NA	Hap3	Hap4	Hap4
IRIS_313-11853	BU ZHI MING	China	xian-1A	21.9733	7.27	2.90333	2.505	Hap4	Hap2	Hap4	Hap1	Hap1	Hap1	Hap2	Hap1	Hap1	Hap3	Hap1	Hap4
IRIS_313-11854	CHI GU	China	xian-1A	22.1978	7.19138	3.05844	2.35217	Hap2	Hap6	Hap4	Hap1	Hap1	Hap1	Hap1	Hap1	Hap1	Hap1	Hap1	Hap2
IRIS_313-11855	DA GUAN YIN ZHAN	China	xian-1A	22.0722	6.70518	3.13047	2.14342	Hap5	Hap2	Hap4	Hap1	Hap1	Hap3	Hap1	Hap1	NA	Hap3	Hap4	Hap4
IRIS_313-11856	DA HEI GU	China	xian-1A	24.5043	7.38233	2.9937	2.46967	Hap4	Hap2	Hap4	Hap1	Hap1	Hap3	Hap2	Hap1	Hap1	Hap3	Hap4	Hap2
IRIS_313-11857	DA LI BAI 63	China	xian-1A	27.2213	7.24423	3.3086	2.18909	Hap2	Hap2	Hap3	Hap1	Hap5	Hap1	Hap1	Hap1	Hap1	Hap1	Hap1	Hap4
IRIS_313-11858	DA TIE ZHAN	China	xian-1A	22.8157	7.3773	2.94889	2.50903	Hap2	Hap2	Hap4	Hap1	Hap1	Hap1	Hap1	Hap1	Hap1	Hap3	Hap4	Hap1
IRIS_313-11859	DONG DU	China	xian-1A	22.6799	7.2997	2.9356	2.53547	Hap2	Hap6	Hap4	Hap1	Hap1	Hap1	Hap1	Hap1	Hap1	NA	NA	NA
IRIS_313-11860	GUA PAI GU	China	xian-1A	24.161	7.48426	3.01972	2.46149	Hap2	Hap2	Hap4	Hap1	Hap1	Hap3	Hap1	Hap1	Hap1	Hap1	Hap1	Hap4
IRIS_313-11861	HEI YAN ZHAN	China	xian-1A	23.7817	7.14	3.09667	2.30833	Hap2	Hap2	Hap4	Hap1	Hap1	NA	Hap1	Hap1	Hap1	Hap3	NA	NA
IRIS_313-11862	HENG YE ZAO	China	xian-1A	21.1518	7.67639	2.89228	2.65708	Hap2	Hap2	Hap4	Hap1	Hap1	NA	Hap1	Hap1	Hap1	Hap1	NA	Hap4
IRIS_313-11863	HONG DU BAI	China	xian-1A	24.3999	7.48875	3.14673	2.38197	Hap5	Hap2	Hap3	Hap1	Hap3	Hap3	Hap2	Hap1	Hap1	Hap1	Hap1	Hap4
IRIS_313-11865	HUO QING	China	xian-1A	23.0667	7.325	3.06667	2.39167	Hap2	Hap2	Hap4	Hap1	Hap1	Hap3	Hap1	Hap1	Hap1	Hap1	Hap1	Hap1
IRIS_313-11866	JIANG ER ZAO	China	xian-1A	24.8117	7.52167	3.27333	2.29833	Hap2	Hap2	Hap4	Hap1	Hap1	Hap1	Hap1	Hap1	Hap1	Hap1	Hap1	Hap3
IRIS_313-11867	KE SHU BAI	China	xian-1A	21.7267	7.79333	2.77333	2.81333	Hap5	Hap1	Hap4	Hap1	Hap3	Hap1	Hap1	Hap1	Hap1	Hap3	Hap4	Hap4
IRIS_313-11868	LIU LI YOU	China	xian-1A	22.9067	7.73333	2.83333	2.735	Hap5	Hap1	Hap4	Hap1	Hap1	Hap3	Hap2	Hap1	Hap1	Hap1	Hap1	Hap4
IRIS_313-11869	MA WEI ZHAN	China	xian-1A	21.8358	7.05317	3.10844	2.27153	Hap4	Hap6	Hap4	Hap1	Hap1	Hap1	Hap1	Hap1	Hap1	Hap3	Hap4	Hap4
IRIS_313-11871	SAN ZHAO QI	China	xian-1A	21.3967	7.565	2.815	2.68667	Hap5	Hap1	Hap4	Hap1	Hap3	Hap1	Hap2	Hap1	Hap1	Hap3	Hap4	Hap2
IRIS_313-11872	TIE ZHONG	China	xian-1A	29.0467	7.925	3.37667	2.35	Hap5	Hap6	Hap4	Hap1	Hap1	Hap3	Hap1	NA	Hap1	Hap3	Hap4	Hap2
IRIS_313-11875	CHUBU 17	Japan	temperate geng	20.8833	6.50667	3.14667	2.07	Hap3	Hap1	Hap2	Hap1	Hap2	Hap2	Hap3	NA	Hap2	Hap2	Hap2	Hap2
IRIS_313-11876	AI DA	China	xian-1A	27.5467	8.31071	3.08296	2.69831	Hap5	Hap1	Hap3	Hap1	Hap1	Hap1	Hap1	Hap1	Hap1	Hap3	Hap4	Hap1
IRIS_313-11877	AN N ZAO	China	xian-1A	27.447	8.66412	2.94189	2.9503	Hap5	Hap2	Hap4	Hap1	Hap3	Hap3	Hap1	Hap1	Hap1	Hap1	Hap1	Hap2
IRIS_313-11878	BAI RI XIAN	China	xian-1A	23.9583	7.39667	2.95333	2.50833	Hap5	Hap2	Hap4	Hap2	Hap3	Hap3	Hap1	Hap1	Hap1	Hap1	Hap1	Hap4
IRIS_313-11881	LIU TIAO XIAN	China	xian-1A	25.1981	7.99184	3.05438	2.61575	Hap2	Hap2	Hap4	Hap1	Hap1	Hap3	Hap1	Hap1	Hap1	Hap1	Hap1	NA
IRIS_313-11882	MAN TIAN QING	China	xian-1A	27.9183	7.65333	3.25667	2.35	Hap5	Hap2	Hap3	Hap1	Hap3	Hap1	Hap1	Hap1	Hap1	Hap1	Hap1	Hap2
IRIS_313-11884	TIAN DAO DAO	China	xian-1A	22.955	7.80333	2.865	2.72667	Hap2	Hap2	Hap4	Hap1	Hap1	Hap3	Hap1	Hap1	Hap1	Hap1	Hap1	Hap2
IRIS_313-11885	YANG WAN XIAN	China	xian-1A	24.2817	7.695	2.9	2.65667	Hap2	Hap2	Hap4	Hap1	Hap1	Hap3	Hap1	Hap1	Hap1	Hap1	Hap1	Hap2
IRIS_313-11886	IR 4683-54-2	Philippines	xian-1B	23.1688	8.41267	2.6228	3.20968	Hap1	Hap1	Hap1	Hap2	Hap1	Hap1	Hap1	Hap1	NA	Hap1	Hap1	Hap1
IRIS_313-11887	IR 19058-107-1	Philippines	xian-1B	21.3204	8.13937	2.55408	3.1903	Hap2	Hap1	Hap1	Hap1	Hap1	Hap1	Hap1	Hap1	Hap1	Hap1	Hap1	Hap1
IRIS_313-11888	KANGRI	Pakistan	aus	26.7733	9.055	2.89667	3.13	Hap3	Hap5	Hap5	Hap1	Hap7	Hap2	Hap5	Hap2	Hap1	Hap5	Hap3	Hap2
IRIS_313-11889	MURGI BRINJ	Pakistan	intermediate xian	30.1576	9.65793	2.96868	3.24701	NA	NA	Hap1	Hap1	Hap1	Hap1	Hap1	Hap1	Hap1	Hap1	Hap1	Hap3
IRIS_313-11890	C 722323	Chinese Taipei	temperate geng	21.8767	6.57167	3.26	2.01833	Hap3	Hap1	Hap6	Hap1	Hap2	Hap1	Hap3	Hap2	Hap2	Hap2	Hap2	Hap2
IRIS_313-11893	KHAU DANH	Vietm	intermediate xian	24.1159	7.66719	2.91912	2.63527	Hap5	Hap2	Hap1	Hap1	Hap1	Hap1	Hap2	Hap1	Hap1	Hap1	Hap1	Hap2
IRIS_313-11894	LOC TRANG MUON	Vietm	intermediate xian	20.965	7.13667	2.89333	2.46833	Hap5	Hap1	Hap2	Hap2	Hap1	Hap1	Hap2	Hap1	Hap2	Hap1	Hap1	Hap1
IRIS_313-11897	PHIT CHZK	Thailand	Subtropical geng	26.6833	7.95833	3.36167	2.36833	Hap1	Hap1	Hap2	Hap1	Hap4	Hap3	Hap6	Hap3	Hap2	Hap4	Hap5	Hap2
IRIS_313-11898	MA YOO	Thailand	xian-3	34.7467	8.575	3.895	2.205	Hap2	Hap2	Hap1	Hap2	NA	Hap1	Hap2	Hap1	Hap1	Hap3	Hap4	Hap1
IRIS_313-11899	MAHA CHAI	Thailand	intermediate xian	25.5018	9.12837	3.05002	2.99573	NA	Hap2	Hap1	Hap1	Hap3	Hap1	Hap2	Hap2	Hap3	Hap1	Hap3	Hap1
IRIS_313-11900	PLE LIA	Thailand	Subtropical geng	35.2133	9.57833	3.66333	2.66	Hap1	Hap1	Hap2	Hap1	Hap2	Hap2	Hap3	Hap3	Hap1	Hap2	Hap2	Hap2
IRIS_313-11902	CEMPO TURI	Indonesia	xian-3	21.1017	7.24196	2.84436	2.54696	Hap5	Hap2	Hap1	Hap1	Hap6	Hap1	Hap2	Hap1	Hap1	Hap1	Hap1	Hap1
IRIS_313-11903	KOMPIT	Indonesia	tropical geng	26.7507	7.85127	3.2713	2.40816	Hap4	Hap1	Hap2	Hap2	Hap2	Hap3	NA	Hap3	Hap2	Hap3	Hap3	Hap3
IRIS_313-11907	TIROH	Indonesia	tropical geng	28.4767	7.50667	3.62167	2.075	Hap3	NA	Hap2	Hap2	Hap2	Hap3	Hap4	Hap3	Hap1	Hap4	Hap5	Hap3
IRIS_313-11908	DUAN SHEN ZI	China	temperate geng	30.4433	7.28833	3.57	2.04667	Hap1	Hap1	Hap6	Hap1	Hap2	Hap2	Hap3	Hap2	Hap1	Hap2	Hap2	Hap2
IRIS_313-11909	HONG MI JIU GONG JI	China	xian-1A	23.0717	7.33333	2.96	2.48	Hap5	Hap2	Hap4	Hap1	NA	Hap3	Hap2	Hap1	Hap1	Hap1	Hap1	Hap4
IRIS_313-11910	YU HE HONG	China	intermediate xian	25.9743	7.91323	3.07881	2.57404	Hap4	Hap2	Hap6	NA	Hap1	Hap1	Hap7	Hap1	Hap1	Hap3	Hap4	Hap4
IRIS_313-11911	YUN N ZHAN	China	xian-1A	24.8767	7.275	3.15667	2.30833	Hap2	Hap2	Hap3	Hap1	Hap1	Hap3	Hap2	Hap1	Hap1	Hap3	Hap4	Hap2
IRIS_313-11912	ESCONDE CACHO	Brazil	xian-3	26.635	8.1	2.99	2.71167	Hap2	Hap1	Hap1	Hap1	Hap1	Hap3	Hap3	Hap1	Hap1	Hap1	Hap1	Hap1
IRIS_313-11913	BUAGKOG	Philippines	tropical geng	28.1949	9.09105	2.9513	3.08507	Hap4	Hap4	Hap2	Hap2	Hap2	Hap3	Hap4	Hap3	Hap2	Hap2	Hap2	Hap3
IRIS_313-11915	IB95	Gha	tropical geng	31.3167	7.85167	3.52833	2.23	Hap3	Hap1	Hap2	Hap2	Hap2	Hap3	Hap4	Hap3	Hap1	Hap4	Hap5	Hap2
IRIS_313-11916	MUDALIGA WEE	Sri Lanka	xian-2	26.7667	7.68833	3.23167	2.38167	Hap4	Hap2	Hap1	Hap1	NA	Hap1	Hap1	Hap1	Hap3	Hap1	Hap1	Hap2
IRIS_313-11917	BUTPAR	India	aus	18.7242	5.81616	3.33568	1.74708	NA	Hap2	Hap5	Hap1	Hap1	Hap2	Hap2	Hap3	Hap2	NA	Hap3	Hap2
IRIS_313-11918	DILBAKSH	India	xian-2	26.8567	7.335	3.21	2.28667	Hap2	Hap2	Hap1	Hap2	NA	NA	NA	Hap1	NA	Hap1	Hap1	Hap1
IRIS_313-11919	LAKHA KUAR	India	xian-2	22.7486	7.74944	2.74994	2.82257	Hap2	Hap1	Hap1	Hap2	Hap3	Hap1	NA	Hap2	Hap3	Hap1	Hap1	Hap1
IRIS_313-11920	GI TAH	Thailand	intermediate xian	26.6508	8.70367	2.79377	3.1402	Hap2	Hap1	Hap1	Hap2	Hap1	Hap1	Hap2	Hap1	Hap1	Hap1	Hap1	Hap1
IRIS_313-11922	KHAO' N	Thailand	Subtropical geng	30.3983	8.84	3.17167	2.79167	Hap1	Hap1	Hap2	Hap2	Hap4	Hap2	Hap6	Hap3	Hap2	Hap2	Hap2	Hap2
IRIS_313-11923	KHAO' NGAW	Thailand	Subtropical geng	42.7617	11.33	3.17833	3.56833	Hap1	Hap1	Hap2	Hap1	Hap4	NA	Hap6	Hap3	Hap2	Hap4	Hap5	Hap2
IRIS_313-11924	M JAM	Thailand	Subtropical geng	31.3	9.28167	3.11667	2.985	Hap1	Hap1	Hap2	Hap1	Hap2	Hap2	Hap3	Hap3	Hap2	Hap2	Hap2	Hap2
IRIS_313-11926	SI M PUENG	Thailand	Subtropical geng	38.2123	9.5896	3.65348	2.6307	Hap1	Hap1	Hap2	Hap1	Hap4	Hap2	Hap3	Hap3	Hap2	Hap4	Hap5	Hap2
IRIS_313-11927	YAH TOW	Thailand	xian-3	33.0053	9.09062	3.44203	2.64789	Hap1	Hap2	Hap1	Hap1	Hap5	Hap1	Hap2	Hap2	Hap3	Hap1	Hap1	Hap3
IRIS_313-11928	DAYRON MARANGRAS	Philippines	tropical geng	17.7979	7.02451	2.54724	2.76283	Hap4	NA	Hap2	Hap1	Hap2	Hap3	Hap4	Hap3	Hap2	Hap3	NA	Hap2
IRIS_313-11929	GILINGAN MARANGRAS	Philippines	tropical geng	16.4114	7.24249	2.37747	3.0628	Hap4	Hap4	Hap2	Hap1	Hap4	Hap3	Hap4	Hap3	Hap2	Hap3	Hap3	Hap2
IRIS_313-11930	ITA 117	Nigeria	xian-1B	22.2133	8.595	2.825	3.05333	Hap1	Hap1	Hap2	Hap2	Hap1	NA	Hap1	Hap1	NA	Hap1	Hap1	NA
IRIS_313-11932	SINDANO3	Kenya	xian-2	24.6817	9.035	2.56833	3.52167	Hap1	Hap1	NA	Hap1	Hap3	Hap1	Hap2	Hap1	Hap3	Hap3	Hap4	Hap5
IRIS_313-11934	KATO	Philippines	intermediate xian	27.8783	8.73	2.99	2.91833	Hap2	Hap1	Hap1	Hap2	Hap1	Hap1	Hap1	Hap3	Hap3	Hap1	Hap1	Hap1
IRIS_313-11937	KUNJUKUNJU	India	intermediate xian	24.1983	7.41	3.01333	2.46167	Hap2	Hap2	Hap1	Hap2	Hap1	Hap1	Hap1	Hap1	Hap1	Hap1	Hap1	NA
IRIS_313-11939	KAMPTI	Burki Fasso	xian-3	31.48	9.73333	2.71167	3.60333	Hap1	Hap1	Hap1	Hap2	Hap1	Hap1	Hap3	Hap2	Hap3	Hap3	Hap4	Hap1
IRIS_313-11940	MALOBA(DISSI ROUGE)	Burki Fasso	intermediate xian	25.1333	8.04667	2.81	2.87	Hap2	Hap1	Hap1	Hap2	Hap1	Hap1	NA	Hap1	Hap1	Hap3	Hap4	Hap1
IRIS_313-11941	MOUI SAMBA	Burki Fasso	xian-1B	24.3683	9.02167	2.565	3.52	Hap1	Hap1	Hap1	Hap2	Hap1	Hap1	Hap1	Hap1	Hap3	Hap1	Hap1	Hap1
IRIS_313-11943	I 41	Nepal	xian-1A	26.1383	7.83167	3.17	2.47667	NA	Hap2	Hap4	Hap1	NA	NA	Hap1	Hap1	Hap1	Hap1	NA	Hap4
IRIS_313-11944	I 814	Nepal	xian-1A	24.9567	8.11833	2.99	2.71833	Hap5	Hap2	Hap4	Hap1	Hap1	Hap1	Hap1	Hap1	Hap1	Hap1	Hap1	Hap4
IRIS_313-11945	MALIKULI	Bangladesh	xian-2	19.9733	6.91667	2.89667	2.39	Hap2	Hap2	Hap1	Hap1	Hap1	Hap4	Hap2	Hap1	Hap1	Hap1	Hap1	Hap1
IRIS_313-11947	BIE LEI	China	intermediate xian	19.8141	7.39481	2.66881	2.77013	Hap4	Hap1	Hap1	Hap1	Hap1	Hap1	Hap2	Hap2	Hap1	Hap3	Hap4	Hap1
IRIS_313-11948	HOU LU BAI	China	xian-1A	24.3	7.385	3.11167	2.37667	Hap2	NA	Hap4	Hap1	Hap1	Hap1	Hap1	Hap1	Hap1	Hap1	Hap1	Hap4
IRIS_313-11949	LIU HE XI HE	China	xian-1A	28.2667	7.845	3.18167	2.475	Hap2	Hap2	Hap4	Hap1	Hap1	Hap3	Hap2	Hap1	Hap1	Hap1	NA	Hap2
IRIS_313-11950	MI GU	China	xian-1A	22.1517	7.365	2.99333	2.46	Hap5	Hap2	Hap4	Hap1	Hap1	Hap1	Hap1	Hap1	NA	NA	NA	Hap4
IRIS_313-11951	MIAO ZHAN	China	xian-1A	26.5183	8.28167	3.06	2.71	Hap4	Hap2	Hap4	Hap1	NA	Hap1	Hap1	Hap1	NA	Hap3	Hap4	Hap4
IRIS_313-11952	QI YUE ZHAN	China	xian-1A	25.445	7.68333	3.07833	2.49833	Hap2	Hap2	Hap4	Hap1	Hap1	Hap3	Hap1	Hap1	Hap1	Hap3	Hap4	Hap2
IRIS_313-11953	SAN BAO GU	China	xian-1A	25.183	7.79239	3.10311	2.51073	Hap5	Hap2	Hap4	Hap1	Hap1	Hap1	Hap1	Hap1	Hap1	Hap3	Hap4	Hap4
IRIS_313-11954	XIA HONG GU	China	xian-1A	22.6183	7.33333	2.96667	2.47167	Hap2	Hap2	Hap4	Hap1	Hap1	Hap3	Hap1	Hap1	Hap1	Hap1	Hap1	Hap4
IRIS_313-11955	YE DA GU	China	xian-1A	22.4983	6.94111	2.99687	2.31575	Hap2	NA	Hap4	Hap1	Hap5	Hap1	Hap1	Hap1	Hap3	Hap1	Hap1	Hap4
IRIS_313-11956	JUNGEMARSI	Nepal	intermediate	22.8133	7.26	3.18167	2.28167	NA	NA	NA	Hap1	Hap2	NA	NA	NA	NA	NA	NA	NA
IRIS_313-11957	DAW LUEY 4-3	Thailand	intermediate xian	24.5122	7.93879	3.26624	2.43201	Hap2	Hap2	Hap1	Hap2	Hap1	Hap1	Hap1	Hap1	Hap1	Hap1	Hap1	Hap4
IRIS_313-11960	PORONG	Indonesia	xian-1B	24.2159	9.09016	2.50212	3.63846	Hap1	Hap1	Hap1	Hap1	Hap1	Hap1	Hap1	Hap1	Hap1	Hap1	Hap1	Hap1
IRIS_313-11961	IN TOK	Thailand	xian-3	34.2703	9.54312	3.44703	2.76789	Hap1	Hap2	Hap1	Hap1	Hap5	Hap1	Hap1	Hap2	Hap3	Hap1	Hap1	Hap3
IRIS_313-11963	KARANGI	India	aus	20.5263	7.14753	2.95634	2.42136	Hap4	Hap5	Hap5	Hap1	Hap8	Hap2	NA	NA	Hap1	Hap5	Hap3	Hap4
IRIS_313-11964	VUOTTA SAIL	Bangladesh	xian-2	19.6733	7.28333	2.72833	2.67167	Hap2	Hap1	Hap1	Hap1	Hap1	Hap1	Hap5	Hap1	Hap3	Hap1	Hap1	Hap1
IRIS_313-11965	GUANG XUAN LIU HAO	China	xian-1A	22.4167	7.73167	2.89333	2.67167	Hap5	Hap1	Hap4	Hap1	Hap1	Hap3	Hap1	Hap1	Hap1	Hap3	Hap4	Hap3
IRIS_313-11966	QI GU	China	xian-1A	29.1849	8.67339	3.13965	2.77008	Hap5	Hap2	Hap3	Hap1	NA	Hap1	Hap1	Hap1	Hap1	Hap3	Hap4	Hap2
IRIS_313-11967	TANG DU GU	China	intermediate xian	19.485	7.69	2.63	2.92667	Hap2	Hap1	Hap1	Hap2	Hap1	Hap1	Hap2	Hap1	Hap3	Hap3	Hap4	Hap1
IRIS_313-11968	ZHAO DAN AI	China	xian-1A	25.8	7.715	3.26833	2.36333	Hap2	Hap2	Hap4	Hap1	Hap1	Hap1	NA	Hap1	Hap1	Hap3	Hap4	Hap1
IRIS_313-11970	BUNTU DOMBA 1	Indonesia	tropical geng	17.8787	8.02877	2.29957	3.49635	Hap1	Hap4	Hap2	Hap2	Hap2	Hap2	NA	Hap3	Hap2	Hap2	Hap2	Hap3
IRIS_313-11977	MAMORIAKA	Madagascar	intermediate xian	20.4617	7.325	2.7	2.71667	Hap2	Hap2	Hap1	Hap2	Hap1	Hap1	Hap1	Hap4	Hap1	Hap3	Hap4	NA
IRIS_313-11978	IR 5657-33-2	Philippines	xian-1B	24.7769	8.536	2.60189	3.27795	Hap1	Hap1	Hap1	Hap2	Hap1	Hap1	Hap1	Hap1	Hap1	Hap1	Hap1	Hap1
IRIS_313-11979	IR 19661-364-1-2-3	Philippines	xian-1B	25.4983	9.37957	2.53241	3.70689	Hap1	Hap1	Hap1	Hap1	Hap1	Hap1	Hap1	Hap1	NA	Hap1	Hap1	Hap1
IRIS_313-11980	HSINCHU AI CHIO CHIENG	Chinese Taipei	xian-1A	23.1009	6.93596	3.43693	2.01779	Hap5	Hap2	Hap4	Hap1	NA	Hap1	Hap1	Hap1	Hap1	Hap1	Hap1	Hap4
IRIS_313-11982	PORASHI	Bangladesh	aus	23.1417	7.38	3.27833	2.25333	Hap4	Hap2	Hap5	Hap1	Hap2	Hap3	Hap5	NA	Hap2	Hap1	Hap1	Hap2
IRIS_313-11983	KERIBAREFOR	Burki Fasso	xian-2	23.7533	7.84833	2.76667	2.835	Hap2	Hap1	Hap1	Hap2	Hap1	Hap1	NA	Hap1	Hap3	Hap3	NA	Hap1
IRIS_313-11985	LI TOU ZHAN	China	intermediate xian	22.2267	7.45833	3.03167	2.46167	Hap2	Hap2	Hap1	Hap2	Hap5	Hap1	Hap2	Hap1	Hap3	Hap3	Hap4	Hap1
IRIS_313-11986	LIANG GUANG	China	xian-1A	25.635	7.05	3.65833	1.92833	Hap2	Hap2	Hap4	Hap1	Hap1	Hap3	Hap2	Hap1	Hap1	Hap3	Hap4	Hap3
IRIS_313-11987	IR 10120-7-2-1-4	Philippines	intermediate xian	20.3877	7.61077	2.60212	2.93028	Hap2	Hap1	Hap1	Hap2	Hap1	Hap1	Hap1	Hap1	Hap2	Hap1	Hap1	Hap3
IRIS_313-11990	TAISEN GLUTINOUS YU 1157	Chinese Taipei	xian-1B	26.0333	8.00667	3.25	2.465	Hap2	Hap1	Hap1	Hap2	Hap1	Hap1	Hap2	Hap1	Hap3	Hap1	Hap1	Hap1
IRIS_313-11991	CHON	Laos	xian-3	27.4647	9.32155	2.64378	3.52602	Hap1	Hap2	Hap1	Hap2	Hap1	Hap1	Hap2	NA	Hap3	Hap1	Hap3	NA
IRIS_313-11992	Chao lao soung	Laos	xian-3	28.1911	9.46943	2.70288	3.50911	Hap1	NA	Hap1	Hap2	Hap1	Hap1	Hap2	Hap1	Hap3	Hap1	Hap3	Hap1
IRIS_313-11996	TUI(KIDAYAN)	Philippines	xian-3	24.9812	8.11295	2.94401	2.76259	Hap2	Hap2	Hap1	Hap2	Hap1	Hap1	NA	Hap2	Hap1	Hap1	Hap1	Hap1
IRIS_313-11997	BARUM	Cambodia	xian-3	21.14	7.55	2.75167	2.74833	Hap2	Hap2	NA	Hap2	Hap1	Hap3	Hap1	Hap1	Hap1	Hap3	Hap4	Hap1
IRIS_313-12002	LARA BORO	Bangladesh	aus	17.4578	6.85812	2.61703	2.62289	Hap3	Hap5	Hap5	Hap1	Hap1	Hap2	NA	Hap1	Hap2	Hap5	Hap3	NA
IRIS_313-12003	GYEONGSAN 1::IRGC 79404-1	Korea, Republic of	temperate geng	22.5372	8.71148	2.44632	3.54821	Hap3	Hap1	Hap6	Hap1	Hap2	NA	NA	NA	NA	NA	NA	NA
IRIS_313-12007	JIA GEN	China	intermediate xian	18.8933	7.28833	2.59167	2.82333	Hap2	Hap1	Hap1	Hap2	Hap1	Hap1	Hap2	Hap1	Hap1	Hap3	Hap4	Hap1
IRIS_313-12009	PO HE	China	xian-1A	22.2867	7.42769	2.99829	2.47964	Hap2	Hap2	NA	Hap1	NA	Hap1	Hap1	Hap1	NA	Hap1	Hap1	Hap4
IRIS_313-12010	YAN ZHAN	China	xian-1A	25.4567	7.55333	3.13167	2.41333	Hap2	Hap2	Hap4	Hap1	Hap1	Hap3	Hap1	Hap1	Hap1	Hap3	Hap4	Hap4
IRIS_313-12011	YU TOU ZHONG	China	intermediate xian	20.58	7.58833	2.655	2.88333	Hap4	Hap1	Hap4	NA	NA	Hap1	Hap7	Hap1	Hap3	Hap3	NA	Hap1
IRIS_313-12012	ZAO LENG SHUI ZHAN	China	xian-1A	25.935	7.92	3.035	2.61333	Hap5	Hap2	NA	Hap1	Hap1	Hap1	NA	Hap1	Hap1	Hap3	Hap4	Hap4
IRIS_313-12013	RAUSRR 4	India	xian-2	25.8883	8.1	2.875	2.82167	Hap4	Hap1	Hap1	Hap1	Hap3	Hap1	Hap1	Hap1	Hap1	Hap1	Hap1	NA
IRIS_313-12014	ADANKARU	Nigeria	xian-2	28.1723	9.36792	2.64461	3.54035	Hap1	Hap1	Hap1	Hap2	Hap3	Hap3	Hap2	Hap1	Hap3	Hap1	Hap1	Hap1
IRIS_313-12015	DOGON IRI	Nigeria	xian-2	29.8224	9.25504	2.8446	3.25266	Hap2	Hap1	NA	Hap2	Hap3	Hap2	Hap2	Hap1	Hap1	Hap1	Hap1	Hap1
IRIS_313-12017	EX SANDEMA	Gha	intermediate xian	24.2674	6.93345	3.15393	2.20279	Hap2	Hap2	Hap1	Hap2	Hap5	Hap3	Hap2	Hap2	Hap1	Hap1	Hap1	Hap1
IRIS_313-12018	FRENSI GBOI	Sierra Leone	tropical geng	27.6733	8.39	3.24	2.595	Hap1	Hap4	Hap2	Hap2	Hap4	Hap3	Hap4	Hap3	Hap1	Hap4	Hap5	Hap2
IRIS_313-12024	Unknown	Unknow	xian-1B	26.886	9.07823	2.64605	3.43958	Hap1	Hap1	Hap1	Hap2	Hap5	Hap1	Hap1	Hap1	Hap1	Hap1	Hap1	Hap1
IRIS_313-12031	P.T.Q. QINDOAL	Philippines	tropical geng	31.7667	8.42	3.74667	2.25833	Hap1	NA	Hap2	Hap2	Hap2	Hap3	Hap6	Hap3	Hap2	Hap2	Hap2	Hap2
IRIS_313-12033	GAO JIAO HONG	China	xian-1A	23.875	7.32004	3.26603	2.24155	Hap4	NA	Hap3	Hap1	Hap1	Hap1	Hap1	Hap1	Hap1	Hap3	Hap4	Hap4
IRIS_313-12043	SAMBOK ANGKRANG	Cambodia	xian-3	19.6283	7.56167	2.55667	2.96	Hap5	Hap1	Hap1	Hap2	Hap1	Hap1	Hap3	Hap4	Hap3	NA	Hap1	Hap1
IRIS_313-12048	LIMA	Indonesia	xian-3	13.1953	6.31312	2.43203	2.59789	Hap5	Hap1	Hap1	Hap1	Hap6	Hap1	Hap1	Hap2	Hap1	Hap1	Hap1	Hap1
IRIS_313-12050	SHAN KAUK HNYIN	Myanmar	intermediate xian	29.5706	8.67514	3.27437	2.65819	Hap2	Hap2	Hap1	Hap2	Hap3	Hap1	Hap2	Hap1	Hap1	Hap1	Hap1	Hap1
IRIS_313-12051	TINOLDO MARANGRAS	Philippines	tropical geng	22.195	9.21833	2.58333	3.575	Hap1	Hap4	Hap2	Hap1	Hap2	Hap3	Hap4	Hap3	Hap2	Hap2	Hap2	Hap3
IRIS_313-12052	ADUKKAN	India	intermediate xian	31.2559	7.9292	3.40498	2.3328	Hap4	Hap2	Hap5	Hap1	Hap1	Hap1	Hap1	Hap3	Hap3	Hap1	Hap1	Hap1
IRIS_313-12053	FACAGRO 406	Burundi	intermediate xian	22.055	7.615	2.94	2.59167	Hap2	Hap2	NA	Hap2	Hap1	Hap1	Hap3	Hap1	Hap1	Hap1	Hap1	Hap3
IRIS_313-12054	HUA 24	China	temperate geng	26.495	7.41667	3.34333	2.22	Hap3	Hap1	Hap3	Hap1	NA	Hap2	Hap3	Hap2	Hap2	Hap2	Hap2	Hap2
IRIS_313-12055	LAL MOTI	Bangladesh	aus	15.4058	5.83734	2.94627	1.98522	NA	NA	NA	Hap1	Hap2	Hap3	Hap5	Hap3	Hap2	NA	NA	Hap2
IRIS_313-12057	AI JIAO ZI	China	intermediate xian	23.3678	7.64062	2.99953	2.55039	Hap2	Hap2	Hap6	Hap1	Hap1	Hap1	Hap1	Hap1	Hap1	Hap3	Hap4	Hap4
IRIS_313-12059	LIGEN 2	China	temperate geng	20.98	6.785	3.125	2.17667	Hap3	Hap1	Hap3	Hap1	Hap2	Hap2	Hap6	NA	Hap2	Hap2	Hap2	Hap2
IRIS_313-12060	LIJIAN 942	China	intermediate geng	22.1733	7.28133	3.08235	2.36943	Hap3	Hap1	Hap3	Hap1	Hap2	Hap2	Hap6	NA	Hap2	Hap2	Hap2	Hap2
IRIS_313-12061	YUNLEN 13	China	temperate geng	20.9117	6.36333	3.07333	2.07833	Hap3	Hap1	Hap3	Hap1	Hap2	Hap2	Hap4	NA	Hap1	Hap2	Hap2	Hap2
IRIS_313-12065	YERI BUTUKA	Nigeria	intermediate	32.32	8.19333	3.345	2.455	Hap3	NA	Hap1	Hap1	Hap3	Hap1	Hap1	Hap1	Hap1	Hap5	Hap3	NA
IRIS_313-12066	MARAMAY	Philippines	xian-3	21.025	7.97	2.65667	3.00667	Hap5	Hap2	Hap1	Hap2	Hap3	Hap1	Hap2	Hap4	Hap1	Hap1	Hap3	Hap1
IRIS_313-12067	Unknown	Philippines	intermediate xian	22.0008	8.5391	2.61747	3.26915	Hap1	Hap1	Hap6	Hap2	Hap6	NA	Hap1	Hap1	Hap1	Hap1	Hap1	Hap1
IRIS_313-12069	PULUT MAS	Indonesia	tropical geng	22.7882	8.66839	2.52453	3.43751	Hap1	Hap4	Hap2	Hap2	Hap2	Hap2	Hap4	Hap3	Hap2	Hap2	Hap2	Hap3
IRIS_313-12070	BABELIONG	Malaysia	tropical geng	21.6942	8.42303	2.46724	3.39907	Hap1	NA	Hap2	Hap2	Hap4	Hap3	Hap4	Hap3	Hap2	Hap3	Hap3	Hap3
IRIS_313-12071	NIA	Laos	Subtropical geng	28.7967	9.17167	3.36	2.73333	Hap1	Hap1	Hap2	Hap1	Hap4	Hap3	NA	Hap3	Hap2	Hap4	Hap5	Hap2
IRIS_313-12073	KASIGYAN	Philippines	tropical geng	27.1216	7.91876	3.57642	2.21448	Hap4	NA	Hap2	Hap2	Hap2	Hap3	Hap6	Hap3	Hap2	Hap2	Hap2	Hap2
IRIS_313-12076	HANG	Laos	Subtropical geng	35.7783	9.51167	3.72	2.56167	Hap1	Hap1	Hap2	Hap1	Hap2	Hap2	Hap6	Hap3	Hap2	Hap2	Hap2	Hap2
IRIS_313-12077	YOI	Laos	Subtropical geng	31.0963	9.9311	3.0813	3.23625	Hap1	Hap1	Hap2	Hap1	Hap2	Hap2	Hap6	Hap3	Hap1	Hap2	Hap2	Hap2
IRIS_313-12078	DAU NGHA THAI BINH	Vietm	intermediate xian	21.805	7.65833	2.87167	2.67167	Hap4	Hap1	Hap1	Hap2	Hap1	Hap1	Hap1	Hap1	Hap1	Hap1	Hap1	Hap1
IRIS_313-12080	KA GIL	Philippines	xian-3	26.4367	8.89167	2.86667	3.1	Hap1	NA	Hap1	Hap2	Hap1	NA	Hap1	Hap1	Hap3	Hap1	Hap1	Hap3
IRIS_313-12081	Unknown	Philippines	xian-3	23.89	7.45833	3.00167	2.48667	Hap2	Hap2	Hap1	NA	NA	Hap1	Hap1	Hap1	Hap3	Hap1	Hap1	NA
IRIS_313-12082	MAVOLATSIKA	Madagascar	xian-2	25.7765	10.4629	2.43099	4.32276	Hap1	NA	Hap1	Hap2	Hap3	Hap1	Hap1	NA	Hap1	Hap3	Hap4	Hap2
IRIS_313-12083	SARIN-TSIPALA	Madagascar	xian-2	24.405	8.75333	2.64833	3.30833	Hap3	Hap1	Hap1	Hap2	Hap3	Hap1	Hap5	Hap1	Hap3	Hap3	Hap4	Hap2
IRIS_313-12093	KARUEL	Nepal	intermediate xian	25.0267	9.07333	2.68167	3.39	Hap2	Hap1	Hap1	Hap1	Hap1	Hap1	Hap2	Hap1	Hap3	Hap3	Hap4	Hap1
IRIS_313-12094	KASHA	Bangladesh	basmati	12.824	5.36833	2.52833	2.12333	Hap3	Hap2	Hap7	Hap1	Hap2	Hap4	Hap3	Hap2	Hap1	Hap2	NA	NA
IRIS_313-12109	ARITH	Cambodia	xian-3	22.2775	7.90088	2.78144	2.84654	Hap2	Hap1	Hap1	Hap2	Hap6	Hap1	Hap2	Hap2	Hap1	Hap3	Hap4	Hap1
IRIS_313-12121	CHA LIENG	Laos	xian-3	23.1944	8.84974	2.65144	3.3411	Hap1	Hap2	Hap1	Hap1	Hap1	Hap1	NA	Hap2	Hap1	Hap1	Hap3	Hap1
IRIS_313-12127	INPONG	Laos	xian-3	31.8818	9.18872	3.42835	2.68393	Hap2	Hap2	Hap1	Hap1	Hap5	Hap1	Hap2	Hap2	Hap3	Hap1	Hap3	Hap1
IRIS_313-12128	Hma gneng	Laos	xian-3	26.8067	9.575	2.70167	3.55333	Hap1	Hap1	Hap1	Hap2	Hap1	Hap1	Hap2	Hap5	Hap3	Hap1	Hap3	Hap1
IRIS_313-12129	Mon Lai	Laos	Subtropical geng	35.0817	8.35333	3.94167	2.11833	Hap1	Hap3	NA	NA	NA	NA	Hap3	Hap3	NA	Hap4	Hap5	Hap2
IRIS_313-12130	Khao pa	Laos	xian-3	30.6917	8.31833	3.62667	2.29833	Hap2	Hap2	Hap1	Hap1	Hap1	Hap1	Hap2	Hap2	Hap3	Hap3	Hap4	Hap1
IRIS_313-12133	Tap khouay	Laos	xian-3	34.4677	9.73272	3.42664	2.8451	Hap1	Hap2	Hap1	Hap2	NA	Hap1	Hap2	Hap2	Hap3	Hap1	Hap3	Hap1
IRIS_313-12135	PERUBAK LUEY::IRGC 86436-1	Malaysia	xian-1B	17.7647	7.94869	2.24469	3.54523	Hap1	Hap1	Hap1	Hap1	Hap1	NA	NA	NA	NA	NA	NA	NA
IRIS_313-12138	YADU-BARA	Bhutan	intermediate xian	24.1757	8.82931	2.78784	3.25068	Hap2	Hap1	Hap1	Hap1	Hap1	Hap1	Hap2	Hap1	Hap1	Hap3	Hap4	Hap1
IRIS_313-12139	MANSARA DHAN	Nepal	aus	22.0033	8.12667	2.71	3.00167	Hap4	Hap5	Hap3	Hap1	Hap7	Hap2	NA	Hap2	Hap1	Hap5	Hap3	Hap2
IRIS_313-12142	ATT CHHMOUS	Cambodia	xian-3	19.3024	7.63741	2.47741	3.08334	Hap5	Hap1	Hap1	Hap1	Hap1	Hap1	Hap1	Hap2	Hap1	Hap1	Hap1	Hap1
IRIS_313-12146	AM BEUS	Cambodia	intermediate xian	24.2326	8.06736	2.94401	2.74221	Hap2	Hap2	Hap1	Hap2	Hap1	Hap3	Hap3	Hap2	Hap3	Hap1	Hap1	Hap2
IRIS_313-12147	Arng'-kar Phar-ong	Cambodia	xian-3	30.911	8.89259	3.28306	2.7078	Hap2	Hap2	Hap1	Hap2	Hap1	Hap1	Hap2	NA	Hap3	Hap1	Hap4	Hap1
IRIS_313-12148	Arn'-sar Thngorn'	Cambodia	xian-3	28.2682	9.6873	2.7207	3.56722	NA	Hap1	Hap1	Hap2	NA	Hap1	Hap3	Hap2	Hap3	NA	NA	Hap1
IRIS_313-12161	Pa Pha-ea	Cambodia	xian-3	19.91	7.98167	2.575	3.10333	Hap2	Hap1	Hap1	Hap2	Hap1	Hap3	Hap1	Hap4	Hap3	Hap1	Hap3	Hap1
IRIS_313-12164	PA YANG NOEUGN	Cambodia	intermediate geng	28.785	9.17667	2.94167	3.12167	Hap1	NA	Hap2	Hap2	NA	Hap3	Hap6	Hap3	Hap2	Hap2	Hap2	Hap3
IRIS_313-12180	JHINUWA DHAN	Nepal	intermediate xian	24.175	9.225	2.58667	3.57	Hap2	Hap1	Hap1	Hap1	Hap1	Hap1	Hap2	Hap1	Hap1	Hap3	Hap4	Hap1
IRIS_313-12182	NYAULI	Nepal	intermediate xian	27.3024	9.685	2.685	3.61667	Hap2	Hap1	Hap1	Hap2	Hap1	Hap1	Hap2	Hap1	Hap3	Hap3	Hap4	Hap1
IRIS_313-12183	SETYA	Nepal	aus	26.6317	7.14667	3.43833	2.07833	Hap3	Hap2	Hap5	Hap1	Hap1	Hap2	NA	Hap3	Hap1	Hap5	Hap3	Hap2
IRIS_313-12185	AE NOUA	Laos	intermediate xian	31.74	8.84167	3.58667	2.46667	NA	Hap2	Hap1	Hap2	Hap1	Hap1	Hap2	Hap1	Hap3	Hap3	Hap4	Hap1
IRIS_313-12186	BAO DAM	Laos	intermediate xian	26.9233	8.915	2.94333	3.035	Hap5	Hap1	Hap4	Hap2	Hap3	Hap3	NA	Hap1	Hap1	Hap3	Hap4	Hap1
IRIS_313-12187	CHAM LEK	Laos	intermediate xian	27.8017	9.67167	2.64	3.675	Hap2	Hap2	Hap1	Hap2	NA	Hap3	Hap2	Hap2	Hap1	Hap1	Hap1	Hap1
IRIS_313-12188	CHAO DO::IRGC 89430-1	Lao People's Democratic Republic	xian-3	26.6183	8.56512	2.73113	3.14121	Hap1	Hap2	Hap1	Hap2	Hap1	NA	NA	NA	NA	NA	NA	NA
IRIS_313-12193	Do Nouan	Laos	xian-3	32.3474	9.71906	3.59615	2.71269	Hap2	Hap2	Hap1	Hap1	Hap1	Hap1	Hap1	Hap2	Hap3	Hap3	Hap4	Hap1
IRIS_313-12194	EA POUAK	Laos	xian-3	33.4	9.58667	3.39	2.83667	Hap1	Hap2	Hap1	Hap2	Hap1	Hap1	NA	Hap1	Hap3	Hap3	NA	Hap1
IRIS_313-12200	LEUANG	Laos	Subtropical geng	34.1067	8.515	3.99333	2.13333	Hap1	Hap1	Hap2	Hap1	Hap4	Hap2	Hap6	Hap3	Hap1	Hap2	Hap2	Hap2
IRIS_313-12207	SALA	Laos	intermediate xian	26.92	8.23	3.09833	2.66167	Hap2	Hap2	Hap3	Hap2	Hap1	Hap1	Hap2	Hap1	Hap1	Hap1	Hap1	Hap1
IRIS_313-12210	CHAM TON	Vietm	intermediate xian	21.3986	7.03808	3.05015	2.30976	Hap3	Hap2	Hap1	Hap2	Hap5	Hap3	Hap1	Hap2	Hap1	Hap1	Hap1	Hap1
IRIS_313-12217	WEONJU 8	South Korea	temperate geng	22.9967	6.83667	3.285	2.08667	Hap3	Hap1	Hap6	Hap1	Hap2	Hap2	Hap3	Hap2	Hap2	Hap2	Hap2	Hap2
IRIS_313-12221	EA LOUY	Laos	xian-3	31.019	8.54301	3.6628	2.33219	Hap2	Hap2	Hap1	Hap2	Hap1	Hap1	Hap2	Hap1	Hap1	Hap1	Hap3	Hap2
IRIS_313-12222	Lam Boun	Laos	xian-3	25.3353	8.84062	3.07953	2.87039	Hap1	Hap2	Hap1	Hap2	Hap3	Hap1	Hap2	Hap2	Hap3	Hap1	Hap1	Hap1
IRIS_313-12224	NOON SOUNG	Laos	xian-3	33.4072	9.72785	3.54097	2.75346	Hap2	Hap2	Hap1	Hap1	Hap1	Hap1	Hap1	Hap2	Hap3	NA	Hap4	Hap1
IRIS_313-12225	Pa lat ngan	Laos	xian-3	35.1539	9.77	3.24333	3.01833	Hap1	Hap2	Hap1	Hap1	Hap6	Hap1	Hap2	Hap2	Hap1	Hap1	Hap1	Hap1
IRIS_313-12226	PANG	Laos	Subtropical geng	42.0921	10.2903	3.98513	2.58528	NA	Hap1	Hap2	Hap2	Hap4	Hap3	Hap6	Hap3	Hap2	Hap2	Hap2	Hap2
IRIS_313-12227	Set	Laos	Subtropical geng	31.8283	8.20333	3.89	2.10667	Hap1	NA	Hap2	Hap1	Hap2	Hap2	Hap3	Hap3	Hap2	Hap4	Hap5	Hap2
IRIS_313-12228	Som	Laos	Subtropical geng	34.9674	9.21132	3.68724	2.50318	Hap1	Hap1	Hap2	Hap2	Hap4	Hap2	Hap6	Hap3	Hap2	Hap2	Hap2	Hap3
IRIS_313-12229	TAM	Laos	xian-3	31.2333	9.78833	3.28	2.98667	Hap1	Hap2	Hap1	Hap2	Hap1	NA	Hap2	Hap1	Hap3	Hap1	Hap1	Hap1
IRIS_313-12231	TOUN	Laos	xian-3	26.9328	7.83062	3.44453	2.28039	Hap2	Hap2	Hap1	Hap1	Hap5	Hap1	Hap2	Hap2	Hap3	Hap1	Hap3	Hap1
IRIS_313-12232	TE SAN AI 2	China	intermediate xian	24.66	7.45833	3.33	2.24333	Hap5	Hap2	Hap4	Hap2	Hap1	Hap1	Hap1	Hap1	Hap1	Hap1	Hap1	Hap1
IRIS_313-12234	ANLINGWUBAILI	China	xian-1B	26.7088	8.195	3.07	2.67333	Hap1	Hap2	Hap1	Hap1	Hap1	Hap1	Hap1	Hap1	Hap1	Hap1	Hap1	Hap3
IRIS_313-12236	LAOZAOGU	China	xian-1A	26.0428	7.57062	3.34703	2.26289	Hap2	Hap2	Hap4	Hap1	Hap1	Hap3	Hap1	Hap1	Hap1	Hap1	Hap1	Hap4
IRIS_313-12237	WUGU::IRGC 93479-1	China	xian-1A	24.6005	8.10969	2.84537	2.85147	Hap2	Hap1	Hap3	Hap1	Hap1	NA	NA	NA	NA	NA	NA	NA
IRIS_313-12241	SEMENDANG	Indonesia	tropical geng	17.4853	8.09562	2.35203	3.44289	Hap1	Hap4	Hap2	Hap2	Hap2	Hap2	Hap4	Hap3	Hap2	Hap4	Hap5	Hap2
IRIS_313-12242	Khao Khot	Laos	Subtropical geng	38.9467	9.22764	3.88253	2.39676	Hap1	Hap1	Hap2	Hap1	Hap4	Hap3	Hap3	Hap3	Hap2	Hap2	Hap2	Hap2
IRIS_313-12244	PIHULA	Philippines	tropical geng	28.05	8.25	3.31167	2.49167	Hap1	NA	Hap2	Hap1	Hap2	Hap3	Hap6	Hap3	Hap2	Hap3	Hap3	Hap3
IRIS_313-12246	BANGKOUY	Cambodia	xian-3	32.7383	9.18333	3.22167	2.85167	Hap1	Hap2	Hap1	Hap2	Hap1	Hap1	Hap2	Hap2	Hap3	Hap1	Hap3	Hap3
IRIS_313-12247	DAMNOEUB KRAMOUM	Cambodia	xian-3	29.1657	9.60833	2.93167	3.28167	Hap1	Hap1	Hap1	Hap2	Hap3	Hap3	Hap2	Hap5	Hap3	Hap1	Hap1	Hap1
IRIS_313-12249	DAMNOUEB PHDAU PEN	Cambodia	xian-3	24.3983	9.32833	2.78333	3.35667	Hap1	Hap1	Hap1	Hap2	Hap3	Hap1	Hap2	Hap2	Hap3	Hap1	Hap1	Hap1
IRIS_313-12251	RUS RUSSEI	Cambodia	xian-3	23.9283	7.98333	2.76167	2.89167	Hap5	Hap1	Hap1	Hap1	Hap6	Hap1	Hap1	NA	Hap1	Hap3	Hap4	NA
IRIS_313-12252	A MOUK	Laos	Subtropical geng	30.2383	9.06333	3.26833	2.81667	Hap1	NA	Hap2	Hap1	Hap4	Hap3	Hap3	Hap3	Hap2	Hap4	Hap5	Hap2
IRIS_313-12254	BAN BONG	Laos	Subtropical geng	44.558	10.2632	3.98996	2.57835	Hap1	Hap1	Hap2	Hap1	Hap2	Hap3	Hap3	Hap3	Hap2	Hap2	Hap2	Hap2
IRIS_313-12257	DENG PEE	Laos	Subtropical geng	44.079	10.0395	4.10327	2.44774	Hap1	Hap1	Hap2	Hap1	Hap4	Hap3	Hap3	Hap3	Hap1	Hap2	Hap2	Hap2
IRIS_313-12258	Don	Laos	Subtropical geng	33.1267	9.05833	3.73167	2.42833	Hap1	Hap1	Hap2	Hap1	Hap4	Hap2	Hap6	Hap3	Hap2	Hap2	Hap2	Hap2
IRIS_313-12259	Ea nouan	Laos	xian-3	29.9305	8.96507	3.44852	2.60345	Hap5	Hap2	Hap1	Hap1	Hap1	Hap1	Hap1	Hap1	Hap3	Hap1	Hap3	NA
IRIS_313-12260	Ea khaw ngan	Laos	xian-3	30.9	9.19667	3.14667	2.92667	Hap1	Hap2	Hap1	Hap2	NA	Hap1	Hap2	Hap2	Hap3	Hap1	Hap1	Hap3
IRIS_313-12261	Ea tom	Laos	xian-3	23.1068	8.95679	2.66896	3.36898	Hap1	Hap1	NA	Hap2	Hap1	Hap1	Hap2	Hap4	Hap1	Hap1	Hap3	Hap1
IRIS_313-12262	Nyae	Laos	Subtropical geng	35.425	10.61	3.09167	3.43833	Hap1	Hap1	Hap2	Hap1	Hap4	NA	Hap6	Hap3	Hap1	Hap2	Hap2	Hap2
IRIS_313-12263	KHIE TOM	Laos	xian-3	35.7678	9.20312	3.51203	2.62039	Hap1	Hap2	Hap1	Hap1	NA	Hap1	Hap2	Hap2	Hap3	Hap1	Hap3	Hap3
IRIS_313-12265	Kon Sim	Laos	Subtropical geng	37.2517	9.78	3.89833	2.51333	Hap1	Hap1	Hap2	Hap1	Hap4	Hap3	Hap6	Hap3	Hap1	Hap2	Hap2	Hap2
IRIS_313-12266	KAUK PAHLING	Myanmar	Subtropical geng	28.972	8.58167	3.01667	2.85167	Hap1	Hap1	Hap2	Hap2	Hap2	NA	Hap4	Hap3	Hap2	NA	Hap2	Hap2
IRIS_313-12268	MAYATAUNG	Myanmar	intermediate xian	25.3083	8.47333	2.99667	2.835	Hap2	Hap1	Hap1	Hap2	Hap1	Hap3	Hap2	Hap1	Hap1	Hap1	Hap1	Hap2
IRIS_313-12269	SHWEWARHN	Myanmar	intermediate xian	24.325	7.635	2.96833	2.57333	Hap5	Hap2	NA	Hap1	Hap3	Hap1	Hap1	Hap1	Hap3	Hap3	Hap4	Hap1
IRIS_313-12270	TOAM JUM	Myanmar	intermediate xian	22.3853	8.22312	2.84953	2.88789	Hap2	Hap1	Hap1	Hap2	Hap1	Hap1	Hap1	Hap1	Hap3	Hap1	Hap1	Hap1
IRIS_313-12271	BATIBATIKAN	Philippines	tropical geng	17.095	8.33833	2.325	3.595	Hap1	Hap4	Hap2	Hap2	Hap2	Hap2	Hap4	Hap3	Hap2	Hap3	Hap3	Hap2
IRIS_313-12272	MALAGKIT (ITIM)	Philippines	tropical geng	26.4353	8.50333	3.49667	2.43167	Hap1	NA	Hap2	Hap2	Hap2	Hap3	Hap4	Hap3	Hap2	Hap2	Hap2	Hap3
IRIS_313-12273	AIJIAONTE	China	xian-1A	25.1332	7.53384	3.14107	2.39971	Hap5	Hap2	Hap4	Hap1	Hap1	Hap1	Hap2	Hap1	Hap1	Hap1	Hap1	Hap4
IRIS_313-12275	MAGU	China	intermediate xian	26.1091	7.57285	3.23921	2.34085	Hap2	Hap2	Hap4	Hap1	Hap6	Hap1	Hap7	Hap1	Hap1	Hap3	Hap4	Hap3
IRIS_313-12281	SALAZA	Madagascar	tropical geng	31.0678	8.87312	3.72703	2.38289	Hap1	Hap4	Hap2	Hap2	Hap4	Hap3	Hap6	Hap3	Hap1	Hap4	Hap5	Hap2
IRIS_313-12283	VARY 5000 FOTSY	Madagascar	intermediate xian	25.4183	8.43667	2.89167	2.92167	NA	Hap1	Hap1	Hap2	Hap3	NA	NA	Hap4	Hap1	NA	Hap3	Hap1
IRIS_313-12284	VARY GONY::IRGC 97308-2	Madagascar	xian-2	26.1504	7.72679	2.9365	2.63151	Hap3	Hap2	Hap1	Hap2	Hap3	NA	NA	NA	NA	NA	NA	NA
IRIS_313-12286	EKAYIN SAW	Myanmar	xian-3	21.493	8.70731	2.54243	3.42448	Hap1	Hap1	Hap1	Hap2	Hap1	Hap1	Hap2	Hap1	Hap1	Hap1	NA	Hap3
IRIS_313-12287	KAUK HNYINGWA	Myanmar	xian-3	24.015	8.905	2.7	3.30167	Hap1	Hap1	Hap1	Hap1	Hap1	Hap1	Hap2	Hap2	Hap3	Hap1	Hap3	Hap1
IRIS_313-12288	NGWE-TOE-KYE	Myanmar	xian-3	21.1067	6.85667	3.14333	2.18167	Hap2	Hap2	Hap1	Hap2	NA	Hap1	Hap1	Hap1	Hap1	Hap3	Hap4	Hap1
IRIS_313-12290	JON JAN	Myanmar	intermediate xian	24.8333	8.23333	3.08667	2.66833	Hap2	Hap2	NA	Hap1	Hap1	Hap1	Hap2	Hap1	Hap3	Hap1	Hap1	Hap1
IRIS_313-12296	SABALINE	Myanmar	xian-3	19.9203	7.67562	2.60453	2.95039	Hap5	NA	Hap1	Hap2	Hap1	Hap3	Hap1	Hap2	Hap1	Hap1	Hap1	Hap2
IRIS_313-12297	LOUK PASOM	Laos	intermediate xian	21.8583	7.61667	2.99167	2.54667	Hap2	Hap2	Hap1	Hap2	NA	Hap1	Hap1	Hap1	Hap1	Hap1	NA	Hap1
IRIS_313-12300	NGAM KON DAM	Laos	intermediate xian	24.3728	7.37312	2.97953	2.48039	Hap3	Hap2	Hap1	Hap2	Hap1	Hap3	Hap2	Hap1	Hap3	Hap1	Hap3	Hap1
IRIS_313-12301	Ngon	Laos	intermediate xian	33.8183	8.86667	3.78833	2.34167	Hap5	Hap2	Hap3	Hap2	Hap3	Hap3	Hap2	Hap1	Hap3	Hap1	Hap1	Hap1
IRIS_313-12302	Unknown	Laos	xian-3	33.7678	8.53312	3.78453	2.25789	Hap5	Hap2	Hap1	Hap2	NA	Hap1	Hap2	Hap1	Hap3	Hap1	Hap3	Hap1
IRIS_313-12303	Unknown	Laos	intermediate xian	36.2828	9.70562	3.68953	2.63039	Hap1	Hap2	Hap1	Hap2	Hap6	Hap1	Hap2	Hap1	NA	Hap1	Hap3	Hap1
IRIS_313-12305	Pa kheng khaw	Laos	xian-3	32.9877	8.15499	3.70726	2.199	Hap2	Hap2	Hap1	Hap2	Hap5	Hap1	Hap1	Hap2	Hap1	Hap3	Hap4	Hap1
IRIS_313-12308	SAM SI	Laos	xian-3	30.485	9.41	3.245	2.90333	Hap1	Hap2	Hap1	Hap2	Hap3	Hap1	Hap3	Hap2	Hap3	Hap1	Hap1	Hap1
IRIS_313-12309	Sanpatong nyay	Laos	xian-3	24.8892	8.70608	2.80033	3.107	Hap1	Hap2	Hap1	Hap1	NA	Hap1	NA	Hap2	Hap3	Hap1	Hap3	Hap1
IRIS_313-12311	TAM	Laos	Subtropical geng	32.3017	8.605	3.74833	2.295	Hap1	NA	NA	Hap1	Hap4	Hap2	Hap6	Hap3	Hap2	Hap2	Hap2	Hap2
IRIS_313-12312	TA SENG	Laos	Subtropical geng	32.885	8.36	3.805	2.20167	Hap1	Hap1	Hap2	Hap1	Hap2	Hap2	Hap3	Hap3	Hap1	Hap4	Hap5	Hap2
IRIS_313-12319	PSBRC18	Philippines	xian-1B	24.2894	8.62864	2.76836	3.1371	Hap1	Hap1	Hap1	Hap2	Hap1	NA	NA	Hap1	NA	Hap1	Hap1	Hap1
IRIS_313-12321	Unknown	Laos	Subtropical geng	32.2128	8.84312	3.94953	2.24039	Hap1	Hap1	Hap2	Hap1	Hap4	Hap2	Hap6	Hap3	Hap1	Hap2	Hap2	Hap3
IRIS_313-12322	VOK	Laos	Subtropical geng	32.7383	8.91167	3.605	2.47333	Hap1	NA	Hap2	Hap2	Hap4	Hap3	Hap3	Hap3	Hap2	Hap2	Hap2	Hap3
IRIS_313-12324	BER YA	Laos	Subtropical geng	41.4676	9.84427	3.87417	2.55087	Hap1	Hap1	Hap2	Hap2	Hap2	NA	Hap3	Hap3	Hap2	Hap4	Hap5	NA
IRIS_313-12325	DISSI	Cameroon	xian-2	25.9116	8.76663	2.64416	3.31908	Hap2	Hap1	Hap1	Hap2	Hap3	Hap2	Hap2	Hap1	Hap3	Hap1	Hap1	Hap1
IRIS_313-12329	CHAO DO	Laos	intermediate xian	28.0967	8.15	3.16667	2.57667	Hap2	Hap2	NA	Hap2	Hap1	Hap3	Hap2	Hap1	Hap1	Hap1	Hap1	Hap1
IRIS_313-12330	CHAO PEE	Laos	Subtropical geng	28.6235	9.08412	2.96138	3.07038	Hap1	Hap4	Hap2	Hap2	Hap4	Hap2	Hap3	Hap3	Hap2	Hap2	Hap2	Hap2
IRIS_313-12334	Do khaw	Laos	xian-3	38.3041	9.99904	3.61325	2.76722	Hap1	Hap2	Hap1	Hap1	Hap1	Hap1	Hap1	Hap1	Hap3	Hap3	Hap4	Hap1
IRIS_313-12336	DO LEUANG	Laos	Subtropical geng	37.7817	9.48833	4.17333	2.275	Hap1	Hap1	Hap2	Hap1	Hap2	Hap2	Hap6	Hap3	Hap1	Hap2	Hap2	Hap2
IRIS_313-12337	Dok hien noi	Laos	Subtropical geng	34.9933	10.2831	3.8243	2.68967	Hap1	Hap1	Hap2	Hap1	Hap4	Hap2	Hap6	Hap3	Hap1	Hap2	Hap2	Hap2
IRIS_313-12340	Nyao	Laos	Subtropical geng	46.6049	10.9833	3.75333	2.92667	Hap1	NA	Hap2	Hap1	Hap4	Hap2	Hap3	Hap3	Hap2	Hap2	Hap2	Hap2
IRIS_313-12341	Nyon	Laos	Subtropical geng	44.0117	10.5384	4.03883	2.61384	Hap1	Hap1	Hap2	Hap2	Hap4	Hap2	Hap3	Hap3	Hap2	Hap2	NA	Hap2
IRIS_313-12345	Vieng	Laos	Subtropical geng	39.8189	9.99818	3.80072	2.62901	Hap1	Hap1	Hap2	Hap1	Hap2	Hap3	Hap3	Hap3	Hap2	Hap4	Hap5	Hap3
IRIS_313-12346	Lab	Laos	Subtropical geng	43.4849	10.8969	3.78868	2.88148	Hap1	Hap1	Hap2	Hap1	Hap4	Hap3	Hap6	Hap3	Hap2	Hap4	Hap5	Hap2
IRIS_313-12347	LAI DAM	Laos	Subtropical geng	33.2733	8.045	3.81667	2.11167	Hap1	NA	Hap2	Hap2	Hap2	Hap3	Hap3	Hap3	Hap2	Hap2	Hap2	Hap2
IRIS_313-12348	LOUK NOK	Laos	Subtropical geng	36.6728	8.80812	4.17453	2.11289	Hap1	Hap1	Hap2	Hap1	Hap2	Hap2	Hap6	Hap3	Hap2	Hap4	Hap5	Hap2
IRIS_313-12350	MAK KHEUA KANG	Laos	Subtropical geng	31.9833	8.56333	3.85	2.22667	Hap1	Hap1	Hap2	Hap1	Hap2	NA	Hap6	Hap3	Hap1	Hap4	Hap5	Hap2
IRIS_313-12352	MEE	Laos	Subtropical geng	30.7797	8.45502	3.62753	2.33155	Hap1	Hap1	Hap2	Hap1	Hap2	Hap2	Hap6	Hap3	Hap2	Hap2	Hap2	Hap2
IRIS_313-12354	saeng	Laos	intermediate xian	30.3806	9.45228	3.20702	2.94762	Hap1	Hap2	Hap1	Hap2	Hap1	Hap1	Hap1	Hap1	Hap3	Hap1	Hap1	NA
IRIS_313-12355	saeng	Laos	intermediate xian	25.437	9.66183	2.67167	3.62714	Hap1	Hap1	Hap1	Hap2	Hap1	Hap1	Hap2	Hap1	Hap3	Hap1	Hap1	Hap1
IRIS_313-15896	FEDEARROZ 50	Colombia	xian-1B	21.46	8.56167	2.54333	3.37667	Hap1	Hap3	Hap1	Hap2	Hap1	Hap2	Hap1	Hap1	Hap3	Hap1	Hap1	Hap1
IRIS_313-15897	SANHUANGZHAN NO 2	China	intermediate xian	16.5983	7.51	2.385	3.15667	Hap2	Hap1	Hap4	NA	Hap1	Hap3	Hap1	Hap3	Hap3	Hap1	Hap3	Hap1
IRIS_313-15898	IR 4630-22-2-5-1-3	Philippines	intermediate xian	26.0353	7.95312	2.99453	2.66039	Hap2	Hap6	Hap1	Hap2	Hap1	Hap1	Hap1	Hap1	Hap3	Hap1	Hap1	NA
IRIS_313-15899	IR 45427-2B-2-2B-1-1	Philippines	intermediate xian	29.1483	8.53167	3.09667	2.75667	Hap2	NA	Hap1	Hap2	Hap1	Hap1	Hap1	NA	Hap1	Hap5	Hap1	Hap1
IRIS_313-15900	IR 84196-12-32(SAMBHA MAHSURI + SUB1)	Philippines	intermediate xian	13.0067	6.78833	2.175	3.125	Hap2	Hap1	Hap1	Hap1	Hap5	Hap1	Hap1	Hap1	NA	Hap1	Hap1	NA
IRIS_313-15901	IR 77298-14-1-2-10	Philippines	xian-1B	26.4933	8.85833	2.57167	3.45333	Hap1	Hap3	Hap1	Hap2	Hap1	Hap1	Hap1	Hap1	Hap1	NA	Hap1	NA
IRIS_313-15902	IR 77186-122-2-2-3	Philippines	xian-1B	22.6083	9.15	2.36	3.89167	Hap1	NA	Hap2	Hap2	Hap1	Hap1	Hap2	Hap1	Hap1	Hap1	Hap1	Hap1
IRIS_313-15904	JINBUBYEO	South Korea	temperate geng	27.0284	7.00572	3.47808	2.01276	Hap3	Hap3	Hap3	Hap1	Hap2	Hap2	Hap3	Hap2	Hap2	Hap2	Hap2	Hap2
IRIS_313-15905	WAB 56-125	Ivory Coast	tropical geng	28.3517	8.805	2.87833	3.065	Hap1	Hap7	Hap2	Hap2	Hap2	Hap3	Hap4	NA	Hap2	NA	Hap5	Hap3
IRIS_313-15906	IR 73571-3B-11-3-K2	Philippines	intermediate xian	24.5267	9.66333	2.36167	4.09667	Hap1	Hap3	Hap1	Hap1	Hap1	Hap1	Hap1	Hap1	Hap2	Hap1	Hap1	Hap1
IRIS_313-15907	INIA TACUARI	Uruguay	tropical geng	19.4515	8.15837	2.41333	3.38507	Hap1	Hap4	Hap2	Hap2	Hap2	Hap3	Hap4	Hap3	Hap2	Hap4	Hap5	Hap3
IRIS_313-15909	IET 14720	Unknow	basmati	21.7078	9.85106	2.17167	4.54754	Hap1	Hap5	Hap5	Hap1	Hap2	NA	Hap5	Hap2	Hap2	Hap5	Hap3	Hap4
IRIS_313-15910	CYPRESS	United States	tropical geng	18.8817	7.905	2.45	3.23	Hap1	Hap4	Hap2	Hap2	Hap2	Hap3	Hap4	Hap3	Hap2	Hap4	Hap5	Hap3
IRIS_313-7620	GAMBIAKA	Burki Fasso	xian-3	28.7153	9.42977	2.73881	3.45811	Hap1	Hap1	Hap1	Hap2	Hap1	Hap1	Hap3	Hap2	Hap3	Hap3	Hap4	Hap1
IRIS_313-7636	ADNY 11::C1	Mali	xian-1B	24.1338	9.31159	2.3377	3.99454	Hap1	NA	Hap2	Hap2	Hap1	NA	NA	NA	NA	NA	NA	NA
IRIS_313-7638	ANGIFOTSY 685	Madagascar	intermediate xian	28.555	8.96667	3.06667	2.93167	Hap2	Hap1	Hap1	Hap2	Hap6	NA	Hap1	Hap1	Hap1	Hap1	Hap1	Hap2
IRIS_313-7641	B 6144-MR-6-0-0	Indonesia	intermediate xian	24.87	8.24333	2.95167	2.79167	Hap2	Hap2	Hap1	Hap1	Hap1	Hap1	Hap1	Hap1	Hap1	Hap1	Hap1	Hap3
IRIS_313-7646	BETSILAIZI	Madagascar	intermediate	24.9234	7.95044	3.03935	2.64363	Hap3	NA	NA	NA	Hap3	NA	Hap1	NA	Hap1	Hap1	Hap1	Hap2
IRIS_313-7650	BOTOHAVA 139	Madagascar	xian-2	21.6092	7.0162	3.07731	2.28445	Hap3	Hap2	Hap1	Hap2	NA	NA	NA	Hap1	Hap1	Hap1	Hap1	Hap2
IRIS_313-7651	BOTRA MAITSO	Madagascar	xian-2	27.73	7.875	3.28	2.40667	Hap3	Hap2	Hap1	Hap1	Hap3	Hap1	Hap5	Hap1	Hap1	Hap1	Hap1	Hap2
IRIS_313-7654	BOUAKE 189	Ivory Coast	xian-1B	25.5417	8.89667	2.7	3.29667	Hap1	Hap1	Hap1	Hap2	Hap1	Hap1	NA	Hap1	Hap3	Hap1	Hap1	Hap3
IRIS_313-7664	CICA 8	Colombia	xian-1B	22.2783	8.795	2.575	3.42	Hap1	NA	NA	Hap1	Hap1	Hap1	Hap1	NA	Hap1	Hap1	Hap1	Hap1
IRIS_313-7665	CT 6510-24-1-2	Colombia	intermediate xian	26.7333	8.89667	2.95833	3.01167	Hap5	Hap1	Hap1	Hap2	Hap6	Hap1	Hap1	Hap1	Hap1	Hap1	Hap1	Hap1
IRIS_313-7668	DAU LAUT TAWAR	Indonesia	intermediate xian	23.6267	8.30833	2.74333	3.03	Hap2	Hap1	Hap1	Hap2	Hap1	Hap1	Hap1	Hap1	Hap1	Hap1	Hap1	Hap1
IRIS_313-7681	H15-23-DA	Mali	intermediate xian	24.1038	8.80702	2.64731	3.33652	Hap1	Hap1	Hap1	Hap1	Hap1	Hap1	Hap1	NA	Hap1	Hap3	Hap4	Hap1
IRIS_313-7684	IR 1561-228-3-3	Philippines	intermediate xian	20.15	8.46167	2.44167	3.46833	Hap1	Hap1	Hap1	Hap1	Hap5	Hap1	NA	Hap1	Hap3	Hap1	Hap1	Hap1
IRIS_313-7685	IR 19746-28-2-2	Philippines	xian-1B	24.4429	8.88296	2.58724	3.42832	Hap1	Hap1	Hap1	Hap2	Hap1	Hap1	Hap1	Hap1	Hap3	Hap1	Hap1	Hap1
IRIS_313-7688	IR 22	Philippines	xian-1B	20.9109	8.40105	2.46055	3.4139	Hap1	Hap1	Hap1	Hap2	Hap1	Hap1	Hap1	Hap1	Hap3	Hap1	Hap1	Hap1
IRIS_313-7689	IR 2307-247-2-2-3	Philippines	xian-1B	20.3633	8.07667	2.58167	3.13167	Hap1	Hap1	Hap1	Hap1	Hap5	Hap1	Hap1	Hap1	Hap1	Hap1	Hap1	Hap1
IRIS_313-7690	IR 2344-P1 PB-9-3-2B	Philippines	intermediate xian	20.945	8.21333	2.41667	3.405	Hap2	Hap1	Hap4	Hap1	Hap3	Hap1	NA	Hap1	Hap1	Hap1	Hap1	Hap1
IRIS_313-7691	IR 28	Philippines	xian-1B	25.86	9.195	2.58833	3.55833	Hap1	Hap1	Hap1	Hap2	Hap1	Hap1	Hap1	Hap1	Hap3	Hap1	Hap1	Hap1
IRIS_313-7696	IR 55411-50	Philippines	intermediate xian	25.4217	8.41	2.81667	2.99167	Hap1	Hap1	Hap1	Hap2	Hap6	Hap1	Hap1	Hap1	Hap1	Hap1	Hap1	Hap1
IRIS_313-7698	IR 57920-AC-25-2-B	Philippines	intermediate xian	22.765	8.84667	2.64667	3.34833	Hap1	Hap1	NA	Hap2	Hap6	Hap1	Hap1	Hap1	Hap1	Hap1	Hap1	Hap1
IRIS_313-7699	IR 57924-24	Philippines	intermediate xian	27.75	8.78833	3.12167	2.81833	Hap1	Hap2	Hap1	Hap2	Hap6	Hap3	Hap1	Hap1	Hap3	Hap1	Hap1	Hap3
IRIS_313-7719	KOGONI 91-1	Mali	intermediate xian	23.225	9.435	2.54833	3.70667	Hap1	Hap1	Hap1	Hap2	Hap1	Hap1	Hap3	Hap2	Hap1	Hap3	Hap4	Hap1
IRIS_313-7720	LAITRA	Madagascar	xian-2	20.4764	6.71667	2.98167	2.255	Hap2	Hap2	Hap1	Hap2	Hap3	Hap1	Hap1	Hap1	Hap1	Hap1	Hap1	Hap2
IRIS_313-7722	LATSIBOZAKA 112-1	Madagascar	intermediate	23.9861	8.60368	2.76671	3.11283	Hap3	Hap5	Hap1	Hap2	Hap2	Hap3	Hap6	Hap3	Hap2	Hap2	Hap2	Hap2
IRIS_313-7725	MADINIKA 1329	Madagascar	xian-2	32.0683	10.4883	2.86167	3.66833	Hap1	Hap1	NA	Hap2	Hap3	Hap3	Hap2	Hap1	NA	Hap3	Hap4	NA
IRIS_313-7728	MAMORIAKA 114	Madagascar	xian-2	22.655	8.22833	2.71833	3.03	Hap2	NA	Hap1	Hap2	Hap3	Hap1	Hap5	Hap1	Hap1	Hap1	Hap1	Hap2
IRIS_313-7736	NO BOKRA	India	xian-2	27.9217	7.88667	3.125	2.52667	Hap2	Hap2	Hap1	Hap1	Hap1	Hap3	Hap2	Hap1	Hap1	Hap5	Hap1	Hap1
IRIS_313-7758	ROJOKELY	Madagascar	xian-2	29.9617	8.765	3.325	2.64	Hap2	Hap2	Hap1	Hap2	Hap3	Hap1	NA	Hap1	Hap1	Hap1	Hap1	Hap2
IRIS_313-7766	SAHEL 108	Senegal	xian-1B	22.1789	8.6068	2.44978	3.51621	Hap1	Hap1	Hap1	Hap1	Hap1	Hap1	Hap1	Hap1	Hap1	Hap1	Hap1	Hap1
IRIS_313-7769	SALUMPIKIT	Philippines	intermediate xian	25.74	7.55833	3.16333	2.39	Hap2	Hap2	Hap6	Hap2	Hap5	Hap3	Hap2	Hap2	Hap1	Hap1	Hap1	Hap1
IRIS_313-7770	SAMBALA MALO	Mali	xian-1B	24.18	8.59667	2.65167	3.245	Hap1	NA	Hap1	Hap2	NA	Hap1	Hap1	Hap1	Hap1	Hap1	Hap1	Hap3
IRIS_313-7773	SEBERANG MR77	Mali	xian-1B	23.0783	8.68333	2.425	3.57833	Hap1	Hap1	Hap1	Hap2	Hap1	Hap1	Hap1	Hap1	NA	Hap1	Hap1	Hap3
IRIS_313-7778	SOMCAU 70 A	Vietm	intermediate xian	19.6767	7.36667	2.69667	2.73167	Hap2	Hap1	Hap2	Hap1	Hap1	Hap1	Hap7	Hap1	Hap1	Hap3	Hap4	Hap1
IRIS_313-7780	SO(IET 1991)	India	intermediate xian	19.0283	8.69333	2.26	3.86	NA	Hap1	Hap1	Hap1	Hap5	Hap1	Hap1	Hap1	Hap3	Hap1	Hap1	Hap1
IRIS_313-7792	TSIPALA 1231	Madagascar	intermediate xian	25.7567	8.68	2.96	2.93833	Hap1	Hap1	Hap1	Hap1	Hap5	Hap1	Hap1	Hap1	Hap3	NA	Hap1	Hap1
IRIS_313-7793	TSIPALA B160	Madagascar	xian-2	23.1117	9.36333	2.435	3.855	Hap1	Hap1	Hap1	Hap2	Hap3	Hap1	NA	Hap1	Hap3	Hap3	Hap4	NA
IRIS_313-7795	TSIPALA ME 626	Madagascar	xian-2	23.68	9.38833	2.45	3.83333	Hap1	Hap1	NA	Hap2	Hap3	Hap1	Hap2	Hap1	Hap3	Hap3	Hap4	Hap5
IRIS_313-7797	UPL RI-7	Philippines	intermediate xian	26.2317	8.81833	2.935	3.005	Hap5	Hap1	Hap1	Hap2	Hap6	Hap1	Hap1	Hap1	Hap1	Hap1	Hap1	Hap1
IRIS_313-7799	VARY LAVA DE MAROVATO	Madagascar	xian-2	20.68	6.78	3.035	2.23667	Hap2	Hap2	Hap1	Hap2	Hap3	Hap1	NA	Hap1	Hap1	Hap1	Hap1	Hap2
IRIS_313-7807	WAS 170-B-B-1-1	Senegal	xian-1B	20.5633	8.54	2.37667	3.60167	Hap1	Hap1	Hap1	Hap1	Hap1	Hap1	Hap1	Hap1	Hap3	Hap1	Hap1	Hap1
IRIS_313-7808	WAS 173-B-B-6-2-2	Senegal	xian-1B	24.79	9.91167	2.33	4.26333	Hap1	Hap1	Hap2	Hap2	NA	Hap1	Hap1	Hap1	Hap1	Hap1	Hap1	Hap1
IRIS_313-7809	WAS 174-B-3-5	Senegal	intermediate xian	27.4283	10.245	2.56167	4.00833	Hap1	Hap1	Hap1	Hap2	Hap1	Hap1	Hap3	Hap1	Hap1	NA	NA	Hap1
IRIS_313-7815	WAS 198-B-3-1-3	Senegal	xian-1B	26.2767	9.04667	2.74167	3.30167	Hap1	Hap1	Hap1	Hap2	Hap5	Hap1	Hap1	Hap1	Hap1	Hap1	Hap1	NA
IRIS_313-7816	WAS 199-B-1-2-1	Senegal	xian-1B	21.9733	8.865	2.56	3.46333	Hap1	Hap1	Hap1	Hap1	Hap1	Hap1	Hap1	Hap1	Hap1	Hap1	Hap1	Hap1
IRIS_313-7819	WAS 203-B-B-2-4-1	Senegal	xian-1B	23.5767	9.03167	2.42667	3.72667	Hap1	Hap1	Hap1	Hap2	NA	Hap1	Hap1	Hap1	Hap1	Hap1	Hap1	Hap1
IRIS_313-7820	WAS 206-B-B-2-2-1	Senegal	xian-1B	24.09	8.80167	2.60167	3.385	Hap1	Hap1	Hap1	Hap2	NA	Hap1	Hap1	Hap1	Hap1	Hap1	Hap1	Hap1
IRIS_313-7824	WAS 21-B-B-20-4-3-3	Senegal	xian-1B	31.3133	9.955	2.75333	3.62	Hap1	Hap1	Hap1	Hap2	Hap1	Hap1	Hap1	Hap1	Hap1	Hap1	Hap1	Hap1
IRIS_313-7826	WAS 33-B-B-15-1-4-5	Senegal	xian-1B	23.41	9.35	2.36333	3.95833	Hap1	Hap1	Hap2	Hap2	Hap5	Hap1	Hap1	Hap1	Hap1	Hap1	Hap1	Hap1
IRIS_313-7832	WAS 63-22-5-9-10-1	Senegal	xian-1B	24.99	9.29833	2.41833	3.855	Hap1	Hap1	Hap1	Hap2	Hap1	Hap1	Hap1	Hap1	Hap1	Hap1	Hap1	Hap1
IRIS_313-7838	62667	Senegal	tropical geng	34.6072	9.28572	3.5235	2.63959	Hap1	Hap1	Hap2	Hap2	Hap2	Hap3	Hap4	Hap3	Hap2	Hap4	Hap5	Hap3
IRIS_313-7850	BODA 148-3	Madagascar	tropical geng	28.6117	8.38667	3.19667	2.62833	Hap3	Hap4	Hap2	Hap2	Hap2	Hap3	Hap3	Hap2	Hap2	Hap2	Hap2	Hap2
IRIS_313-7856	CHA LOY OE	Thailand	Subtropical geng	24.2433	6.63333	3.40167	1.95333	Hap3	Hap1	Hap2	Hap1	Hap2	Hap2	Hap4	Hap3	Hap2	Hap4	Hap5	Hap2
IRIS_313-7863	CIRAD 403	Unknow	tropical geng	25.785	9.11167	2.58167	3.53667	Hap1	Hap4	Hap2	Hap2	Hap4	Hap3	Hap4	Hap2	Hap2	Hap4	Hap5	Hap2
IRIS_313-7866	C-7\BO\1\1>33-13-6-1	Colombia	tropical geng	25.305	8.73833	2.735	3.225	Hap1	Hap4	Hap2	Hap1	Hap2	Hap3	Hap4	Hap2	Hap2	Hap4	Hap5	Hap2
IRIS_313-7868	CT13582-15-5-M	Colombia	tropical geng	26.205	9.95667	2.52667	3.94833	Hap1	Hap4	Hap2	Hap2	Hap2	Hap3	Hap4	Hap3	Hap2	Hap4	Hap5	Hap3
IRIS_313-7870	CUIABA	Brazil	intermediate geng	32.8733	10.5217	2.77833	3.795	Hap1	Hap4	Hap2	Hap1	Hap2	Hap2	Hap6	Hap3	Hap2	Hap2	Hap2	Hap3
IRIS_313-7883	GANIGI	Indonesia	tropical geng	28.4575	7.96298	3.47094	2.29151	Hap1	Hap1	Hap2	Hap1	Hap4	Hap2	Hap4	Hap3	Hap2	Hap2	Hap2	Hap2
IRIS_313-7902	IR 63380-16	Philippines	tropical geng	26.2117	8.65167	2.915	2.97833	Hap1	Hap4	Hap2	Hap2	Hap2	Hap3	Hap4	Hap3	Hap2	Hap4	Hap5	Hap3
IRIS_313-7907	IR 68704-145-1-1-B	Philippines	tropical geng	24.5717	9.36167	2.745	3.41667	Hap1	Hap4	Hap2	Hap2	Hap2	Hap3	Hap4	Hap3	Hap2	Hap2	Hap2	Hap3
IRIS_313-7909	IR 71525-19-1-1	Philippines	tropical geng	27.4517	9.635	2.83833	3.39833	Hap1	Hap4	Hap2	Hap2	Hap4	Hap3	Hap4	Hap3	Hap2	Hap2	Hap2	Hap3
IRIS_313-7911	IR 72967-12-2-3	Philippines	xian-1B	29.0482	8.97281	2.90868	3.09584	Hap1	Hap2	Hap1	Hap2	Hap5	Hap1	Hap1	Hap1	Hap1	Hap1	Hap1	Hap1
IRIS_313-7912	IRAT 104	Ivory Coast	tropical geng	33.5807	8.80814	3.66076	2.41339	Hap1	Hap1	Hap2	Hap2	Hap4	Hap3	Hap4	Hap3	Hap1	Hap4	Hap5	Hap2
IRIS_313-7914	IRAT 112	Ivory Coast	tropical geng	34.3383	10.025	3.19667	3.14833	Hap1	Hap4	Hap2	Hap2	Hap2	Hap3	Hap4	Hap3	Hap2	Hap4	Hap5	Hap3
IRIS_313-7922	IRAT 234	French Guia	tropical geng	34.895	9.595	3.31333	2.9	Hap1	NA	Hap2	Hap2	Hap2	Hap3	Hap4	Hap3	Hap2	Hap4	Hap5	Hap3
IRIS_313-7924	IRAT 335	Bolivia	tropical geng	25.315	9.10333	2.68167	3.40667	Hap1	Hap4	Hap2	Hap2	Hap2	Hap3	Hap4	Hap3	Hap1	Hap4	Hap5	Hap3
IRIS_313-7933	KAKANI 2	Nepal	intermediate	25.105	7.67667	3.29333	2.35667	Hap3	Hap1	Hap5	Hap1	Hap2	Hap2	Hap3	Hap3	Hap1	Hap2	Hap2	Hap2
IRIS_313-7959	MITSANGAHIJERY	Madagascar	tropical geng	35.4178	9.83851	3.45831	2.85148	Hap1	NA	Hap2	Hap2	Hap2	Hap2	Hap6	Hap3	Hap2	Hap2	Hap2	Hap2
IRIS_313-7992	VARY LAVA 90	Madagascar	tropical geng	31.62	9.265	3.09	3.015	Hap1	Hap4	Hap2	Hap2	Hap2	Hap3	Hap4	Hap3	Hap2	Hap4	Hap5	Hap3
IRIS_313-7993	VARY LAVA DE BETAFO	Madagascar	tropical geng	32.675	10.01	3.06	3.275	Hap1	Hap4	Hap2	Hap2	Hap2	Hap3	Hap6	Hap3	Hap2	Hap2	Hap2	Hap2
IRIS_313-7994	VARY MADINIKA 3566	Madagascar	tropical geng	28.0079	8.57569	3.04648	2.8203	Hap1	Hap4	Hap2	Hap2	Hap4	Hap2	Hap4	Hap3	Hap1	Hap4	Hap5	Hap2
IRIS_313-8003	IR 47686-09-01-B-1	Philippines	tropical geng	27.5433	8.84167	3.135	2.825	Hap1	NA	Hap2	Hap2	Hap4	Hap3	Hap4	Hap3	Hap2	Hap4	Hap5	Hap2
IRIS_313-8010	IR 71524-44-1-1	Philippines	tropical geng	28.9617	9.125	3.19833	2.875	Hap1	Hap4	Hap2	Hap2	Hap2	Hap3	Hap4	Hap3	Hap2	Hap2	Hap2	Hap3
IRIS_313-8011	VIETM1	Vietm	Subtropical geng	32.4349	8.475	3.72167	2.29	Hap1	Hap1	Hap2	Hap1	Hap4	Hap2	Hap6	Hap3	Hap1	Hap2	Hap2	Hap2
IRIS_313-8023	RIZZOTTO 51-1	Italy	intermediate geng	33.32	8.51333	3.56333	2.39333	Hap1	Hap1	Hap3	Hap1	Hap4	Hap2	Hap3	Hap2	Hap2	Hap4	Hap5	Hap3
IRIS_313-8024	RIBE 253	Italy	temperate geng	29.45	8.94667	3.09	2.90167	Hap1	Hap4	Hap2	Hap1	Hap4	Hap2	Hap3	Hap2	Hap2	Hap4	Hap5	Hap2
IRIS_313-8025	ITALPAT 48	Italy	temperate geng	28.3	9.38333	2.86333	3.285	Hap1	Hap4	Hap3	Hap1	Hap2	Hap2	Hap3	Hap2	Hap2	Hap4	Hap5	Hap2
IRIS_313-8026	GIOVANNI MARCHETTI	Italy	temperate geng	31.1478	7.69062	3.65203	2.11039	Hap3	Hap1	Hap3	Hap1	Hap2	Hap2	Hap3	Hap2	Hap2	Hap4	Hap5	NA
IRIS_313-8027	ANSEATICO	Italy	intermediate geng	27.1986	8.2896	3.05883	2.71387	Hap1	Hap4	Hap3	Hap1	Hap2	Hap2	NA	Hap2	Hap2	Hap4	Hap5	Hap2
IRIS_313-8029	GRIT	Italy	intermediate geng	30.3211	8.58222	3.29062	2.63938	Hap1	Hap4	Hap2	Hap1	Hap4	Hap2	Hap3	Hap2	Hap2	Hap4	NA	Hap2
IRIS_313-8031	RUBINO	Italy	intermediate geng	29.5625	7.90667	3.47667	2.28667	Hap3	Hap1	Hap2	Hap1	Hap4	Hap2	Hap3	Hap2	Hap2	Hap4	Hap5	Hap2
IRIS_313-8033	LOMELLINO	Italy	temperate geng	30.86	7.82833	3.62833	2.17	Hap3	Hap1	Hap3	Hap1	Hap2	Hap2	Hap3	Hap2	Hap2	Hap2	Hap2	Hap2
IRIS_313-8037	DORELLA	Italy	intermediate geng	32.0933	9.61	3.02667	3.18667	Hap1	Hap4	Hap2	Hap1	Hap2	Hap2	Hap3	Hap2	Hap2	Hap4	Hap5	Hap2
IRIS_313-8039	LOTO	Italy	temperate geng	28.6975	8.43662	3.25432	2.59649	Hap3	Hap4	Hap2	Hap1	Hap2	Hap2	Hap3	Hap2	Hap2	Hap2	NA	Hap2
IRIS_313-8041	GRALDO	Italy	intermediate geng	20.1453	8.59562	2.41953	3.55289	Hap1	Hap4	Hap2	Hap2	Hap2	Hap2	Hap4	Hap2	Hap2	Hap4	Hap5	Hap3
IRIS_313-8044	GOLFO	Italy	tropical geng	22.7333	8.595	2.59833	3.315	Hap1	NA	Hap2	Hap2	Hap2	Hap3	Hap4	Hap3	Hap2	Hap4	Hap5	Hap3
IRIS_313-8046	PLUS	Italy	tropical geng	20.0867	8.21667	2.37667	3.46333	Hap1	Hap4	Hap2	Hap2	Hap2	Hap2	Hap4	Hap3	Hap2	Hap3	Hap3	Hap3
IRIS_313-8048	RONCOLO	Italy	intermediate geng	28.2633	7.40833	3.51833	2.10833	Hap3	Hap3	Hap2	Hap1	Hap4	Hap2	Hap3	Hap2	Hap2	Hap4	Hap5	Hap2
IRIS_313-8049	LORD	Italy	intermediate geng	29.0979	8.89237	3.00838	2.96955	Hap1	Hap4	Hap3	Hap1	Hap2	Hap2	Hap6	Hap2	Hap2	Hap4	Hap5	Hap2
IRIS_313-8050	MIARA	Italy	temperate geng	18.51	8.605	2.39833	3.59333	Hap1	NA	Hap2	Hap1	Hap2	Hap2	Hap3	Hap2	Hap2	Hap4	Hap5	NA
IRIS_313-8052	SMERALDO	Italy	temperate geng	24.9783	8.63333	2.97	2.915	Hap1	Hap4	Hap2	Hap1	Hap4	Hap2	Hap3	Hap2	Hap2	Hap4	Hap5	Hap2
IRIS_313-8053	RUBIDIO	Italy	intermediate geng	23.6117	8.40833	2.79667	3.01167	Hap1	Hap4	Hap3	Hap1	Hap2	Hap2	Hap6	Hap2	Hap2	Hap4	Hap5	Hap2
IRIS_313-8057	79 UPLA	Argenti	tropical geng	23.2417	9.49667	2.405	3.95333	Hap1	Hap4	Hap2	Hap1	Hap4	Hap2	Hap4	Hap2	Hap2	Hap4	Hap5	Hap3
IRIS_313-8058	91 UPLA	Argenti	tropical geng	22.6417	8.18833	2.79333	2.93333	Hap1	Hap4	Hap2	Hap1	Hap4	Hap2	Hap4	Hap3	Hap2	Hap4	Hap5	Hap3
IRIS_313-8060	77 UPLA	Argenti	tropical geng	22.8	9.49	2.45833	3.86333	Hap1	Hap4	Hap2	Hap1	Hap2	Hap2	Hap3	Hap2	Hap2	Hap4	Hap5	Hap2
IRIS_313-8061	75 UPLA	Argenti	tropical geng	24.2017	9.14333	2.80167	3.26667	Hap3	Hap4	Hap2	Hap1	Hap2	Hap2	Hap4	Hap2	Hap2	Hap3	NA	Hap2
IRIS_313-8062	80 UPLA	Argenti	tropical geng	23.7683	10.0133	2.43333	4.12	Hap1	Hap4	Hap2	NA	Hap2	Hap2	NA	Hap2	Hap2	Hap4	Hap5	Hap2
IRIS_313-8063	104 UPLA	Argenti	tropical geng	27.5119	9.13153	3.01981	3.03086	Hap1	Hap4	Hap2	Hap2	Hap2	Hap2	Hap6	Hap2	Hap2	Hap3	Hap3	Hap3
IRIS_313-8064	32 UPLA	Argenti	tropical geng	19.3	9.00833	2.335	3.86667	Hap1	Hap4	Hap2	Hap1	Hap2	Hap2	Hap4	Hap2	Hap2	Hap2	Hap2	Hap3
IRIS_313-8065	SAMBA	Italy	tropical geng	25.4098	9.53094	2.56152	3.72283	Hap1	NA	Hap2	Hap2	Hap2	Hap2	Hap3	Hap2	Hap2	Hap4	Hap5	Hap3
IRIS_313-8066	GHIBLI	Italy	temperate geng	29.5133	8.57667	3.14667	2.72833	Hap3	Hap4	Hap2	Hap1	Hap2	Hap2	Hap3	Hap2	Hap2	Hap4	Hap5	Hap2
IRIS_313-8067	MEDUSA	Italy	xian-1B	20.4783	8.19667	2.41	3.40333	NA	NA	NA	NA	NA	NA	NA	NA	NA	NA	NA	Hap1
IRIS_313-8068	ORIONE	Italy	intermediate xian	26.61	8.92667	2.955	3.025	Hap5	Hap1	Hap1	Hap2	Hap6	Hap1	Hap1	Hap1	Hap1	Hap1	Hap1	Hap1
IRIS_313-8069	ARIA	Romania	intermediate xian	23.045	8.77833	2.58	3.40833	Hap1	Hap1	Hap1	Hap2	Hap6	Hap1	Hap1	Hap1	Hap1	Hap1	Hap1	Hap1
IRIS_313-8072	CENTURY PAT	United States	tropical geng	34.14	9.35333	3.19833	2.93	Hap1	Hap4	Hap2	Hap2	Hap2	Hap3	Hap4	Hap3	Hap2	Hap4	Hap5	Hap3
IRIS_313-8073	DAWN CI 9534	United States	aus	30.445	8.08667	3.37	2.40333	Hap4	Hap2	Hap3	Hap1	Hap7	Hap2	Hap2	NA	Hap1	Hap5	Hap3	Hap2
IRIS_313-8074	GOOLARAH	Australia	tropical geng	21.8483	9.28333	2.43833	3.82667	Hap1	Hap4	Hap2	Hap1	Hap2	Hap2	Hap4	Hap2	Hap2	Hap2	Hap2	Hap2
IRIS_313-8075	HARRA	Australia	temperate geng	28.9933	7.93167	3.555	2.23167	Hap1	Hap1	Hap3	NA	Hap2	Hap2	Hap3	Hap2	Hap2	Hap4	Hap5	NA
IRIS_313-8076	PELDE	Australia	tropical geng	20.3283	9.10667	2.265	4.03	Hap1	Hap4	Hap2	Hap2	Hap2	Hap2	Hap4	Hap3	Hap2	Hap2	Hap2	Hap3
IRIS_313-8084	CAPATAZ	Spain	temperate geng	32.3884	8.4096	3.59228	2.35824	Hap1	Hap1	Hap2	Hap1	Hap2	Hap2	Hap4	Hap2	Hap1	Hap2	NA	Hap2
IRIS_313-8085	CLOT	Spain	temperate geng	25.82	7.35667	3.3	2.23833	Hap3	Hap4	Hap2	Hap1	Hap4	Hap2	Hap3	Hap2	Hap2	Hap4	Hap5	Hap2
IRIS_313-8087	FRANCES	Spain	temperate geng	22.3117	6.955	3.08667	2.25833	Hap3	Hap1	Hap6	Hap1	Hap2	Hap2	Hap3	Hap2	Hap2	Hap2	Hap2	Hap2
IRIS_313-8090	MARENY	Spain	temperate geng	27.1167	8.01	3.32833	2.40667	Hap3	Hap4	Hap2	Hap1	Hap2	Hap2	Hap3	Hap2	Hap2	Hap4	Hap5	Hap2
IRIS_313-8095	SHSS 53	Spain	temperate geng	30.6527	8.51422	3.36432	2.53773	Hap1	NA	Hap2	Hap1	Hap2	Hap2	Hap3	Hap2	Hap2	Hap4	Hap5	Hap2
IRIS_313-8096	SR 113	Spain	temperate geng	29.6533	8.95833	3.18833	2.815	Hap1	Hap4	Hap2	Hap1	Hap4	Hap2	Hap3	Hap2	Hap2	Hap4	Hap5	Hap2
IRIS_313-8097	ULLAL	Spain	temperate geng	25.3683	7.525	3.28	2.305	Hap3	Hap4	Hap2	Hap1	Hap2	Hap2	Hap3	Hap2	Hap2	Hap2	Hap2	Hap2
IRIS_313-8099	FLIPPER	Italy	temperate geng	27.33	7.975	3.18833	2.50667	Hap3	Hap2	Hap3	Hap1	Hap2	Hap2	Hap3	Hap2	Hap2	Hap2	Hap2	Hap2
IRIS_313-8102	BLUE BONNET	United States	tropical geng	23.4817	8.71333	2.62333	3.325	Hap1	Hap4	Hap2	Hap2	Hap2	Hap2	Hap4	Hap3	Hap2	Hap2	Hap2	Hap3
IRIS_313-8105	THAIPERLA	United States	temperate geng	26.2717	7.115	3.565	1.99667	Hap3	Hap1	Hap3	Hap1	Hap2	Hap2	Hap3	Hap2	Hap2	Hap2	Hap2	Hap2
IRIS_313-8109	CAMPINO	Portugal	temperate geng	30.025	7.98667	3.68833	2.16833	Hap3	Hap1	Hap3	Hap1	Hap2	Hap2	Hap3	Hap2	Hap2	Hap2	Hap2	Hap2
IRIS_313-8111	CARRICO	Portugal	temperate geng	28.0993	7.49667	3.60613	2.08149	Hap3	Hap1	Hap3	Hap1	Hap2	Hap2	Hap3	Hap2	Hap2	Hap2	Hap2	Hap2
IRIS_313-8112	CHIPKA	Bulgaria	temperate geng	32.5	8.00667	3.63333	2.23	Hap3	Hap1	Hap3	Hap1	Hap2	Hap2	Hap3	Hap2	Hap2	Hap4	Hap5	Hap2
IRIS_313-8113	ESCARLATE	Portugal	temperate geng	30.6529	8.19591	3.66047	2.24157	Hap3	Hap1	Hap3	Hap1	Hap2	Hap2	Hap3	Hap2	Hap2	Hap2	Hap2	Hap2
IRIS_313-8114	FAISCA	Portugal	temperate geng	27.2583	8.65667	2.98833	2.91333	Hap1	NA	Hap3	Hap1	Hap4	Hap2	Hap3	Hap2	Hap2	Hap4	Hap5	Hap2
IRIS_313-8115	FAMILIA 181	Portugal	intermediate geng	30.325	9.25833	3.10333	2.99167	Hap1	Hap4	Hap2	Hap1	Hap4	Hap2	Hap3	Hap3	Hap2	Hap4	Hap5	Hap2
IRIS_313-8116	HAREM	Portugal	intermediate geng	32.4828	10.3756	3.09203	3.35789	Hap1	Hap4	Hap2	Hap1	NA	Hap2	Hap4	Hap2	Hap2	Hap2	Hap2	Hap2
IRIS_313-8118	IBO 400	Portugal	temperate geng	38.7559	9.906	3.63245	2.73714	Hap3	Hap1	Hap2	Hap1	NA	Hap2	NA	Hap2	NA	Hap2	Hap2	Hap2
IRIS_313-8119	JUBILIENI	Bulgaria	temperate geng	21.935	8.93333	2.61167	3.425	Hap3	Hap1	Hap3	Hap1	Hap2	Hap2	Hap3	Hap2	Hap2	Hap2	Hap2	Hap2
IRIS_313-8121	MESTRE	Italy	intermediate geng	38.8931	9.57394	3.83642	2.50749	Hap1	NA	Hap2	Hap1	Hap4	Hap2	Hap3	Hap2	Hap2	Hap4	Hap5	Hap2
IRIS_313-8123	MUGA	Portugal	temperate geng	31.3267	8.23667	3.64167	2.27167	Hap3	Hap1	Hap3	Hap1	Hap2	Hap2	Hap3	Hap2	Hap2	Hap2	Hap2	Hap2
IRIS_313-8124	OTA	Portugal	intermediate geng	25.5867	7.88	3.125	2.525	Hap3	Hap4	Hap3	Hap1	Hap2	Hap2	Hap3	Hap2	Hap2	Hap4	Hap5	Hap2
IRIS_313-8125	PLOVDIV 22	Bulgaria	temperate geng	30.91	8.98667	3.11167	2.89667	Hap1	Hap2	Hap2	Hap1	Hap2	Hap2	Hap3	Hap2	Hap2	Hap2	Hap2	Hap2
IRIS_313-8126	PLOVDIV 24	Bulgaria	temperate geng	32.5233	7.85667	3.725	2.11	Hap3	Hap1	Hap3	NA	Hap2	Hap3	Hap3	Hap2	Hap2	Hap4	Hap5	Hap2
IRIS_313-8127	POLIZESTI 28	Bulgaria	temperate geng	28.8233	7.98167	3.61	2.21167	NA	NA	NA	NA	Hap2	NA	Hap3	Hap2	Hap2	NA	NA	NA
IRIS_313-8128	PRECOZ 2 F A	Argenti	temperate geng	28.4017	8.30167	3.21167	2.59	Hap3	Hap2	Hap3	Hap1	Hap2	Hap2	Hap3	Hap2	Hap2	Hap2	Hap2	Hap2
IRIS_313-8129	RODI	Bulgaria	temperate geng	31.9717	7.83167	3.64667	2.15	Hap3	Hap1	Hap3	Hap1	Hap2	Hap2	Hap3	Hap2	Hap2	Hap2	Hap2	Hap2
IRIS_313-8132	RUBI	Portugal	temperate geng	27.7083	8.69833	2.985	2.92	Hap3	Hap1	Hap3	Hap1	Hap2	NA	Hap3	Hap2	Hap2	Hap2	Hap2	Hap2
IRIS_313-8134	S 102-2	Portugal	temperate geng	25.6183	8.57167	2.95167	2.90833	Hap1	Hap2	Hap3	Hap1	Hap4	Hap2	Hap3	Hap2	Hap2	Hap4	Hap5	Hap2
IRIS_313-8135	SAEDINENIE	Bulgaria	temperate geng	31.1257	7.73	3.67333	2.10667	Hap3	Hap1	Hap3	Hap1	Hap2	Hap2	Hap3	Hap2	Hap2	Hap4	Hap5	Hap2
IRIS_313-8136	SAFARI	Portugal	temperate geng	27.3455	8.44198	3.11171	2.7147	Hap1	Hap4	NA	Hap1	Hap4	Hap2	Hap3	Hap2	Hap2	Hap4	Hap5	Hap2
IRIS_313-8137	SAGRES	Portugal	intermediate geng	34.3502	9.64772	3.58916	2.69607	Hap1	NA	NA	Hap1	NA	Hap2	NA	Hap2	Hap2	NA	NA	Hap2
IRIS_313-8138	SALOIO	Portugal	temperate geng	32.4	8.085	3.62	2.24	Hap3	Hap1	Hap2	Hap1	Hap4	Hap2	Hap3	Hap2	Hap2	Hap2	Hap2	Hap2
IRIS_313-8140	SHANGAI	China	temperate geng	25.1983	6.485	3.555	1.82833	Hap3	Hap1	Hap3	Hap1	Hap4	Hap2	Hap3	Hap2	Hap1	Hap2	Hap2	Hap2
IRIS_313-8141	SELN 244 A6-20	Australia	temperate geng	27.4333	7.05	3.54167	1.995	Hap3	Hap1	Hap2	Hap1	Hap2	Hap2	Hap3	Hap2	Hap2	Hap4	Hap5	Hap2
IRIS_313-8142	SETTANTUNO	Portugal	temperate geng	28.4181	7.7015	3.5657	2.17957	Hap3	Hap1	Hap3	Hap1	Hap2	Hap2	Hap3	Hap2	Hap2	Hap4	Hap5	Hap2
IRIS_313-8143	SLAVA	Bulgaria	intermediate geng	30.3661	9.09333	3.105	2.935	Hap1	NA	Hap2	Hap1	Hap4	Hap2	Hap3	Hap3	Hap2	Hap4	Hap5	Hap2
IRIS_313-8145	SUPER	Portugal	temperate geng	34.1383	9.6	3.22167	2.99	Hap1	NA	Hap2	Hap1	Hap4	NA	NA	Hap2	Hap2	NA	NA	Hap2
IRIS_313-8147	T 757	India	temperate geng	34.28	8.37667	3.655	2.295	Hap3	Hap1	Hap3	Hap1	Hap4	Hap2	Hap3	Hap2	Hap2	Hap4	NA	Hap2
IRIS_313-8148	TIMICH 108	Romania	temperate geng	27.0217	6.605	3.525	1.875	Hap3	Hap1	Hap3	Hap1	Hap2	Hap2	Hap3	Hap2	Hap2	Hap2	Hap2	Hap2
IRIS_313-8149	TOPAZIO	Portugal	temperate geng	23.214	7.74451	2.99529	2.70916	Hap3	Hap1	Hap3	Hap1	Hap2	Hap2	Hap3	Hap2	Hap2	Hap2	Hap2	Hap2
IRIS_313-8151	VALTEJO	Portugal	temperate geng	32.6604	9.32086	3.15741	2.95898	Hap3	NA	Hap3	Hap1	Hap4	Hap3	Hap3	Hap2	Hap1	Hap2	Hap2	Hap2
IRIS_313-8154	GIGANTE VERCELLI	Italy	intermediate geng	35.4918	9.00258	3.28005	2.77339	Hap1	Hap1	Hap3	Hap1	Hap2	Hap2	Hap3	Hap2	Hap2	Hap4	Hap5	Hap3
IRIS_313-8155	KULON	Russia	intermediate geng	31.0383	8.93667	3.28167	2.74	Hap1	Hap4	Hap2	Hap1	Hap2	Hap2	Hap3	Hap2	Hap2	Hap4	Hap5	Hap2
IRIS_313-8158	CT 23	Colombia	intermediate geng	24.4693	9.38569	2.66469	3.527	Hap1	Hap4	Hap2	Hap2	Hap2	Hap2	Hap3	Hap2	Hap2	Hap4	Hap5	Hap2
IRIS_313-8159	CT 36	Colombia	intermediate geng	23.7867	8.875	2.53667	3.49833	Hap1	Hap4	Hap2	Hap2	Hap2	Hap2	Hap3	Hap2	Hap2	Hap4	Hap5	Hap2
IRIS_313-8160	CT 58	Colombia	temperate geng	25.5683	9.54	2.58333	3.695	Hap1	NA	Hap2	Hap1	Hap2	Hap2	Hap3	Hap2	Hap2	Hap2	Hap2	NA
IRIS_313-8161	C 4081	Brazil	xian-1B	26.8167	8.79667	2.805	3.21167	Hap1	Hap1	Hap1	Hap2	Hap1	Hap1	Hap1	Hap1	Hap1	Hap1	Hap1	Hap1
IRIS_313-8162	RPC 12	China	temperate geng	25.1367	6.81333	3.43333	1.98833	Hap3	Hap1	Hap3	Hap1	Hap2	Hap2	Hap3	Hap2	Hap2	Hap2	Hap2	Hap2
IRIS_313-8164	YRM 6-2	Australia	temperate geng	25.7884	7.57128	3.27506	2.31386	Hap3	Hap4	Hap3	Hap1	Hap2	Hap2	Hap3	Hap2	Hap2	Hap2	Hap2	Hap2
IRIS_313-8165	CIGALON	France	temperate geng	26.8067	7.195	3.44333	2.095	Hap3	Hap1	Hap3	Hap1	Hap2	Hap2	Hap3	Hap2	Hap2	Hap2	Hap2	Hap2
IRIS_313-8166	CALENDAL	France	intermediate geng	35.5317	9.285	3.505	2.65833	Hap3	Hap4	Hap2	Hap1	Hap2	Hap2	Hap3	Hap2	Hap2	Hap4	Hap5	Hap2
IRIS_313-8167	DELTA	France	intermediate geng	35.6833	9.97667	3.30167	3.03333	Hap1	Hap4	Hap2	Hap1	Hap4	Hap2	Hap3	Hap2	Hap2	Hap4	Hap5	Hap2
IRIS_313-8168	ARLESIENNE	France	intermediate geng	33.885	8.47942	3.57317	2.39744	Hap3	Hap4	Hap3	Hap1	Hap4	Hap2	Hap3	Hap2	Hap2	Hap4	Hap5	Hap2
IRIS_313-8170	MEJANES 2	France	intermediate geng	25.35	9.70667	2.67	3.645	Hap1	Hap4	Hap2	Hap1	Hap2	Hap2	Hap3	Hap2	Hap2	Hap4	Hap5	Hap3
IRIS_313-8171	AUGUSTZA	Hungary	temperate geng	29.9828	9.37939	3.00695	3.15385	Hap1	Hap2	Hap2	Hap1	Hap2	Hap2	Hap3	Hap2	Hap2	Hap2	Hap2	Hap2
IRIS_313-8172	FIDJI	Philippines	intermediate	23.8867	9.89333	2.465	4.03667	Hap1	Hap4	Hap2	Hap1	Hap2	Hap2	Hap3	Hap2	Hap2	Hap5	Hap3	Hap3
IRIS_313-8173	A 201	United States	tropical geng	25.4467	9.50167	2.48833	3.825	Hap1	Hap4	Hap2	Hap2	Hap2	Hap2	Hap4	Hap2	Hap2	Hap2	Hap2	Hap3
IRIS_313-8177	AUGUSTO	Italy	intermediate geng	28.8633	8.82333	3.08833	2.85667	Hap3	NA	Hap2	Hap1	Hap2	Hap2	Hap3	Hap2	Hap2	Hap2	Hap2	Hap2
[truncated: 459 more rows]

## Sheet: TableS2
Table S2 Analysis of the variance in traits related to grain weight and grain shape
Traita	Source of variation	Df	Sum Sq	Mean Sq	F value	Pr (>F)
TGW	Year	2	1182	591	367.132	<2e-16
	Rep	1	1	1	0.747	0.387
	Subgroup	11	36555	3323	2065.19	<2e-16
	Error	13338	214466	16
GL	Year	2	99	49.36	67.87	<2e-16
	Rep	1	103	103.19	141.9	<2e-16
	Subgroup	11	2371	215.51	296.33	<2e-16
	Error	13516	9829	0.73
GW	Year	2	9.7	4.83	49.54	<2e-16
	Rep	1	11.5	11.52	118.16	<2e-16
	Subgroup	11	481.6	43.78	449.12	<2e-16
	Error	13514	1317.3	0.1
RLW	Year	2	4.3	2.17	10.36	3.2e-05
	Rep	1	0.3	0.28	1.33	0.249
	Subgroup	11	945.1	85.92	410.18	< 2e-16
	Error	13514	2830.8	0.21
a TGW: thousand grain weight, GL: grain length, GW: grain width, RLW: ratio of grain length to grain width

## Sheet: TableS3
Table S3 Performance of grain weight and grain shape in different subgroups
Trait a	Subgroup	Meanb	Range	CV (%)	Elite accession of each trait
TGW (g)	subtropical geng	31.38 a	12.37–46.60	20.76	Nyao (Laos)
	intermediate geng	28.00 b	15.73–38.90	16.86	MESTRE (Italy)
	xian-3	26.18 c	13.00–38.78	19.64	THAO LOUANG (Laos)
	temperate geng	26.07 cd	18.51–38.76	12.39	IBO 400 (Portugal)
	tropical geng	25.77 d	14.00–36.09	16.52	MITSANGAHIJERY (Madagascar)
	intermediate	25.14 e	15.38–35.96	14.78	PAIZ-AMBARBU (Russia)
	xian-1A	24.89 e	18.41–35.61	10.38	Haoxiang (China)
	intermediate xian	24.69 e	13.01–36.28	13.74	SLG1 (Japan)
	xian-2	24.61 ef	13.95–35.37	15.82	GEANT W 7 (Netherlands)
	xian-1B	24.22 f	16.86–31.69	11.07	IR 4432-28-5 (Philippines)
	aus	23.09 g	11.73–32.56	16.92	R 146 (India)
	basmati	19.86 h	10.81–32.29	22.55	UP15 (Japan)
GL (mm)	xian-1B	8.73 a	6.52–10.27	7.56	829 (China)
	subtropical geng	8.68 ab	5.83–11.33	13.08	KHAO' NGAW (Thailand)
	xian-3	8.61 b	5.68–10.60	10.61	SIPULUIK ARANG (Indonesia)
	intermediate geng	8.42 c	6.50–11.58	13.21	ESTRELA A (Portugal)
	tropical geng	8.36 c	5.25–10.54	8.98	IR47686-6-2-1-1 (Phillipines)
	intermediate xian	8.28 d	6.04–10.95	9.61	SML AWINI (Surime)
	intermediate	8.21 d	6.37–10.73	12.89	C1 6-5-2 (Mexico)
	xian-2	7.99 e	5.19–11.82	10.77	GEANT W 7 (Netherlands)
	xian-1A	7.71 f	6.59–9.46	7.66	Haoxiang (China)
	aus	7.66 f	5.57–9.22	9.15	BINFUL (Bangladesh)
	temperate geng	7.46 g	6.32–9.91	10.44	IBO 400 (Portugal)
	basmati	7.25 h	5.10–10.74	18.61	UP15 (Japan)
GW (mm)	subtropical geng	3.51 a	2.42–4.17	10.77	DO LEUANG (Laos)
	temperate geng	3.29 b	2.40–3.86	7.09	Zimangfeie (China)
	intermediate geng	3.19 c	2.36–3.84	11.85	Huhui 628 (China)
	xian-1A	3.10 d	2.43–3.66	6.73	LIANG GUANG (China)
	tropical geng	3.03 e	2.26–4.09	12.7	LENKIBE-N (Philippines)
	intermediate	2.99 f	2.16–3.71	11.01	PAIZ-AMBARBU (Russia)
	aus	2.95 fg	2.08–3.81	10.2	BOTESHSHORE (Bangladesh)
	xian-3	2.93 gh	2.13–3.90	11.82	MA YOO (Thailand)
	xian-2	2.9 hi	2.05–3.52	9.89	Unknown (India)
	intermediate xian	2.88 i	2.01–3.80	9.57	GOGO (Indonesia)
	basmati	2.71 j	2.17–3.44	13.84	ARC 18578 (India)
	xian-1B	2.65 k	2.21–3.60	9.29	Erjiun 1 (China)
RLW	xian-1B	3.34 a	2.22–4.28	13.24	WAS 173-B-B-6-2-2 (Senegal)
	xian-3	2.98 b	1.96–4.06	15.03	NIAW KHIAW NGOO (Thailand)
	intermediate xian	2.91 c	1.97–4.30	15.16	YZX2 (Unknow)
	tropical geng	2.82 d	1.81–4.12	17.85	80 UPLA (Argenti)
	intermediate	2.82 d	2.01–4.55	21.69	Pusa Basmati 1 (India)
	xian-2	2.80 d	1.70–4.32	17.15	MAVOLATSIKA (Madagascar)
	basmati	2.75 de	1.86–4.55	26.16	IET 14720 (Unknow)
	intermediate geng	2.71 e	1.75–4.40	22.17	ESTRELA A (Portugal)
	aus	2.63 f	1.75–4.23	14.95	SUFAID 246 (Pakistan)
	xian-1A	2.51 g	1.92–3.65	12.29	Zhendao 232 (China)
	subtropical geng	2.50 g	1.72–3.57	14.18	KHAO' NGAW (Thailand)
	temperate geng	2.29 h	1.80–3.69	15.67	CT 58 (Colombia)
a TGW: thousand grain weight, GL: grain length, GW: grain width, RLW: ratio of grain length to grain width
b The letters indicate multiple comparisons result at the significant level 0.05

## Sheet: Table S4
Table S4 ANOVA for haplotypes of 7 candidate genes associated with grain weight and grain shape in whole population and each subgroup
Gene ID	Trait	Group	Df	Sum Sq	Mean Sq	F value	Pr(>F)
Os03g0186600	TGW (g)	Whole	6	2775	462.5	27.84	<2e-16
	TGW (g)	aus	1	8.7	8.651	0.684	0.41
	TGW (g)	basmati	1	7.6	7.601	0.389	0.536
	TGW (g)	intermediate geng	2	76	38	1.955	0.15
	TGW (g)	subtropical geng	2	526.7	263.35	7.899	0.000807
	TGW (g)	temperate geng	2	53.5	26.74	2.875	0.0285
	TGW (g)	tropical geng	3	182	60.65	3.726	0.0119
	TGW (g)	intermediate	5	39.1	7.826	0.621	0.685
	TGW (g)	xian-1A	1	27.3	27.329	4.202	0.0419
	TGW (g)	xian-1B	2	20.4	10.221	1.471	0.233
	TGW (g)	xian-2	3	118.2	39.39	2.913	0.0655
	TGW (g)	xian-3	2	410	204.88	8.094	0.000401
	TGW (g)	intermediate xian	4	291	72.63	6.744	2.88e-05
Os09g0544400	TGW (g)	Whole	2	468	233.85	13.46	1.55e-06
	TGW (g)	aus	2	67.4	67.38	3.992	0.0511
	TGW (g)	basmati	1	180.9	90.45	6.726	0.00154
	TGW (g)	intermediate geng	1	44.5	44.52	2.076	0.0354
	TGW (g)	subtropical geng	1	0	0.02	0	0.983
	TGW (g)	temperate geng	1	8.7	8.75	1.011	0.316
	TGW (g)	tropical geng	1	309	309.03	18.93	1.92e-05
	TGW (g)	intermediate	2	4.8	2.376	0.205	0.815
	TGW (g)	xian-1A	1	10.9	10.897	1.843	0.176
	TGW (g)	xian-1B	1	15.7	15.721	2.12	0.147
	TGW (g)	xian-2	1	50.2	50.2	3.87	0.0504
	TGW (g)	xian-3	1	1193	1192.5	53.9	3.05e-12
	TGW (g)	intermediate xian	2	47	23.7	2.177	0.0114
Os11g0163600	TGW (g)	Whole	4	858	214.5	12.58	4.1e-10
	TGW (g)	aus	1	86.6	86.65	6.176	0.0142
	TGW (g)	basmati	1	12.3	12.33	0.86	0.359
	TGW (g)	intermediate geng	1	81.6	81.65	3.714	0.0383
	TGW (g)	subtropical geng	1	51.7	51.67	1.262	0.265
	TGW (g)	temperate geng	NA	NA	NA	NA	NA
	TGW (g)	tropical geng	1	88	87.78	5.195	0.0235
	TGW (g)	intermediate	3	76.4	25.45	2.104	0.0113
	TGW (g)	xian-1A	3	59.6	19.861	4.64	0.00383
	TGW (g)	xian-1B	1	35.5	35.45	5.461	0.0207
	TGW (g)	xian-2	2	11.6	5.789	0.467	0.627
	TGW (g)	xian-3	2	8	4.057	0.147	0.863
	TGW (g)	intermediate xian	3	1	0.483	0.044	0.988
Os04g0580700	GL (mm)	Whole	4	48.5	12.132	15.42	1.92e-12
	GL (mm)	aus	2	6.34	3.172	8.335	0.000366
	GL (mm)	basmati	1	12.91	12.909	7.472	0.00875
	GL (mm)	intermediate geng	1	6.03	6.031	6.051	0.0166
	GL (mm)	subtropical geng	NA	NA	NA	NA	NA
	GL (mm)	temperate geng	NA	NA	NA	NA	NA
	GL (mm)	tropical geng	1	11.08	11.085	27.1	3.9e-07
	GL (mm)	intermediate	2	3.04	1.519	1.373	0.262
	GL (mm)	xian-1A	NA	NA	NA	NA	NA
	GL (mm)	xian-1B	NA	NA	NA	NA	NA
	GL (mm)	xian-2	1	0.39	0.3889	0.654	0.42
	GL (mm)	xian-3	3	34.95	11.649	17.81	1.85e-10
	GL (mm)	intermediate xian	3	2.8	0.9329	1.483	0.0418
Os04g0580700	RLW	Whole	4	34.4	8.601	35.86	<2e-16
	RLW	aus	2	7.066	3.533	42.46	2.15e-15
	RLW	basmati	1	6.804	6.804	15.71	0.000245
	RLW	intermediate geng	1	1.286	1.286	4.109	0.0468
	RLW	subtropical geng	NA	NA	NA	NA	NA
	RLW	temperate geng	NA	NA	NA	NA	NA
	RLW	tropical geng	1	12.74	12.737	68.97	5.31e-15
	RLW	intermediate	2	0.903	0.4515	1.119	0.334
	RLW	xian-1A	NA	NA	NA	NA	NA
	RLW	xian-1B	NA	NA	NA	NA	NA
	RLW	xian-2	1	0.07	0.06974	0.366	0.546
	RLW	xian-3	3	7.29	2.4315	15.31	3.89e-09
	RLW	intermediate xian	3	0.8	0.2665	1.435	0.0232
Os10g0399700	GL (mm)	Whole	4	125.5	31.378	40.93	<2e-16
	GL (mm)	aus	1	0.62	0.6205	1.536	0.217
	GL (mm)	basmati	1	27.42	27.416	21.52	2.34e-05
	GL (mm)	intermediate geng	2	6.38	3.192	2.731	0.0423
	GL (mm)	subtropical geng	1	4.68	4.684	4.001	0.0493
	GL (mm)	temperate geng	1	17.73	17.733	32.91	2.9e-08
	GL (mm)	tropical geng	2	15.67	7.833	17.04	1.11e-07
	GL (mm)	intermediate	3	7.73	2.576	2.444	0.046
	GL (mm)	xian-1A	1	0.79	0.7889	2.457	0.119
	GL (mm)	xian-1B	NA	NA	NA	NA	NA
	GL (mm)	xian-2	2	6.29	3.1445	5.414	0.00505
	GL (mm)	xian-3	1	0.07	0.065	0.076	0.782
	GL (mm)	intermediate xian	2	7.11	3.553	5.866	0.00305
Os10g0400100	GL (mm)	Whole	5	122.5	24.51	31.82	<2e-16
	GL (mm)	aus	1	0.33	0.3257	0.657	0.419
	GL (mm)	basmati	2	36.15	18.077	13.84	1.87e-05
	GL (mm)	intermediate geng	1	3.79	3.79	3.004	0.038
	GL (mm)	subtropical geng	1	4.33	4.331	3.888	0.0525
	GL (mm)	temperate geng	1	17.66	17.655	33.09	2.82e-08
	GL (mm)	tropical geng	2	9.36	4.679	10.55	4e-05
	GL (mm)	intermediate	2	1.34	0.6725	0.605	0.552
	GL (mm)	xian-1A	1	0.33	0.3272	1.128	0.29
	GL (mm)	xian-1B	NA	NA	NA	NA	NA
	GL (mm)	xian-2	2	4.82	2.4077	3.75	0.0551
	GL (mm)	xian-3	2	7.97	3.983	4.927	0.008
	GL (mm)	intermediate xian	2	2.47	1.2348	2.066	0.128
Os01g0171000	RLW	Whole	3	50.2	16.747	69.03	<2e-16
	RLW	aus	2	1.821	0.9106	6.459	0.00198
	RLW	basmati	2	4.405	2.2026	5.337	0.00786
	RLW	intermediate geng	2	0.081	0.0407	0.111	0.895
	RLW	subtropical geng	1	0.117	0.1174	1.113	0.295
	RLW	temperate geng	2	0.319	0.1594	1.289	0.277
	RLW	tropical geng	2	2.52	1.2615	5.439	0.00486
	RLW	intermediate	3	2.017	0.6724	1.868	0.146
	RLW	xian-1A	1	0.013	0.01345	0.174	0.677
	RLW	xian-1B	2	1.14	0.5712	2.999	0.0425
	RLW	xian-2	3	4.57	1.5219	7.581	7.53e-05
	RLW	xian-3	2	0.21	0.1029	0.529	0.59
	RLW	intermediate xian	2	1.3	0.6485	3.382	0.0548

## Sheet: Table S5
Table S5. Haplotype analyses of candidate genes associated with grain weight and grain shape
Gene ID	Trait	Group	Hap ID	No. of accessions	Mean	SD	SEM	Duncan’s Multiple Range Test
Os03g0186600	TGW (g)	Whole	Hap1	728	24.4054	3.46277	0.128339	cd
	TGW (g)	Whole	Hap2	444	25.6952	4.10305	0.194722	bc
	TGW (g)	Whole	Hap3	428	26.0667	4.72062	0.22818	bc
	TGW (g)	Whole	Hap4	237	25.5012	4.23239	0.274923	bc
	TGW (g)	Whole	Hap5	118	23.0235	3.81852	0.351523	e
	TGW (g)	Whole	Hap6	93	28.922	5.16202	0.535276	a
	TGW (g)	Whole	Hap7	18	23.9716	2.71009	0.638775	de
	TGW (g)	aus	Hap2	73	22.6203	3.71471	0.434775	a
	TGW (g)	aus	Hap5	74	23.1056	3.39264	0.394387	a
	TGW (g)	basmati	Hap3	37	19.8449	4.41323	0.72553	a
	TGW (g)	basmati	Hap5	9	18.8202	4.4627	1.48757	a
	TGW (g)	intermediate geng	Hap3	43	28.7444	4.30802	0.656966	a
	TGW (g)	intermediate geng	Hap4	9	26.5034	5.32311	1.77437	a
	TGW (g)	intermediate geng	Hap6	14	26.4851	4.09879	1.09545	a
	TGW (g)	subtropical geng	Hap3	28	34.1685	6.41688	1.21268	a
	TGW (g)	subtropical geng	Hap4	8	25.0041	3.07438	1.08696	b
	TGW (g)	subtropical geng	Hap6	37	31.657	5.66612	0.931505	a
	TGW (g)	temperate geng	Hap3	213	26.2308	2.99703	0.205353	a
	TGW (g)	temperate geng	Hap4	11	25.3402	4.21146	1.2698	ab
	TGW (g)	temperate geng	Hap6	4	22.7965	1.90665	0.953324	b
	TGW (g)	tropical geng	Hap2	14	25.0562	2.45526	0.656196	b
	TGW (g)	tropical geng	Hap3	11	25.3211	1.91869	0.578506	b
	TGW (g)	tropical geng	Hap4	202	25.5522	4.21573	0.296617	ab
	TGW (g)	tropical geng	Hap6	33	27.9981	3.86981	0.673648	a
	TGW (g)	intermediate	Hap1	12	25.1561	4.05786	1.1714	a
	TGW (g)	intermediate	Hap2	10	25.0948	2.34635	0.741981	a
	TGW (g)	intermediate	Hap3	11	24.2538	2.41861	0.72924	a
	TGW (g)	intermediate	Hap4	7	23.5613	4.9475	1.86998	a
	TGW (g)	intermediate	Hap5	4	26.319	5.36325	2.68162	a
	TGW (g)	intermediate	Hap6	5	26.5045	2.22432	0.994748	a
	TGW (g)	xian-1A	Hap1	129	24.6332	2.41891	0.212973	b
	TGW (g)	xian-1A	Hap2	49	25.5104	2.87132	0.410189	a
	TGW (g)	xian-1B	Hap1	142	24.2265	2.70555	0.227045	a
	TGW (g)	xian-1B	Hap2	9	25.4546	2.02523	0.675077	a
	TGW (g)	xian-1B	Hap3	7	25.371	1.41262	0.533922	a
	TGW (g)	xian-2	Hap1	128	24.1382	3.7739	0.333569	a
	TGW (g)	xian-2	Hap2	47	25.9613	3.49542	0.50986	a
	TGW (g)	xian-2	Hap3	9	24.2894	3.14735	1.04911	a
	TGW (g)	xian-2	Hap5	23	24.2328	3.65962	0.763084	a
	TGW (g)	xian-3	Hap1	82	25.1315	5.61609	0.620194	b
	TGW (g)	xian-3	Hap2	110	27.7234	4.64003	0.442409	a
	TGW (g)	xian-3	Hap3	40	24.9298	4.79104	0.75753	b
	TGW (g)	intermediate xian	Hap1	235	24.2422	3.1453	0.205177	b
	TGW (g)	intermediate xian	Hap2	132	25.8089	3.74767	0.326193	a
	TGW (g)	intermediate xian	Hap3	29	24.2649	2.17791	0.404428	b
	TGW (g)	intermediate xian	Hap5	8	21.8692	3.34348	1.1821	cd
	TGW (g)	intermediate xian	Hap7	18	23.9716	2.71009	0.638775	b
Os09g0544400	TGW (g)	Whole	Hap1	1086	24.7318	3.83274	0.116304	b
	TGW (g)	Whole	Hap2	685	25.7609	4.70491	0.179765	a
	TGW (g)	Whole	Hap3	500	25.3723	4.08571	0.182718	a
	TGW (g)	aus	Hap1	103	23.9222	3.14058	0.309451	a
	TGW (g)	aus	Hap2	64	21.7816	4.436	0.5545	a
	TGW (g)	aus	Hap3	7	23.0471	2.99657	1.1326	a
	TGW (g)	basmati	Hap1	38	18.609	4.73315	0.767818	b
	TGW (g)	basmati	Hap2	15	21.1121	1.51039	0.389981	a
	TGW (g)	intermediate geng	Hap1	7	25.6382	1.11953	0.423145	b
	TGW (g)	intermediate geng	Hap2	60	28.3031	4.84702	0.625747	a
	TGW (g)	subtropical geng	Hap1	22	31.5702	5.50968	1.17467	a
	TGW (g)	subtropical geng	Hap2	53	31.5334	7.01466	0.963538	a
	TGW (g)	temperate geng	Hap1	14	26.7476	3.33726	0.89192	a
	TGW (g)	temperate geng	Hap2	231	25.9334	2.91797	0.191988	a
	TGW (g)	tropical geng	Hap1	53	27.9006	2.96326	0.407036	a
	TGW (g)	tropical geng	Hap2	220	25.2108	4.25576	0.286923	b
	TGW (g)	intermediate	Hap1	29	25.0705	3.66999	0.681499	a
	TGW (g)	intermediate	Hap2	23	25.5481	2.8443	0.593079	a
	TGW (g)	intermediate	Hap3	8	24.7686	3.87418	1.36973	a
	TGW (g)	xian-1A	Hap1	180	24.9667	2.39556	0.178554	a
	TGW (g)	xian-1A	Hap3	14	24.0508	2.88057	0.769864	a
	TGW (g)	xian-1B	Hap1	114	24.529	2.90756	0.272318	a
	TGW (g)	xian-1B	Hap3	53	23.8698	2.27237	0.312134	a
	TGW (g)	xian-2	Hap1	94	25.1231	3.82774	0.394801	a
	TGW (g)	xian-2	Hap3	132	24.1669	3.43181	0.298701	a
	TGW (g)	xian-3	Hap1	136	24.1908	4.47717	0.383914	b
	TGW (g)	xian-3	Hap3	113	28.5865	4.96308	0.466888	a
	TGW (g)	intermediate xian	Hap1	296	24.6336	3.31313	0.192572	a
	TGW (g)	intermediate xian	Hap2	19	23.2326	2.73399	0.627221	b
	TGW (g)	intermediate xian	Hap3	173	24.8817	3.32989	0.253167	a
Os11g0163600	TGW (g)	Whole	Hap1	832	25.0201	3.95991	0.137285	ab
	TGW (g)	Whole	Hap2	694	25.964	4.68505	0.177842	a
	TGW (g)	Whole	Hap3	291	25.7014	4.13276	0.242266	a
	TGW (g)	Whole	Hap4	217	23.9352	2.80536	0.19044	b
	TGW (g)	Whole	Hap5	22	24.0298	1.72435	0.367632	b
	TGW (g)	aus	Hap2	52	21.6791	3.82057	0.529818	b
	TGW (g)	aus	Hap4	81	23.3332	3.69693	0.41077	a
	TGW (g)	basmati	Hap2	40	20.2529	4.02086	0.635754	a
	TGW (g)	basmati	Hap4	6	21.7899	0.298268	0.121767	a
	TGW (g)	intermediate geng	Hap2	49	28.5307	4.45821	0.636888	a
	TGW (g)	intermediate geng	Hap3	18	26.0403	5.28506	1.2457	b
	TGW (g)	subtropical geng	Hap2	62	32.0802	6.07346	0.77133	a
	TGW (g)	subtropical geng	Hap3	10	29.6306	8.27683	2.61736	a
	TGW (g)	temperate geng	Hap2	231	26.1636	3.13506	0.206272	NA
	TGW (g)	tropical geng	Hap2	104	26.5358	3.95864	0.388176	a
	TGW (g)	tropical geng	Hap3	133	25.3094	4.22523	0.366374	b
	TGW (g)	intermediate	Hap1	8	24.2414	2.99911	1.06034	b
	TGW (g)	intermediate	Hap2	24	23.6414	3.54697	0.724022	b
	TGW (g)	intermediate	Hap3	9	26.9782	2.40476	0.801588	a
	TGW (g)	intermediate	Hap4	8	23.837	4.56307	1.61329	b
	TGW (g)	xian-1A	Hap1	15	24.9502	1.87291	0.483582	ab
	TGW (g)	xian-1A	Hap2	35	25.7158	2.38522	0.403175	a
	TGW (g)	xian-1A	Hap3	31	25.3286	2.58647	0.464544	ab
	TGW (g)	xian-1A	Hap4	91	24.3142	1.75086	0.18354	b
	TGW (g)	xian-1B	Hap1	140	24.2121	2.62847	0.222146	b
	TGW (g)	xian-1B	Hap3	15	25.8297	1.53314	0.395855	a
	TGW (g)	xian-2	Hap1	129	24.7347	3.75261	0.330399	a
	TGW (g)	xian-2	Hap2	61	24.8591	3.47565	0.445011	a
	TGW (g)	xian-2	Hap5	22	24.0298	1.72435	0.367632	a
	TGW (g)	xian-3	Hap1	187	26.3247	5.3611	0.392042	a
	TGW (g)	xian-3	Hap2	10	25.9121	4.67468	1.47826	a
	TGW (g)	xian-3	Hap3	34	26.7772	4.72945	0.811094	a
	TGW (g)	intermediate xian	Hap1	353	24.7744	3.52088	0.187397	a
	TGW (g)	intermediate xian	Hap2	26	24.9294	2.64151	0.518043	a
	TGW (g)	intermediate xian	Hap3	41	24.9286	2.38336	0.372218	a
	TGW (g)	intermediate xian	Hap4	31	24.8364	1.72391	0.309623	a
Os04g0580700	GL (mm)	Whole	Hap1	1157	8.18544	0.803634	0.0236261	b
	GL (mm)	Whole	Hap2	544	8.02722	1.04308	0.0447215	b
	GL (mm)	Whole	Hap3	458	8.18186	0.914213	0.0427184	b
	GL (mm)	Whole	Hap4	33	8.3732	0.616393	0.1073	b
	GL (mm)	Whole	Hap5	15	9.7193	0.302588	0.078128	a
	GL (mm)	aus	Hap1	40	7.69675	0.487069	0.0770124	b
	GL (mm)	aus	Hap2	38	7.97591	0.622565	0.100993	a
	GL (mm)	aus	Hap3	78	7.481	0.670647	0.0759358	b
	GL (mm)	basmati	Hap2	38	7.67008	1.46965	0.238408	a
	GL (mm)	basmati	Hap3	12	6.48036	0.52293	0.150957	b
	GL (mm)	intermediate geng	Hap2	45	8.64112	0.961239	0.143293	a
	GL (mm)	intermediate geng	Hap3	22	8.00223	1.07192	0.228535	b
	GL (mm)	subtropical geng	Hap3	76	8.77773	1.03906	0.119188	NA
	GL (mm)	temperate geng	Hap2	239	7.49108	0.784692	0.0507575	NA
	GL (mm)	tropical geng	Hap2	31	8.96806	0.476617	0.085603	a
	GL (mm)	tropical geng	Hap3	234	8.33171	0.657612	0.0429895	b
	GL (mm)	intermediate	Hap1	25	7.94653	1.00869	0.201737	a
	GL (mm)	intermediate	Hap2	12	8.50236	0.764732	0.220759	a
	GL (mm)	intermediate	Hap3	18	8.33648	1.25259	0.295239	a
	GL (mm)	xian-1A	Hap1	189	7.70051	0.571042	0.0415372	NA
	GL (mm)	xian-1B	Hap1	158	8.73764	0.645555	0.0513576	NA
	GL (mm)	xian-2	Hap1	197	8.01367	0.78762	0.0561156	a
	GL (mm)	xian-2	Hap2	14	7.84118	0.462978	0.123736	a
	GL (mm)	xian-3	Hap1	122	8.38565	0.865054	0.0783183	c
	GL (mm)	xian-3	Hap2	83	8.92537	0.833117	0.0914465	b
	GL (mm)	xian-3	Hap4	21	8.27306	0.559866	0.122173	c
	GL (mm)	xian-3	Hap5	15	9.7193	0.302588	0.078128	a
	GL (mm)	intermediate xian	Hap1	426	8.27778	0.776267	0.0376102	ab
	GL (mm)	intermediate xian	Hap2	44	8.23684	1.03712	0.156352	ab
	GL (mm)	intermediate xian	Hap3	18	7.95426	0.509325	0.120049	c
	GL (mm)	intermediate xian	Hap4	12	8.54846	0.694777	0.200565	a
Os04g0580700	RLW	Whole	Hap1	1157	2.86447	0.468406	0.0137707	bc
	RLW	Whole	Hap2	544	2.68148	0.574654	0.0246381	cd
	RLW	Whole	Hap3	458	2.64248	0.443943	0.0207441	d
	RLW	Whole	Hap4	33	2.99605	0.378143	0.0658262	b
	RLW	Whole	Hap5	15	3.62329	0.190262	0.0491254	a
	RLW	aus	Hap1	40	2.61451	0.200322	0.0316737	b
	RLW	aus	Hap2	38	2.96223	0.359858	0.0583767	a
	RLW	aus	Hap3	78	2.43641	0.287714	0.0325772	c
	RLW	basmati	Hap2	38	3.01158	0.741349	0.120263	a
	RLW	basmati	Hap3	12	2.14783	0.204407	0.0590072	b
	RLW	intermediate geng	Hap2	45	2.8017	0.520902	0.0776515	a
	RLW	intermediate geng	Hap3	22	2.50666	0.632802	0.134914	b
	RLW	subtropical geng	Hap3	76	2.52314	0.350356	0.0401886	NA
	RLW	temperate geng	Hap2	239	2.29694	0.359044	0.0232246	NA
	RLW	G-trp	Hap2	31	3.44216	0.383546	0.0688869	a
	RLW	G-trp	Hap3	234	2.76003	0.435315	0.0284574	b
	RLW	intermediate	Hap1	25	2.68084	0.633789	0.126758	a
	RLW	intermediate	Hap2	12	3.00686	0.587053	0.169468	a
	RLW	intermediate	Hap3	18	2.84489	0.666599	0.157119	a
	RLW	xian-1A	Hap1	189	2.50595	0.303393	0.0220686	NA
	RLW	xian-1B	Hap1	158	3.33319	0.424108	0.0337402	NA
	RLW	xian-2	Hap1	197	2.79756	0.437567	0.0311753	a
	RLW	xian-2	Hap2	14	2.72452	0.417408	0.111557	a
	RLW	xian-3	Hap1	122	2.89428	0.397105	0.0359522	b
	RLW	xian-3	Hap2	83	3.02922	0.441611	0.0484731	b
	RLW	xian-3	Hap4	21	2.95008	0.321539	0.0701655	b
	RLW	xian-3	Hap5	15	3.62329	0.190262	0.0491254	a
	RLW	intermediate xian	Hap1	426	2.90634	0.423398	0.120514	ab
	RLW	intermediate xian	Hap2	44	2.82536	0.523762	0.0789601	b
	RLW	intermediate xian	Hap3	18	2.80471	0.319061	0.0752033	b
	RLW	intermediate xian	Hap4	12	3.07648	0.465735	0.134446	a
Os10g0399700	GL (mm)	Whole	Hap1	1019	8.29279	0.826582	0.025894	b
	GL (mm)	Whole	Hap2	439	7.77115	1.07823	0.0514613	d
	GL (mm)	Whole	Hap3	330	8.08757	0.839438	0.0462095	c
	GL (mm)	Whole	Hap4	226	8.46662	0.810751	0.0539304	a
	GL (mm)	Whole	Hap5	195	7.84416	0.735104	0.0526419	d
	GL (mm)	aus	Hap1	17	7.52548	0.753526	0.182757	a
	GL (mm)	aus	Hap5	147	7.72726	0.62117	0.0512332	a
	GL (mm)	basmati	Hap2	46	6.90173	1.19979	0.1769	b
	GL (mm)	basmati	Hap5	9	8.8102	0.586626	0.195542	a
	GL (mm)	intermediate geng	Hap2	28	8.17786	1.27369	0.240704	ab
	GL (mm)	intermediate geng	Hap3	6	7.76982	0.498896	0.203674	b
	GL (mm)	intermediate geng	Hap4	37	8.66606	0.977666	0.160727	a
	GL (mm)	subtropical geng	Hap2	42	8.97179	0.997767	0.153959	a
	GL (mm)	subtropical geng	Hap4	32	8.46398	1.18424	0.209346	b
	GL (mm)	temperate geng	Hap2	210	7.35769	0.748862	0.0516764	b
	GL (mm)	temperate geng	Hap4	31	8.16792	0.620764	0.111492	a
	GL (mm)	tropical geng	Hap2	91	8.4794	0.681355	0.0714255	a
	GL (mm)	tropical geng	Hap3	47	7.84423	0.722765	0.105426	b
	GL (mm)	tropical geng	Hap4	126	8.48222	0.658377	0.0586529	a
	GL (mm)	intermediate	Hap1	12	8.29919	0.63336	0.182835	ab
	GL (mm)	intermediate	Hap2	22	7.79637	0.959225	0.204508	b
	GL (mm)	intermediate	Hap3	7	8.83693	1.5158	0.572918	a
	GL (mm)	intermediate	Hap5	9	8.56316	1.17138	0.390461	ab
	GL (mm)	xian-1A	Hap1	127	7.75949	0.590564	0.0524041	a
	GL (mm)	xian-1A	Hap3	62	7.62188	0.51356	0.0652222	a
	GL (mm)	xian-1B	Hap1	156	8.74967	0.610946	0.0489148	NA
	GL (mm)	xian-2	Hap1	173	7.9368	0.756354	0.0575045	b
	GL (mm)	xian-2	Hap3	39	8.37819	0.869098	0.139167	a
	GL (mm)	xian-2	Hap5	17	7.94288	0.509941	0.123679	b
	GL (mm)	xian-3	Hap1	184	8.61074	0.938993	0.0692235	a
	GL (mm)	xian-3	Hap3	55	8.57155	0.864396	0.116555	a
	GL (mm)	intermediate xian	Hap1	350	8.32851	0.758572	0.0405474	a
	GL (mm)	intermediate xian	Hap3	114	8.07896	0.79089	0.0740736	ab
	GL (mm)	intermediate xian	Hap5	13	7.87038	1.13185	0.313918	b
Os10g0400100	GL (mm)	Whole	Hap1	919	8.24325	0.814577	0.0268704	ab
	GL (mm)	Whole	Hap2	392	7.87629	1.06104	0.0535904	c
	GL (mm)	Whole	Hap3	290	8.06298	0.868693	0.0510114	b
	GL (mm)	Whole	Hap4	265	8.19274	0.866294	0.053216	b
	GL (mm)	Whole	Hap5	222	8.46862	0.810085	0.0543693	a
	GL (mm)	Whole	Hap6	22	6.49999	0.683872	0.145802	d
	GL (mm)	aus	Hap1	16	7.52501	0.783473	0.195868	a
	GL (mm)	aus	Hap3	139	7.67568	0.694679	0.0589219	a
	GL (mm)	basmati	Hap2	19	7.5895	1.64649	0.37773	b
	GL (mm)	basmati	Hap3	9	8.8102	0.586626	0.195542	a
	GL (mm)	basmati	Hap6	22	6.49999	0.683872	0.145802	c
	GL (mm)	intermediate geng	Hap2	28	8.17786	1.27369	0.240704	b
	GL (mm)	intermediate geng	Hap5	36	8.66839	0.99143	0.165238	a
	GL (mm)	subtropical geng	Hap2	41	8.957	0.957643	0.149559	a
	GL (mm)	subtropical geng	Hap5	33	8.47032	1.16616	0.203002	a
	GL (mm)	temperate geng	Hap2	201	7.36134	0.745692	0.0525971	b
	GL (mm)	temperate geng	Hap5	29	8.19599	0.610843	0.113431	a
	GL (mm)	tropical geng	Hap2	85	8.51557	0.682684	0.0740475	a
	GL (mm)	tropical geng	Hap3	41	7.97082	0.657601	0.1027	b
	GL (mm)	tropical geng	Hap5	124	8.47394	0.656827	0.0589848	a
	GL (mm)	intermediate	Hap1	11	8.18138	0.85229	0.256975	a
	GL (mm)	intermediate	Hap2	18	7.97967	1.09336	0.257707	a
	GL (mm)	intermediate	Hap3	10	8.43501	1.17639	0.372008	a
	GL (mm)	xian-1A	Hap1	122	7.72142	0.547662	0.049583	a
	GL (mm)	xian-1A	Hap4	59	7.63071	0.519113	0.0675827	a
	GL (mm)	xian-1B	Hap1	149	8.7324	0.632302	0.0518002	NA
	GL (mm)	xian-2	Hap1	165	7.96562	0.79135	0.0616065	a
	GL (mm)	xian-2	Hap3	12	8.03985	0.556767	0.160725	a
	GL (mm)	xian-2	Hap4	38	8.36046	0.900546	0.146088	a
	GL (mm)	xian-3	Hap1	125	8.42743	0.963453	0.0861739	b
	GL (mm)	xian-3	Hap3	57	8.84552	0.733679	0.0971781	ab
	GL (mm)	xian-3	Hap4	61	8.71516	0.901503	0.115426	a
	GL (mm)	intermediate xian	Hap1	331	8.32101	0.745203	0.04096	a
	GL (mm)	intermediate xian	Hap3	22	8.1921	1.03614	0.220907	a
	GL (mm)	intermediate xian	Hap4	107	8.14524	0.795796	0.0769325	a
Os01g0171000	RLW	Whole	Hap1	1059	2.92062	0.485873	0.0149305	a
	RLW	Whole	Hap2	703	2.58061	0.515999	0.0194613	c
	RLW	Whole	Hap3	428	2.74961	0.45137	0.0218178	b
	RLW	Whole	Hap4	34	2.94791	0.672331	0.115304	a
	RLW	aus	Hap1	14	2.67494	0.245696	0.0656651	b
	RLW	aus	Hap2	142	2.58801	0.339241	0.0284685	b
	RLW	aus	Hap3	17	2.93127	0.659401	0.159928	a
	RLW	basmati	Hap1	4	2.59915	0.552947	0.276474	b
	RLW	basmati	Hap2	30	2.49069	0.539782	0.0985503	b
	RLW	basmati	Hap4	20	3.09212	0.784116	0.175334	a
	RLW	intermediate geng	Hap1	2	2.56192	0.292629	0.20692	a
	RLW	intermediate geng	Hap2	62	2.71916	0.623201	0.0791466	a
	RLW	intermediate geng	Hap3	8	2.64557	0.467177	0.165172	a
	RLW	subtropical geng	Hap2	52	2.46749	0.355307	0.0492722	a
	RLW	subtropical geng	Hap3	19	2.55935	0.216127	0.0495829	a
	RLW	temperate geng	Hap1	12	2.1648	0.19831	0.0572473	a
	RLW	temperate geng	Hap2	219	2.2807	0.355843	0.0240456	a
	RLW	temperate geng	Hap3	8	2.42118	0.404362	0.142964	a
	RLW	tropical geng	Hap1	6	2.36966	0.119417	0.0487518	b
	RLW	tropical geng	Hap2	121	2.91212	0.545474	0.0495886	a
	RLW	tropical geng	Hap3	132	2.77252	0.424393	0.0369387	a
	RLW	intermediate	Hap1	22	2.80059	0.608393	0.12971	a
	RLW	intermediate	Hap2	21	2.67129	0.581385	0.126869	a
	RLW	intermediate	Hap3	10	3.20808	0.632667	0.200067	a
	RLW	intermediate	Hap4	4	2.93075	0.559822	0.279911	a
	RLW	xian-1A	Hap1	87	2.48576	0.270659	0.0290177	a
	RLW	xian-1A	Hap3	99	2.5028	0.284255	0.0285687	a
	RLW	xian-1B	Hap1	162	3.35088	0.441685	0.034702	a
	RLW	xian-1B	Hap2	5	2.86558	0.365605	0.163503	b
	RLW	xian-1B	Hap3	4	3.34	0.133813	0.0669063	a
	RLW	xian-2	Hap1	176	2.7507	0.429976	0.0324107	b
	RLW	xian-2	Hap2	27	3.17451	0.53071	0.102135	a
	RLW	xian-2	Hap3	13	2.91907	0.56294	0.156131	ab
	RLW	xian-2	Hap4	10	2.66636	0.347213	0.109798	b
	RLW	xian-3	Hap1	201	2.97167	0.436076	0.0307584	a
	RLW	xian-3	Hap2	3	2.83361	0.660912	0.381578	a
	RLW	xian-3	Hap3	34	3.04125	0.453541	0.0777816	a
	RLW	intermediate xian	Hap1	373	2.94269	0.430259	0.0222779	a
	RLW	intermediate xian	Hap2	21	2.78947	0.591265	0.129025	a
	RLW	intermediate xian	Hap3	84	2.82501	0.428328	0.0467344	a

## Sheet: Table S6
Table S6 Elite accessions with high TGW and RLW
3K DNA unique ID	Accession name	Origin	Subgroup	TGW (g)	GL (mm)	GW (mm)	RLW	GS3	GW5	GL7	FZP	GW8	Os01g0171000	Os03g0186600	Os04g0580700	Os09g0544400	Os10g0399700	Os10g0400100	Os11g0163600
B019	Buleida A-75	Mexico	intermediate xian	33.6167	9.82	3.00833	3.265	NA	Hap1	Hap1	Hap1	NA	Hap1	NA	Hap1	Hap3	Hap1	NA	NA
B116	Shufeng 101	China	intermediate xian	31.9585	9.78753	3.14362	3.11657	Hap1	Hap2	Hap4	Hap1	Hap5	Hap1	Hap1	Hap1	Hap1	Hap3	Hap4	Hap4
CX110	UP15	Japan	Basmati	32.2922	10.7417	2.975	3.62333	Hap3	Hap1	Hap5	Hap1	Hap2	Hap4	Hap3	Hap2	Hap2	Hap2	Hap2	Hap2
CX139	Amareles	Portugal	intermediate geng	32.3567	10.75	3.00667	3.58833	Hap1	Hap3	Hap2	Hap1	Hap2	Hap2	Hap6	Hap2	Hap2	Hap2	Hap2	Hap2
CX144	Hta7204	Unknow	intermediate xian	30.1083	8.84333	2.83	3.125	Hap1	Hap1	Hap1	Hap2	Hap1	Hap1	Hap2	Hap1	Hap1	Hap1	Hap3	Hap1
CX182	SLG1	Japan	intermediate xian	34.6159	10.3149	3.00372	3.44021	Hap1	Hap3	Hap1	Hap1	Hap1	Hap1	Hap2	Hap1	Hap1	Hap1	Hap1	Hap1
CX214	Brazil Nuodao	Brazil	tropical geng	30.5833	9.06167	2.95833	3.07333	Hap1	Hap7	NA	Hap2	Hap2	Hap3	Hap4	NA	Hap2	Hap4	NA	Hap3
CX243	IR47686-6-2-1-1	Phillipines	tropical geng	30.3792	10.54	2.68781	3.91336	Hap1	NA	NA	Hap2	Hap4	NA	NA	NA	NA	NA	NA	NA
CX250	829	China	xian-1B	30.3267	10.27	2.83	3.63333	NA	Hap1	NA	Hap2	NA	Hap1	Hap1	Hap1	Hap1	Hap3	Hap1	Hap1
CX269	IAC165	Brazil	tropical geng	33.5767	9.48	3.06167	3.10167	Hap1	Hap7	Hap2	Hap2	Hap2	Hap3	Hap4	Hap3	Hap2	Hap4	Hap5	Hap3
CX319	Mengguandamagu	China	intermediate xian	33.1181	10.1112	2.9838	3.38827	Hap1	Hap3	Hap1	Hap1	Hap1	Hap1	Hap2	Hap1	Hap1	Hap1	Hap1	Hap1
CX367	Haogelao	China	tropical geng	31.6117	9.15833	2.94	3.12333	NA	Hap7	NA	NA	NA	NA	NA	NA	NA	NA	NA	Hap3
CX371	NERICA 1	Africa	tropical geng	30.0333	8.98	2.905	3.09667	Hap1	NA	Hap2	Hap2	Hap2	Hap3	Hap4	Hap3	Hap2	NA	NA	NA
CX52	Diandun 502	China	intermediate xian	34.04	10.055	2.955	3.40833	Hap1	Hap1	Hap1	Hap1	Hap1	Hap1	Hap2	Hap1	Hap1	Hap1	Hap1	Hap1
IRIS_313-10109	EX EBOKOZURU	Nigeria	xian-3	30.6067	9.29333	2.99333	3.11167	Hap1	Hap1	Hap1	Hap2	Hap6	Hap1	Hap1	Hap1	Hap1	Hap1	Hap1	Hap1
IRIS_313-10119	GITANO	Italy	intermediate geng	30.9972	9.5927	3.09695	3.10457	Hap1	NA	Hap2	Hap1	Hap2	Hap2	Hap3	Hap2	Hap2	Hap4	Hap5	Hap3
IRIS_313-10134	PIN GAEW 56	Thailand	xian-3	30.7545	9.70167	2.82667	3.43667	Hap1	Hap1	Hap1	Hap1	Hap1	NA	Hap2	Hap1	NA	Hap3	Hap4	Hap1
IRIS_313-10576	BAANYALOJOPOIHUN	Sierra Leone	xian-2	31.2417	9.295	2.99167	3.11333	NA	NA	Hap1	Hap1	Hap3	Hap3	Hap2	Hap1	NA	Hap1	Hap1	Hap1
IRIS_313-10620	R 27	Brazil	tropical geng	32.845	9.81167	2.89667	3.39	Hap1	Hap4	Hap2	Hap2	Hap2	Hap3	Hap4	Hap3	Hap2	Hap4	Hap5	Hap3
IRIS_313-10782	KETAN RIS	Indonesia	xian-3	30.58	9.32167	3.05	3.06	Hap2	Hap2	Hap1	Hap1	Hap1	Hap1	Hap2	Hap2	Hap1	Hap1	Hap1	Hap1
IRIS_313-11082	Ea dam hang dok	Laos	xian-3	38.76	10.4	3.415	3.05167	Hap1	NA	Hap1	Hap2	NA	Hap1	Hap1	Hap2	Hap3	Hap1	Hap1	Hap1
IRIS_313-11149	YODAYA	Myanmar	xian-3	30.4075	9.98904	2.6413	3.78537	NA	NA	Hap1	Hap2	Hap6	Hap3	Hap1	Hap5	Hap1	Hap3	Hap4	Hap1
IRIS_313-11192	BKN7130-1017-2	Thailand	xian-3	30.1359	10.1519	2.77958	3.6508	Hap1	Hap1	NA	Hap2	Hap6	Hap1	Hap1	Hap5	Hap3	Hap1	Hap3	Hap1
IRIS_313-11224	PATI 31-679	Bangladesh	xian-2	31.3233	10.095	2.76667	3.65333	Hap1	Hap1	Hap1	Hap2	Hap3	Hap2	Hap2	Hap1	Hap3	Hap1	Hap1	Hap1
IRIS_313-11233	SPR7284-57-5	Thailand	xian-1B	30.7242	9.475	2.795	3.39667	Hap1	NA	Hap1	Hap2	NA	NA	Hap1	Hap1	Hap1	Hap1	Hap1	Hap1
IRIS_313-11235	PINILING DANIEL	Philippines	intermediate xian	31.3509	9.78769	2.85521	3.43525	Hap1	NA	Hap1	Hap2	Hap1	Hap1	Hap2	Hap1	Hap1	Hap3	Hap4	Hap1
IRIS_313-11257	ARC 12757	India	intermediate xian	34.4733	10.1038	3.11973	3.23638	NA	NA	NA	NA	NA	NA	NA	Hap1	NA	Hap1	Hap1	Hap2
IRIS_313-11369	RACHANDRABHOG	India	xian-2	31.3553	10.0481	2.69203	3.73289	Hap1	Hap1	Hap1	Hap2	NA	Hap2	Hap2	Hap1	Hap3	Hap1	Hap1	Hap1
IRIS_313-11428	MARANHAO BRANCO	Brazil	tropical geng	33.2867	9.51	3.05667	3.11167	Hap1	Hap4	Hap2	Hap2	Hap2	NA	Hap4	Hap3	Hap2	Hap4	NA	Hap3
IRIS_313-11517	IR 4432-28-5	Philippines	xian-1B	31.6883	9.47865	3.03603	3.12469	Hap1	Hap2	NA	Hap1	NA	Hap1	Hap1	Hap1	Hap1	Hap1	Hap1	Hap1
IRIS_313-11646	NCS771 A	India	xian-2	31.7586	9.17021	2.88408	3.18531	Hap1	Hap1	Hap1	Hap2	Hap1	Hap3	Hap2	Hap1	Hap3	Hap1	Hap1	Hap1
IRIS_313-11720	DAW 85	Thailand	xian-3	31.8867	9.58	3.145	3.05	Hap1	NA	Hap1	Hap2	Hap1	Hap1	Hap2	Hap1	Hap1	Hap1	Hap1	Hap1
IRIS_313-11723	DISSIGBE	Guinea	xian-2	31.5717	10.11	2.74167	3.68833	Hap1	Hap1	Hap1	Hap2	Hap3	Hap2	Hap2	Hap1	Hap3	Hap1	Hap1	Hap1
IRIS_313-11780	KILOMBERO	Tanzania	xian-3	31.8828	9.77155	2.87099	3.41873	Hap1	NA	Hap1	Hap1	Hap1	Hap3	Hap2	Hap2	Hap3	Hap1	Hap4	Hap1
IRIS_313-11785	MOSHI	Tanzania	xian-3	33.9669	10.3631	3.00642	3.4507	Hap1	NA	Hap1	Hap1	Hap1	Hap3	Hap2	Hap2	Hap3	Hap1	Hap4	Hap1
IRIS_313-11797	E ZI 32	China	xian-1A	30.495	9.46167	2.82167	3.35833	NA	Hap1	Hap1	Hap1	Hap1	Hap3	Hap2	Hap1	Hap1	Hap1	Hap1	Hap1
IRIS_313-11820	PAKISTANHMWE	Myanmar	xian-3	33.6852	10.0327	2.95311	3.40315	Hap1	NA	Hap1	Hap1	NA	Hap3	Hap2	Hap2	Hap3	Hap1	Hap4	Hap1
IRIS_313-11837	KHAO HNG PRUNG	Thailand	xian-3	32.3245	9.27992	2.9198	3.19591	Hap1	NA	Hap1	Hap1	Hap1	Hap3	Hap2	Hap2	Hap3	Hap1	Hap4	Hap1
IRIS_313-11841	NIAW RAI	Thailand	xian-3	32.0363	9.64333	3.22	3	Hap1	Hap2	Hap1	Hap2	Hap1	Hap1	Hap2	Hap1	Hap3	Hap1	Hap1	Hap1
IRIS_313-11889	MURGI BRINJ	Pakistan	intermediate xian	30.1576	9.65793	2.96868	3.24701	NA	NA	Hap1	Hap1	Hap1	Hap1	Hap1	Hap1	Hap1	Hap1	Hap1	Hap3
IRIS_313-11923	KHAO' NGAW	Thailand	Subtropical geng	42.7617	11.33	3.17833	3.56833	Hap1	Hap1	Hap2	Hap1	Hap4	Hap2	Hap6	Hap3	Hap2	Hap4	Hap5	Hap2
IRIS_313-11939	KAMPTI	Burki Fasso	xian-3	31.48	9.73333	2.71167	3.60333	Hap1	Hap1	Hap1	Hap2	Hap1	Hap1	Hap3	Hap2	Hap3	Hap3	Hap4	Hap1
IRIS_313-12077	YOI	Laos	Subtropical geng	31.0963	9.9311	3.0813	3.23625	Hap1	Hap1	Hap2	Hap1	Hap2	Hap2	Hap6	Hap3	Hap1	Hap2	Hap2	Hap2
IRIS_313-12225	Pa lat ngan	Laos	xian-3	35.1539	9.77	3.24333	3.01833	Hap1	Hap2	Hap1	Hap1	Hap6	Hap1	Hap2	Hap2	Hap1	Hap1	Hap1	Hap1
IRIS_313-12262	Nyae	Laos	Subtropical geng	35.425	10.61	3.09167	3.43833	Hap1	Hap1	Hap2	Hap1	Hap4	Hap3	Hap6	Hap3	Hap1	Hap2	Hap2	Hap2
IRIS_313-7725	MADINIKA 1329	Madagascar	xian-2	32.0683	10.4883	2.86167	3.66833	Hap1	Hap1	NA	Hap2	Hap3	Hap3	Hap2	Hap1	Hap2	Hap3	Hap4	Hap5
IRIS_313-7824	WAS 21-B-B-20-4-3-3	Senegal	xian-1B	31.3133	9.955	2.75333	3.62	Hap1	Hap1	Hap1	Hap2	Hap1	Hap1	Hap1	Hap1	Hap1	Hap1	Hap1	Hap1
IRIS_313-7870	CUIABA	Brazil	intermediate geng	32.8733	10.5217	2.77833	3.795	Hap1	Hap4	Hap2	Hap1	Hap2	Hap2	Hap6	Hap3	Hap2	Hap2	Hap2	Hap3
IRIS_313-7914	IRAT 112	Ivory Coast	tropical geng	34.3383	10.025	3.19667	3.14833	Hap1	Hap4	Hap2	Hap2	Hap2	Hap3	Hap4	Hap3	Hap2	Hap4	Hap5	Hap3
IRIS_313-7992	VARY LAVA 90	Madagascar	tropical geng	31.62	9.265	3.09	3.015	Hap1	Hap4	Hap2	Hap2	Hap2	Hap3	Hap4	Hap3	Hap2	Hap4	Hap5	Hap3
IRIS_313-7993	VARY LAVA DE BETAFO	Madagascar	tropical geng	32.675	10.01	3.06	3.275	Hap1	Hap4	Hap2	Hap2	Hap2	Hap3	Hap6	Hap3	Hap2	Hap2	Hap2	Hap2
IRIS_313-8037	DORELLA	Italy	intermediate geng	32.0933	9.61	3.02667	3.18667	Hap1	Hap4	Hap2	Hap1	Hap2	Hap2	Hap3	Hap2	Hap2	Hap4	Hap5	Hap2
IRIS_313-8116	HAREM	Portugal	intermediate geng	32.4828	10.3756	3.09203	3.35789	Hap1	Hap4	Hap2	Hap1	NA	Hap2	Hap4	Hap2	Hap2	Hap2	Hap2	Hap2
IRIS_313-8167	DELTA	France	intermediate geng	35.6833	9.97667	3.30167	3.03333	Hap1	Hap4	Hap2	Hap1	Hap4	Hap2	Hap3	Hap2	Hap2	Hap4	Hap5	Hap2
IRIS_313-8184	FRAGRANCE	Italy	intermediate	30.6486	9.62753	2.69364	3.57888	Hap1	Hap4	Hap5	Hap1	Hap2	Hap4	Hap5	Hap2	Hap2	Hap5	Hap3	Hap3
IRIS_313-8571	ES021(STRAW)	Tanzania	xian-3	35.4867	10.0233	3.03667	3.305	Hap1	NA	Hap1	Hap1	Hap1	Hap3	Hap2	Hap2	Hap3	Hap1	Hap4	Hap1
IRIS_313-8595	MAKALIOKA STANDARD	Madagascar	xian-2	31.6233	9.95333	2.90333	3.43667	Hap1	Hap1	Hap1	Hap2	Hap3	Hap1	NA	Hap1	Hap1	Hap1	Hap1	Hap2
IRIS_313-8679	JAO LEUANG	Thailand	xian-3	32.5083	9.95667	2.77667	3.59	Hap1	Hap1	Hap1	Hap2	Hap6	Hap1	Hap2	Hap5	Hap3	Hap1	Hap3	Hap1
IRIS_313-8980	E-DAW HAWM	Thailand	xian-3	33.57	9.72	3.22167	3.02	Hap1	Hap2	Hap1	Hap2	Hap1	Hap1	Hap2	Hap1	Hap1	Hap1	Hap1	Hap1
IRIS_313-8996	SRAU SENG	Vietm	xian-3	32.5017	9.98333	2.90333	3.445	Hap1	Hap2	Hap1	Hap2	Hap6	Hap1	Hap3	Hap5	Hap1	Hap1	Hap3	Hap1
IRIS_313-9112	LEUANG YAI 344	Thailand	xian-3	30.2833	9.65088	2.84288	3.40197	NA	Hap2	Hap1	NA	Hap3	Hap1	Hap3	Hap1	Hap1	Hap1	Hap1	Hap1
IRIS_313-9114	LEUANG 28-1-87	Thailand	intermediate xian	30.9253	9.70562	2.77453	3.49039	NA	NA	NA	Hap1	Hap3	Hap1	NA	NA	Hap3	NA	Hap1	Hap1
IRIS_313-9115	LEUANG YAI 29-12-2	Thailand	xian-3	30.1853	9.77562	2.75203	3.55039	Hap1	Hap1	Hap1	Hap1	Hap3	Hap1	Hap3	Hap2	Hap3	Hap1	Hap1	Hap1
IRIS_313-9116	LEUANG YAI 2 B 72	Thailand	xian-3	30.3552	9.50474	2.80965	3.3795	NA	Hap1	NA	Hap1	NA	NA	Hap3	Hap2	Hap3	Hap1	Hap1	Hap1
IRIS_313-9119	LEUANG YAI 29-12-46	Thailand	xian-3	31.3178	9.63062	2.87203	3.35539	Hap1	Hap1	Hap1	Hap1	Hap3	Hap1	Hap3	Hap2	Hap3	NA	Hap1	Hap1
IRIS_313-9281	KHAO KAI	Thailand	xian-3	33.6793	9.55714	3.14198	3.05003	NA	Hap2	Hap1	Hap2	Hap1	Hap3	Hap2	Hap2	Hap3	Hap1	Hap3	Hap1
IRIS_313-9357	HAM 48	Thailand	xian-3	32.3667	9.87167	2.75333	3.59167	Hap1	Hap1	Hap1	Hap2	Hap6	Hap1	Hap2	Hap5	Hap3	Hap1	Hap3	Hap1
IRIS_313-9464	SML ACORNI	Surime	intermediate	30.9583	10.535	2.74333	3.84333	Hap1	Hap4	Hap2	Hap2	Hap3	Hap3	Hap4	Hap3	Hap2	Hap4	Hap5	Hap3
IRIS_313-9533	DUD KUNING	Indonesia	xian-3	31.9569	9.92669	2.84866	3.49999	Hap1	Hap1	Hap1	Hap2	Hap1	Hap1	Hap2	Hap2	Hap1	Hap1	Hap1	Hap1
IRIS_313-9740	ROJOFOTSY	Madagascar	xian-2	30.2517	9.18	3.06333	3.00167	Hap3	Hap1	Hap1	Hap2	Hap3	Hap2	Hap6	Hap1	Hap1	Hap1	Hap1	Hap2
IRIS_313-9817	GEANT W 7	Netherlands	xian-2	35.3749	11.8186	2.88876	4.10523	Hap1	NA	NA	Hap2	Hap3	Hap2	NA	Hap1	Hap3	Hap3	Hap4	Hap2
IRIS_313-9926	TOURBE	Chad	intermediate xian	31.5417	9.44667	2.76667	3.42	Hap1	Hap1	Hap1	Hap1	Hap1	Hap2	Hap2	Hap2	Hap3	Hap1	Hap1	Hap1

## Sheet: Table S7
Table S7 Raw phenotyping data of 2453 accessions collected in 2015, 2016 and 2017
3K DNA unique ID	15TGW_rep1	15GL_rep1	15GW_rep1	15RLW_rep1	15TGW_rep2	15GL_rep2	15GW_rep2	15RLW_rep2	16TGW_rep1	16GL_rep1	16GW_rep1	16RLW_rep1	16TGW_rep2	16GL_rep2	16GW_rep2	16RLW_rep2	17TGW_rep1	17GL_rep1	17GW_rep1	17RLW_rep1	17TGW_rep2	17GL_rep2	17GW_rep2	17RLW_rep2
B001	26.24	7.9	3.47	2.28	25.83	7.31	3.37	2.17	24.32	7.46	3.31	2.25	28.27	7.85	3.55	2.23	29.62	7.49	3.5	2.14	29.49	7.47	3.44	2.17
B002	22.35	6.87	3.16	2.17	22.82	7.12	3.24	2.19	23.32	6.86	3.06	2.24	23.22	7.09	3.2	2.22	24.3	6.82	3.16	2.16	25.85	6.92	3.17	2.18
B003	NA	NA	NA	NA	NA	NA	NA	NA	19.79	6.44	3.24	1.99	22.69	6.9	3.41	2.04	22	6.45	3.14	2.06	24.27	6.57	3.3	1.99
B004	NA	NA	NA	NA	24.47	6.94	3.27	2.13	23.51	6.92	3.15	2.2	23.62	7.06	3.23	2.21	24.5	6.83	3.14	2.18	24.02	6.81	3.14	2.17
B005	NA	NA	NA	NA	22.41	6.8	3.21	2.12	23.27	6.58	3.27	2.01	24.39	6.81	3.45	1.98	25.44	6.49	3.38	1.92	26.41	6.61	3.43	1.93
B006	20.34	7.3	2.7	2.71	20.75	7.44	2.77	2.69	18.78	7.2	2.65	2.71	20.08	7.67	2.83	2.72	20.5	7.23	2.64	2.74	29.18	7.39	2.65	2.8
B007	18.8	7.22	2.94	2.45	20.79	7.45	3.05	2.45	20.42	7.24	2.98	2.43	22.75	7.59	3.18	2.4	22.54	7.1	3	2.36	23.4	7.22	3.03	2.39
B008	NA	NA	NA	NA	NA	NA	NA	NA	19.3	7.54	2.6	2.9	21.53	8.13	2.88	2.84	23.11	7.66	2.77	2.77	22.71	7.75	2.81	2.76
B009	27.03	8.81	3.17	2.78	30.39	8.9	3.17	2.81	28.77	8.7	3.14	2.77	31.24	9.04	3.3	2.74	33.23	8.75	3.21	2.72	27.9	8.81	3.24	2.72
B010	NA	8.11	3.24	2.5	25.24	8.18	3.1	2.64	23.81	8.02	3.12	2.57	25.65	8.1	3.27	2.48	25.83	7.73	3.18	2.43	25.2	7.72	3.11	2.48
B011	23.23	8.35	2.82	2.96	24.15	8.53	2.88	2.96	23.81	8.52	2.78	3.07	24.89	8.8	2.95	3	24.39	8.27	2.78	2.98	25.03	8.4	2.86	2.94
B012	NA	NA	NA	NA	NA	NA	NA	NA	21.75	7.89	2.74	2.88	23.9	8.19	2.88	2.86	24.73	7.89	2.75	2.87	23.91	7.71	2.74	2.81
B013	23.41	7.25	3.03	2.4	24.9	7.19	3.07	2.34	22.11	6.9	2.9	2.38	23.59	7.38	3.11	2.39	24.09	6.79	3.01	2.26	22.48	6.93	2.97	2.34
B014	25	7.42	3.26	2.28	26.13	7.74	3.3	2.35	26.96	7.64	3.31	2.31	26.57	7.79	3.43	2.29	27.01	7.31	3.38	2.16	25.88	7.17	3.3	2.17
B015	25.37	7.73	3.19	2.42	26.09	8.54	2.96	2.89	24.32	7.55	3.14	2.4	24.67	7.66	3.25	2.36	25	7.29	3.11	2.34	25.97	7.39	3.12	2.36
B016	23.3	7.36	3.14	2.35	NA	NA	NA	NA	23.33	7.4	3.13	2.36	24.44	7.69	3.24	2.38	25.94	7.37	3.11	2.37	25.49	7.4	3.16	2.34
B017	NA	NA	NA	NA	NA	NA	NA	NA	NA	NA	NA	NA	31.28	8.24	3.35	2.48	30.83	7.68	3.2	2.4	32.28	7.87	3.29	2.39
B018	19.03	8.31	2.49	3.34	18.1	8.07	2.31	3.49	20.13	8.41	2.44	3.44	20.79	8.69	2.5	3.5	20.57	8.31	2.42	3.44	20.27	8.13	2.42	3.36
B019	35.76	10.27	3.08	3.33	33.86	9.58	3.1	3.09	33.67	9.87	3.02	3.27	33.18	10.05	3.03	3.32	32.57	9.66	2.92	3.31	32.66	9.49	2.9	3.27
B020	20.11	7.96	2.74	2.91	21.75	8.2	2.73	3	23.64	8.39	2.76	3.04	23.59	8.66	2.81	3.11	23.72	8.23	2.76	2.98	24.99	8.33	2.79	2.98
B021	20.6	7.95	2.56	3.11	21.33	8.24	2.66	3.1	21.33	8.22	2.54	3.23	22.19	8.55	2.74	3.14	24.96	8.02	2.81	2.86	NA	NA	NA	NA
B023	22.04	7.15	3.18	2.25	NA	NA	NA	NA	20.63	6.7	3.07	2.18	22.18	7.04	3.29	2.15	22.17	6.64	3.13	2.12	15.79	6.61	3.16	2.09
B024	24.55	7.57	3.22	2.35	23.76	7.45	3.18	2.34	23.03	7.37	3.13	2.36	24.74	7.87	3.28	2.41	24.39	7.42	3.07	2.42	25.25	7.53	3.12	2.42
B025	NA	NA	NA	NA	NA	NA	NA	NA	27.42	8.15	3.44	2.37	28.92	8.65	3.56	2.44	28.25	8.28	3.49	2.37	27.22	8.31	3.46	2.4
B026	NA	NA	NA	NA	21.92	7.16	3.37	2.13	23.76	7.15	3.26	2.19	22.92	7.62	3.44	2.23	22.48	7.09	3.2	2.21	24.46	7.19	3.35	2.15
B027	24.84	8.69	2.82	3.08	24.12	8.67	2.78	3.12	24.88	8.73	2.77	3.15	25.44	9.07	2.82	3.23	24.14	8.5	2.66	3.19	24.46	8.66	2.65	3.27
B028	NA	NA	NA	NA	NA	NA	NA	NA	24.24	8.4	2.77	3.03	26.64	9.1	2.81	3.26	26.49	8.63	2.75	3.14	26.39	8.65	2.78	3.11
B029	NA	NA	NA	NA	NA	NA	NA	NA	21.49	7.88	2.63	3	23.94	8.51	2.77	3.1	23.46	7.9	2.67	2.96	26.13	8.44	2.73	3.1
B030	26.8	7.71	3.2	2.41	27.2	7.8	3.18	2.45	25.02	7.43	3.09	2.41	25.54	7.77	3.1	2.52	26.09	7.49	2.98	2.51	25.81	7.56	2.96	2.56
B031	21.87	6.83	2.89	2.37	21.33	7.09	2.98	2.38	22.58	7.18	2.95	2.43	22.96	7.59	3.05	2.5	21.82	7.14	2.81	2.54	22.38	7.17	2.92	2.45
B032	24.52	8.42	3	2.81	25.1	8.58	2.98	2.88	24.71	8.44	2.99	2.82	26.73	8.64	3.14	2.76	26.71	8.21	3.04	2.7	26.77	8.13	3.02	2.69
B033	22.23	7.78	2.82	2.75	NA	NA	NA	NA	22.06	7.84	2.81	2.79	23.56	8.19	2.99	2.76	22.9	7.78	2.86	2.72	23.62	7.83	2.86	2.74
B034	28.75	8.78	3.08	2.85	NA	NA	NA	NA	26.5	8.51	3.12	2.73	27.97	8.75	3.29	2.69	30.5	8.46	3.27	2.58	30	8.48	3.29	2.58
B035	26.43	7.17	3.48	2.06	27.56	7.23	3.55	2.04	25.37	7.05	3.38	2.08	26.01	7.26	3.55	2.06	28.12	6.93	3.55	1.95	27.28	6.86	3.55	1.93
B036	NA	9.54	2.42	3.94	29.26	10.19	2.68	3.8	25.66	9.18	2.51	3.66	29.13	10.64	2.62	4.09	31.65	10.62	2.56	4.15	30.88	10.3	2.54	4.06
B037	20.78	8.61	2.48	3.47	21.66	8.98	2.47	3.64	21.48	8.49	2.48	3.42	22.61	9.03	2.83	3.21	23.33	8.78	2.75	3.2	22.74	8.54	2.73	3.13
B038	24.07	6.99	3.19	2.19	24.31	7.17	3.19	2.24	24.2	7.07	3.26	2.17	24.98	7.45	3.43	2.18	24	7.1	3.24	2.19	25.22	7.09	3.26	2.18
B039	20.61	7.74	2.66	2.91	NA	NA	NA	NA	21.71	7.81	2.66	2.94	20.73	7.98	2.79	2.87	21.4	7.62	2.65	2.88	23.8	7.98	2.77	2.88
B040	20.42	7.8	2.79	2.8	20.54	7.82	2.76	2.83	21.36	7.9	2.67	2.96	22.22	8.16	2.78	2.94	22.32	7.88	2.66	2.96	22.96	7.78	2.64	2.95
B043	27.93	8.71	3.15	2.77	28.01	8.99	3.03	2.97	28.84	8.81	3.09	2.85	31.43	9.76	3.2	3.06	29.58	9.07	3.07	2.95	30.43	9.22	3.05	3.02
B044	NA	NA	NA	NA	NA	NA	NA	NA	32.26	9.37	3.34	2.81	34.78	9.68	3.64	2.67	34.05	9.19	3.51	2.62	34.84	9.32	3.51	2.66
B045	25.64	7.56	3.29	2.3	26.47	7.47	3.34	2.24	24.6	7.19	3.18	2.26	27.05	7.22	3.43	2.11	26.85	6.8	3.25	2.09	27.69	6.86	3.28	2.09
B046	25.92	7.15	3.21	2.23	26.28	7.24	3.28	2.2	23.67	6.88	3.07	2.24	25.2	6.95	3.29	2.13	26.56	6.59	3.2	2.06	26	6.66	3.2	2.08
B047	27.67	7	3.3	2.12	26.36	6.99	3.27	2.14	23.96	6.74	3.08	2.19	25.68	6.81	3.41	2.01	25.68	6.49	3.23	2.01	27.41	6.58	3.34	1.97
B048	21.77	7.9	2.55	3.09	21.02	7.9	2.54	3.12	21.06	7.84	2.55	3.07	21.97	8.36	2.62	3.21	22.76	7.9	2.51	3.14	20.91	7.84	2.5	3.14
B049	26.09	7.64	3.11	2.45	25.32	7.31	2.92	2.51	26.92	7.91	3.18	2.49	28.68	8.35	3.32	2.53	27.76	7.86	3.19	2.47	29.09	8.01	3.24	2.48
B051	23.84	7.79	2.93	2.66	24.02	7.86	2.88	2.73	22.36	7.56	2.75	2.75	24.42	8.04	2.9	2.79	25.24	7.83	2.84	2.75	23.71	7.53	2.76	2.73
B052	18.48	7.35	2.6	2.83	19.5	7.34	2.74	2.68	20.15	7.42	2.65	2.8	20.51	7.65	2.74	2.81	20.26	7.15	2.61	2.74	20.81	7.29	2.65	2.75
B053	20.96	8.72	2.34	3.73	22.33	9.15	2.39	3.83	21.28	9.12	2.31	3.95	21.8	9.53	2.34	4.1	21.78	9.01	2.3	3.91	21.81	8.98	2.3	3.9
B054	20.32	8.5	2.23	3.82	19.8	8.72	2.22	3.93	20.19	8.43	2.35	3.59	21.99	9.13	2.54	3.62	21.82	8.48	2.45	3.46	21.35	8.62	2.41	3.57
B055	21.89	7.76	3.05	2.54	21.68	7.53	3.05	2.47	20.83	7.26	3.01	2.42	21.59	7.82	3.04	2.58	20.79	7.34	2.99	2.45	20.82	7.31	2.94	2.49
B056	25.49	7.19	3.27	2.2	25.83	7.48	3.22	2.32	25.66	7.3	3.2	2.28	27.42	7.53	3.44	2.2	27.31	7.19	3.28	2.19	27.91	7.32	3.29	2.23
B057	25.5	7.36	3.43	2.15	25.71	9	2.67	3.37	25.61	7.21	3.34	2.16	27.78	7.42	3.57	2.08	26.89	7.15	3.35	2.13	27.77	7.13	3.42	2.08
B058	26.53	8.27	3.67	2.25	26.43	8.02	3.58	2.24	27.45	7.84	3.5	2.24	28.28	8.15	3.68	2.22	28.78	7.74	3.61	2.14	28.82	7.93	3.57	2.22
B059	23.8	7.5	3.2	2.35	24.08	7.48	3.2	2.34	23.44	7.44	3.19	2.33	23.8	7.92	3.28	2.43	23.41	7.54	3.14	2.4	23.52	7.44	3.1	2.4
B060	26.84	7.94	3.4	2.34	26.69	7.87	3.36	2.34	27.07	7.87	3.35	2.35	26.35	7.95	3.45	2.32	26.91	7.56	3.35	2.26	26.1	7.34	3.28	2.24
B061	27.01	7.49	3.56	2.1	25.63	7.25	3.55	2.04	26.02	7.17	3.5	2.05	25.51	7.38	3.64	2.03	25.54	6.98	3.4	2.05	25.89	7	3.43	2.04
B062	28.73	7.74	3.21	2.41	28.47	7.92	3.34	2.37	25.81	7.64	3.21	2.38	27.87	8.16	3.38	2.42	27.36	7.69	3.2	2.4	26.95	7.71	3.21	2.4
B063	25.92	6.99	3.33	2.1	23.96	6.99	3.19	2.19	24.88	6.99	3.33	2.1	26.22	7.44	3.45	2.17	NA	NA	NA	NA	26.5	7.08	3.28	2.16
B064	24.09	7.9	2.85	2.77	22.54	7.57	2.88	2.63	21.39	7.47	2.8	2.66	22.93	8.01	2.97	2.7	24.17	7.66	2.87	2.67	22.69	7.55	2.75	2.74
B065	18.29	7.58	2.45	3.09	17.89	7.5	2.46	3.05	18.01	7.39	2.44	3.03	18.74	7.81	2.58	3.05	NA	NA	NA	NA	NA	7.34	2.49	2.95
B066	NA	NA	NA	NA	24.29	8.53	2.77	3.08	24.58	8.38	2.69	3.11	26.25	8.8	2.92	3.03	27.51	8.52	2.85	2.99	25.31	8.29	2.73	3.04
B067	26.54	7.86	3.29	2.39	26.01	7.63	3.24	2.35	26.42	7.78	3.29	2.37	27.66	7.97	3.42	2.33	24.42	7.43	3.15	2.36	27.33	7.47	3.24	2.3
B068	31.2	7.64	3.19	2.4	29.21	7.66	3.28	2.33	25.67	7.74	3.26	2.38	27.96	8.14	3.45	2.37	27.34	7.81	3.26	2.4	25	7.51	3.16	2.38
B069	NA	NA	NA	NA	NA	NA	NA	NA	NA	NA	NA	NA	27.03	7.46	3.57	2.1	25.65	7.25	3.41	2.13	26.64	7.31	3.46	2.11
B070	25.87	NA	NA	NA	26.85	7.51	3.41	2.2	24.82	7.29	3.43	2.13	27.65	7.54	3.66	2.08	26.49	7.21	3.42	2.11	26.3	7.29	3.38	2.16
B071	25.71	6.99	3.4	2.05	25.2	6.96	3.6	1.93	27.3	7.06	3.5	2.02	26.35	6.92	3.66	1.9	25.91	6.49	3.46	1.88	26.14	6.52	3.5	1.86
B072	23.8	7.56	3.02	2.5	25.21	7.74	3.05	2.54	25.03	7.68	2.95	2.6	26.38	8.2	3.21	2.57	26.32	7.77	3.02	2.57	25.79	7.63	3.03	2.52
B073	NA	NA	NA	NA	22.61	8.03	2.81	2.86	20.45	7.63	2.69	2.84	24.33	7.97	3.02	2.64	24.97	7.71	2.85	2.7	31.19	7.3	2.72	2.68
B074	21.49	6.91	3	2.3	22.52	7.27	3	2.42	22.74	7.35	2.98	2.47	22.32	7.44	3.12	2.39	23.09	7.07	2.91	2.43	23.35	7.16	2.98	2.41
B075	26.8	8.38	3.04	2.75	27.61	8.55	3.22	2.66	24.61	8.22	2.96	2.78	26.68	8.6	3.21	2.69	28.54	8.39	3.02	2.78	27.5	8.2	3.04	2.7
B076	31.15	8.99	3.17	2.83	NA	NA	NA	NA	29.29	9.01	3.15	2.86	30.65	9.17	3.33	2.77	28.75	8.42	3.08	2.74	30.26	8.91	3.06	2.91
B077	26.73	7.5	2.96	2.53	NA	NA	NA	NA	25.81	7.68	2.97	2.59	22.48	7.53	3.02	2.51	21.16	7.03	2.81	2.5	22.22	7.04	2.87	2.46
B079	20.4	7.11	2.56	2.78	20.17	7.17	2.6	2.76	20.79	7.51	2.67	2.81	21.43	7.94	2.77	2.88	21.36	7.54	2.62	2.88	22.11	7.59	2.67	2.85
B081	24.11	7.11	3.04	2.33	25.29	7.7	3.1	2.48	24.39	7.4	2.95	2.5	25.52	7.91	3.17	2.51	NA	NA	NA	NA	NA	7.44	2.98	2.5
B082	NA	NA	NA	NA	26.9	10.35	2.62	3.96	19.98	6.71	2.74	2.44	24.1	7.48	3.06	2.45	23.33	6.89	2.85	2.42	23.58	6.97	2.89	2.41
B083	21.33	8.36	2.63	3.18	22.98	8.58	2.64	3.25	21.85	8.31	2.54	3.27	23.48	8.7	2.76	3.17	24.12	8.22	2.65	3.11	23.33	8.23	2.7	3.05
B084	22.74	6.98	3.19	2.19	24.16	7.08	3.34	2.12	23.67	6.77	3.26	2.08	24.41	7.24	3.43	2.12	24.38	6.85	3.29	2.08	24.39	6.83	3.28	2.09
B085	23.45	6.89	3.33	2.07	23.42	6.97	3.26	2.14	23.08	6.78	3.28	2.07	23.79	7.19	3.37	2.14	23.09	6.81	3.21	2.12	22.41	6.8	3.12	2.18
B086	21.24	6.18	3.03	2.04	21.25	6.22	3.12	1.99	21.87	6.53	3.2	2.04	22.82	6.84	3.31	2.08	NA	NA	NA	NA	22.58	6.47	3.15	2.06
B087	NA	NA	NA	NA	20.47	7.29	2.98	2.45	21.98	7.07	3.09	2.29	24.18	7.5	3.28	2.29	23.94	7.16	3.05	2.34	25.27	7.15	3.15	2.27
B088	26.36	9.52	2.74	3.48	26.61	9.72	2.8	3.47	26.23	9.39	2.79	3.36	26.69	9.68	2.92	3.34	26.82	9.12	2.76	3.3	26.35	9.19	2.73	3.36
B089	24.47	7.31	3.06	2.39	24.41	7.35	3.15	2.33	25.33	7.46	3.3	2.26	25.63	7.58	3.48	2.18	25.96	7.17	3.23	2.22	25.33	7.24	3.32	2.18
B090	25.32	7.63	3.09	2.47	NA	NA	NA	NA	23.97	7.69	3.19	2.41	26.26	8.34	3.35	2.49	26.37	7.89	3.21	2.46	25.93	7.97	3.19	2.5
B091	20.9	7.65	2.67	2.87	20.22	7.66	2.7	2.83	21.8	7.68	2.69	2.86	20.58	7.99	2.76	2.91	21.21	7.55	2.65	2.85	20.96	7.61	2.69	2.83
B092	24.78	7.65	3.25	2.35	NA	NA	NA	NA	22.48	7.51	3.22	2.33	25.45	8.01	3.39	2.36	26.58	7.7	3.23	2.38	25.75	7.78	3.26	2.39
B093	27.3	8.06	3.21	2.52	28.26	8.31	3.29	2.52	25.13	8.05	3.2	2.52	26.96	8.62	3.29	2.63	27.64	8.29	3.11	2.67	26.65	8.22	3.11	2.65
B094	26.26	7.01	3.13	2.24	NA	NA	NA	NA	24.34	7.43	3.16	2.35	25.73	7.67	3.4	2.27	26.09	7.18	3.24	2.22	25.87	7.29	3.27	2.23
B095	NA	NA	NA	NA	NA	NA	NA	NA	20.72	6.98	3.05	2.29	24.48	7.69	3.26	2.37	23.95	7.21	3.09	2.34	24.75	7.32	3.16	2.32
B096	28.6	7.34	3.5	2.1	28.01	7.41	3.56	2.08	27.98	7.87	3.59	2.2	29.41	8.3	3.73	2.23	29.21	7.84	3.49	2.25	28.91	7.94	3.54	2.24
B097	25.21	7.22	3.14	2.3	24.12	7.25	3.1	2.34	22.4	7.08	3.04	2.33	24.47	7.6	3.22	2.37	23.57	7.25	3.1	2.34	NA	NA	NA	NA
B100	24.18	6.87	3.32	2.07	23.31	6.98	3.34	2.09	21.08	6.69	3.2	2.09	19.96	6.83	3.32	2.07	18.59	6.36	3.11	2.04	18.01	6.47	3.01	2.15
B101	27.02	7.41	3.44	2.15	26.41	7.46	3.42	2.18	24.27	7.23	3.37	2.15	27.36	7.94	3.59	2.22	29.63	7.63	3.44	2.22	27.7	7.63	3.45	2.21
B102	NA	NA	NA	NA	20.81	7.2	3.21	2.24	27.42	8.88	2.94	3.02	23.95	7.58	3.36	2.27	23.95	6.92	3.21	2.15	22.82	7.23	3.17	2.28
B103	27.06	6.81	3.52	1.94	27.3	6.98	3.55	1.97	24.95	6.74	3.37	2	25.89	6.89	3.65	1.9	25.56	6.46	3.5	1.84	24.16	6.49	3.36	1.93
B104	23.58	7.13	3.22	2.21	21.79	7.02	3.21	2.19	21.56	7.04	3.19	2.21	24.44	7.57	3.29	2.31	24.08	7.21	3.14	2.29	23.98	7.09	3.06	2.32
B105	19.85	7.1	2.96	2.4	19.96	7.24	3.07	2.36	20.48	6.99	3.01	2.32	20.96	7.41	3.11	2.4	21.92	6.82	2.98	2.29	22.24	7.08	2.98	2.37
B106	26.32	7.68	3.28	2.35	25.65	7.57	3.39	2.24	25.06	7.44	3.36	2.21	27.61	7.76	3.61	2.16	29.08	7.43	3.56	2.09	27.81	7.45	3.43	2.17
B107	28.08	8.57	3.14	2.73	NA	NA	NA	NA	27.15	8.78	3.13	2.81	27.67	9.25	3.32	2.8	28.63	8.84	3.24	2.73	27.98	8.79	3.19	2.76
B108	25.47	7.45	3.09	2.41	25	7.49	3.15	2.38	26.26	7.57	3.14	2.41	28.11	8.11	3.32	2.45	26.89	7.57	3.09	2.45	26.92	7.81	3.2	2.44
B109	NA	NA	NA	NA	NA	NA	NA	NA	22.33	6.52	3.24	2.01	23.31	6.85	3.48	1.98	23.42	6.35	3.2	1.98	22.91	6.49	3.28	1.98
B110	24.79	7.1	3.13	2.27	26.02	7.47	3.38	2.21	21.81	7.07	3.21	2.2	23.52	7.4	3.35	2.22	23.33	7.13	3.27	2.18	24.43	7.32	3.23	2.27
B111	27.72	6.54	3.79	1.73	29.23	7.04	3.83	1.84	27.44	6.86	3.84	1.78	28.99	7.3	3.98	1.85	29.58	6.99	3.87	1.81	28.23	6.83	3.85	1.78
B112	22.49	7.26	3.23	2.25	22.85	7.27	3.17	2.29	22.9	7.14	3.14	2.28	24.53	7.75	3.26	2.39	22.65	7.23	3.11	2.33	23.5	7.21	3.1	2.32
B113	23.1	7.18	3.1	2.32	25.13	7.05	3.24	2.18	23.73	7.18	3.19	2.25	22.63	7.38	3.28	2.26	23.09	7.23	3.08	2.34	23.99	7.17	3.07	2.33
B114	23.07	7.23	3.17	2.28	23.01	7.57	3.02	2.5	23.17	7.09	3.16	2.24	24.24	7.58	3.3	2.31	24.19	7.09	3.1	2.28	24.56	7.14	3.15	2.27
B115	22.96	7.47	2.98	2.51	22.72	9.74	3.05	3.19	24.7	7.73	3.03	2.55	24.83	8.13	3.14	2.61	24.38	7.39	2.94	2.52	24.62	7.64	3.03	2.52
B116	27.93	10.06	3.19	3.16	29.69	9.78	3.05	3.21	32.98	9.53	3.09	3.09	33.53	10.02	3.26	3.08	34.7	9.58	3.12	3.07	NA	NA	NA	NA
B117	NA	NA	NA	NA	NA	NA	NA	NA	27.52	9.41	3.08	3.06	26.82	9.81	3.11	3.16	26.64	9.13	3	3.05	25.14	9.16	2.97	3.08
B118	22.42	7.05	3.21	2.2	22.61	7.13	3.19	2.24	22.98	6.96	3.14	2.21	24.37	7.36	3.27	2.26	24.26	6.91	3.13	2.21	24.8	6.95	3.13	2.22
B119	23.46	8.04	3.07	2.62	25.26	8.15	3.12	2.61	25.07	7.84	3.1	2.53	26.12	8.34	3.28	2.55	26.85	7.8	3.06	2.55	26.24	8.02	3.15	2.55
B120	21.28	7.27	2.89	2.52	22.82	7.57	2.99	2.53	22.67	7.2	2.91	2.47	23.61	7.8	3.02	2.59	24	7.39	2.9	2.55	22.21	7.3	2.86	2.55
B121	25.46	7.54	3.31	2.28	25.78	7.71	3.38	2.28	28.46	7.51	3.34	2.24	28.87	8.1	3.4	2.39	29.46	7.68	3.25	2.36	29.61	7.8	3.28	2.37
B122	21.56	7.02	3.23	2.17	22.54	7.05	3.29	2.15	23.5	6.82	3.24	2.11	23.53	7.25	3.36	2.16	21.39	6.64	3.14	2.11	23.18	6.84	3.21	2.13
B123	25.23	9.23	2.92	3.16	NA	NA	NA	NA	26.46	9.49	2.96	3.21	26.33	9.89	3.1	3.21	25	9.43	2.92	3.23	24.74	9.34	2.92	3.19
B124	24.86	7.27	3.18	2.28	22.72	7.04	3.28	2.15	25.75	6.94	3.27	2.12	26.95	7.25	3.48	2.1	25.58	6.85	3.31	2.07	27.71	6.86	3.35	2.05
B125	24.66	9.02	2.56	3.53	NA	NA	NA	NA	24.55	8.53	2.5	3.42	25.28	9.12	2.68	3.42	26.74	9.01	2.52	3.57	26.24	8.98	2.52	3.56
B126	24.96	7.45	3.12	2.39	24.57	7.5	3.12	2.4	23.68	7.29	2.96	2.46	22.52	7.44	3.08	2.43	NA	NA	NA	NA	24.62	7.2	3.03	2.38
B127	25.45	8.75	2.65	3.31	26.42	8.72	2.7	3.23	25.26	8.52	2.67	3.19	26.09	9.12	2.79	3.29	27.37	8.74	2.74	3.19	26.54	8.63	2.66	3.25
B128	31.02	8.98	3.18	2.83	27.3	9.07	2.66	3.41	25.74	8.99	2.67	3.36	25.2	9.36	2.78	3.38	24.83	8.79	2.62	3.36	25.89	8.92	2.66	3.36
B129	21.97	6.9	2.83	2.44	22.31	7.12	2.91	2.45	22.12	7.39	2.94	2.52	23.67	7.87	3.19	2.48	25.18	7.46	3.1	2.41	23.88	7.52	3.08	2.44
B130	26.94	7.6	2.97	2.56	27.93	7.98	3.16	2.53	25.82	7.61	2.92	2.6	26.93	8.08	3.12	2.6	27.24	7.76	3.01	2.58	26.26	7.69	2.94	2.61
B131	22.75	8.01	2.75	2.91	22.52	8.03	2.75	2.92	20.99	7.71	2.66	2.9	22.14	8.18	2.88	2.86	23.13	7.98	2.8	2.85	22.8	7.93	2.77	2.86
B132	NA	8.24	3	2.75	23.09	8.18	2.82	2.9	19.95	7.69	2.57	3	21.8	8.13	2.87	2.84	23.68	7.9	2.76	2.86	22.14	7.77	2.74	2.84
B133	22.06	7.77	3.07	2.53	23.63	7.67	3.18	2.42	21.72	7.51	3.05	2.46	24.94	8.15	3.23	2.55	25.5	8	2.89	2.77	25.83	8.07	3.03	2.67
B134	27.89	8.61	3.55	2.42	28.28	7.93	3.36	2.36	29.02	8.3	3.58	2.32	28.77	8.58	3.58	2.41	30.55	8.26	3.48	2.37	29.03	8.29	3.48	2.38
B135	25.76	8.63	2.97	2.91	23.84	9.03	3.04	2.97	25.68	8.78	2.95	2.98	25.87	9.02	3.09	2.94	26.07	8.58	3	2.86	26.03	8.71	2.96	2.94
B136	28.8	7.22	3.62	1.99	27.47	7.46	3.64	2.05	27.32	7.21	3.69	1.96	29.05	7.63	3.81	2.01	29.14	7.28	3.69	1.97	29.62	7.67	3.52	2.18
B137	NA	NA	NA	NA	NA	NA	NA	NA	24.79	9.85	2.54	3.87	22.42	9.64	2.73	3.56	23.56	9.62	2.63	3.65	24.28	9.48	2.74	3.46
B138	23.71	9.04	2.75	3.29	24.14	8.97	2.67	3.36	26.3	9.08	2.74	3.31	25.74	9.35	2.74	3.44	26.27	8.97	2.63	3.41	25.51	8.83	2.65	3.34
B139	NA	7.93	3.22	2.46	22.67	7.77	3.26	2.39	24.7	7.59	3.27	2.32	25.6	8.25	3.39	2.44	26.24	7.9	3.25	2.43	25.33	7.88	3.23	2.44
B140	NA	NA	NA	NA	NA	NA	NA	NA	26.88	8.16	3.06	2.67	27.64	8.46	3.26	2.6	28.2	7.98	3.09	2.58	28.94	8.08	3.15	2.56
B141	NA	NA	NA	NA	NA	NA	NA	NA	NA	NA	NA	NA	26.65	7.6	3.67	2.08	28.9	7.09	3.59	1.97	28.86	7.27	3.67	1.98
B142	21.08	6.94	3.31	2.1	19.23	6.89	3.29	2.1	21.11	6.79	3.23	2.1	20.77	7.15	3.32	2.17	20.69	6.48	3.17	2.05	21.4	6.85	3.21	2.13
B143	27.4	7.75	3.18	2.44	25.82	7.73	3.12	2.48	25.98	7.71	3.11	2.48	25.96	8.06	3.2	2.53	27.32	7.72	3.12	2.47	26.27	7.69	2.99	2.57
B144	24.03	6.33	3.74	1.69	25.1	6.61	3.81	1.73	24.42	6.48	3.8	1.71	26.63	6.99	3.88	1.81	26.58	6.67	3.76	1.78	27.11	6.8	3.79	1.8
B145	28.95	8.91	3.1	2.87	27.62	9.13	3.03	3.01	28.35	9.31	3.06	3.05	28.2	9.79	3.15	3.12	28.56	9.12	2.92	3.13	29.2	9.25	3.04	3.04
B146	27.17	8.89	2.76	3.22	28.17	8.96	2.8	3.2	29.06	9.19	2.73	3.36	28.44	9.54	2.8	3.45	29.45	9	2.75	3.27	29.95	9.22	2.73	3.38
B147	NA	7.53	2.98	2.53	27.2	7.84	3.08	2.54	23.33	7.61	2.96	2.57	22.72	7.85	3.09	2.55	25.51	7.57	3.05	2.48	23.67	7.55	2.96	2.55
B148	28.74	7.36	3.76	1.95	27.86	7.71	3.81	2.02	28.8	7.43	3.9	1.9	NA	NA	NA	NA	30.97	7.44	3.88	1.92	30.16	7.34	3.68	1.99
B149	35.25	9.29	3.22	2.88	NA	NA	NA	NA	33.48	9.36	3.08	3.04	36.53	9.95	3.36	2.97	37.13	9.42	3.22	2.93	36	9.4	3.16	2.97
B150	18.12	8.53	2.62	3.26	NA	NA	NA	NA	23.62	8.74	2.58	3.39	22.62	8.86	2.58	3.46	23.3	8.57	2.55	3.36	23.53	8.63	2.48	3.48
B151	24.94	8.64	2.79	3.09	24.32	8.63	2.79	3.09	22.32	8.16	2.73	2.99	22.88	8.48	2.82	3.02	24.5	8.13	2.81	2.9	23.47	8.15	2.76	2.95
B152	23.85	6.9	3.42	2.02	24.9	6.99	3.43	2.04	25.4	6.97	3.38	2.06	24.3	7.15	3.38	2.13	25.76	6.89	3.35	2.06	24.85	6.82	3.34	2.04
B153	20.65	6.97	2.95	2.36	20.31	7.19	3.04	2.37	21.83	7.2	3.03	2.38	20.56	7.56	3.1	2.45	21.81	7.18	2.95	2.44	20.58	7.08	2.95	2.4
B154	22.51	8.63	2.66	3.25	21.6	6.59	3.14	2.1	22.12	6.6	3.21	2.06	23	6.85	3.36	2.05	NA	NA	NA	NA	23.46	6.54	3.21	2.04
B155	29.23	8.54	3.37	2.54	28.83	9.32	2.64	3.53	26.54	9.05	2.52	3.59	28.54	9.17	2.85	3.25	26.95	8.75	2.62	3.34	28.59	8.48	2.99	2.84
B156	27.59	9.36	2.84	3.29	29.39	8.55	3.41	2.51	30.79	8.23	3.32	2.48	31.36	8.51	3.53	2.42	31.64	8.31	3.37	2.46	32.22	8.16	3.38	2.42
B157	28.29	9.44	2.89	3.27	28.18	9.6	2.84	3.39	28.35	9.39	2.77	3.39	27.75	9.61	2.88	3.36	24.51	9.3	2.77	3.36	28.52	8.88	2.85	3.12
B158	21.25	6.56	3.11	2.11	21.57	6.67	3.18	2.1	19.48	6.65	3	2.22	19.29	6.98	3.08	2.28	20.83	6.67	2.98	2.23	20.33	6.65	2.9	2.29
B159	22.35	7.45	3.1	2.4	22.48	7.45	3.07	2.43	23.57	7.2	3.13	2.3	23.72	7.62	3.26	2.35	24.63	7.27	3.12	2.33	24.38	7.24	3.12	2.32
B160	NA	NA	NA	NA	NA	NA	NA	NA	23.14	6.52	3.3	1.98	25.65	7.19	3.42	2.11	27.58	6.78	3.36	2.02	20.34	7.02	3.33	2.11
B161	25.44	7.77	3.17	2.45	26.1	7.82	3.31	2.36	22.95	7.24	3.15	2.3	21.27	7.62	3.12	2.47	25.14	7.29	3.21	2.27	19.28	7.14	2.86	2.49
B162	30.74	7.94	3.51	2.26	NA	NA	NA	NA	28.65	7.54	3.51	2.15	29.91	7.7	3.68	2.11	26.68	7.1	3.47	2.04	29.17	7.36	3.55	2.07
B163	22.99	7.27	2.91	2.5	22.82	7.39	2.91	2.54	22.58	7.14	2.92	2.45	23.88	7.51	3.09	2.44	22.61	6.92	2.85	2.43	23.16	7.04	2.9	2.43
B164	21.09	7.07	3.04	2.32	22.52	6.9	2.94	2.35	22.42	7.28	3.02	2.41	22.68	7.69	3.11	2.48	21.92	7.13	2.93	2.44	26.75	7.73	3.06	2.53
B165	32.73	9.14	3.31	2.76	33.21	9.09	3.1	2.94	29.82	9.17	3.12	2.94	31.93	9.53	3.39	2.83	33.26	9.26	3.33	2.78	33.86	9.36	3.42	2.74
B166	24.29	6.94	3.34	2.08	24.9	7.04	3.29	2.14	23.69	6.8	3.24	2.1	24.72	6.93	3.42	2.03	24.51	6.63	3.21	2.06	24.51	6.52	3.21	2.03
B167	19.46	6.93	3.17	2.19	NA	NA	NA	NA	NA	NA	NA	NA	20.22	6.8	3.13	2.19	23.02	6.43	3.16	2.04	20.91	6.48	3.02	2.15
B168	22.74	6.6	3.24	2.04	23.29	6.64	3.4	1.95	24.71	6.64	3.34	1.99	24.27	6.68	3.44	1.96	26.34	6.55	3.42	1.92	24.98	6.35	3.32	1.92
B169	23.61	6.91	3.31	2.09	22.51	6.8	3.2	2.13	21.41	6.69	3.15	2.12	22.85	6.94	3.34	2.09	24.01	6.64	3.24	2.05	24.56	6.8	3.29	2.06
B170	26.23	6.99	3.35	2.09	25.25	6.98	3.31	2.11	23.05	6.75	3.12	2.16	24.94	6.99	3.37	2.08	25.64	6.69	3.24	2.06	25.94	6.7	3.24	2.07
B171	27.84	7.42	3.43	2.16	26.8	7.22	3.31	2.18	24.96	7.03	3.24	2.17	23.12	7.13	3.29	2.17	22.91	6.66	3.13	2.13	24.15	6.88	3.14	2.19
B173	NA	NA	NA	NA	25.79	8.6	2.96	2.91	26.72	8.85	2.8	3.16	28.55	9.68	2.87	3.4	27.52	9.16	2.66	3.45	29.97	9.32	2.75	3.39
B176	20.03	7.56	2.78	2.72	NA	7.72	2.72	2.84	21.7	7.83	2.78	2.82	22.57	8.11	2.95	2.76	24.32	7.47	2.89	2.58	20.9	7.56	2.77	2.74
B179	NA	NA	NA	NA	NA	NA	NA	NA	25.82	9.05	2.79	3.25	25.34	9.22	2.81	3.3	26.25	8.5	2.8	3.04	24.14	8.72	2.74	3.19
B180	23.52	8.36	2.62	3.19	21.96	8.34	2.55	3.27	22.41	8.27	2.52	3.29	22.23	8.69	2.5	3.51	21.98	8.38	2.42	3.46	20.95	8.16	2.37	3.45
B181	22.33	9.25	2.59	3.57	20.71	9.12	2.53	3.61	19.38	9.17	2.51	3.65	22.86	9.8	2.69	3.67	22.93	9.4	2.56	3.67	22.56	9.43	2.51	3.75
B182	30.15	6.91	3.66	1.89	29.06	6.74	3.56	1.89	25.09	6.57	3.33	1.97	27.44	6.77	3.56	1.92	28.35	6.47	3.46	1.87	28.54	6.48	3.48	1.86
B183	25.09	7.02	3.36	2.09	23.58	6.95	3.28	2.12	23.09	6.93	3.28	2.11	24.67	7.14	3.53	2.03	23.71	6.73	3.32	2.03	24.92	6.8	3.38	2.01
B184	20.81	7.44	2.63	2.83	21.53	7.49	2.5	2.99	20.56	7.81	2.55	3.06	22.03	8.04	2.71	2.99	22.44	7.84	2.63	2.98	22.04	7.76	2.62	2.96
B185	25.42	8.98	2.72	3.31	24.02	8.99	2.72	3.31	26.03	9.04	2.75	3.29	25.98	9.32	2.83	3.34	24.46	8.77	2.71	3.23	26.16	9.18	2.73	3.36
B187	21.91	7.41	2.77	2.67	20.83	7.33	2.77	2.65	20.88	7.18	2.75	2.61	23.01	7.85	2.81	2.81	23.58	7.52	2.71	2.77	23.19	7.6	2.75	2.77
B188	27.94	8.32	3.22	2.58	26.92	8.27	3.23	2.56	26.89	8.34	3.19	2.62	28.32	8.91	3.26	2.74	27.65	8.38	3.12	2.68	27.77	8.55	3.06	2.8
B189	NA	NA	NA	NA	28.4	8.45	3.24	2.61	27.46	8.42	3.18	2.64	28.17	8.76	3.29	2.68	27.83	8.42	3.13	2.69	28.01	8.4	3.08	2.73
B190	25.56	7.89	2.87	2.75	NA	7.57	2.95	2.56	23.39	7.84	2.88	2.72	27.74	8.59	3.21	2.69	31.41	8.28	3.25	2.55	28.85	8.25	3.09	2.67
B191	NA	NA	NA	NA	NA	NA	NA	NA	NA	NA	NA	NA	27.26	6.86	3.57	1.94	28.46	6.51	3.48	1.87	27.57	6.41	3.46	1.85
B192	NA	NA	NA	NA	NA	NA	NA	NA	26.32	10.28	2.57	4	27.75	10.82	2.71	4.02	26.94	10.26	2.7	3.8	27.84	10.38	2.66	3.91
B193	26.4	8.84	2.86	3.1	28.26	8.99	2.97	3.03	27.26	9.08	2.84	3.2	27.17	9.44	2.85	3.34	26.69	8.92	2.75	3.25	27.52	9.01	2.77	3.26
B194	26.79	9.12	2.86	3.19	27.58	9.42	2.73	3.45	27.01	9.23	2.6	3.55	26.85	9.7	2.75	3.55	25.59	9.18	2.67	3.44	26.53	9.13	2.61	3.5
B195	18.23	8.35	2.25	3.72	16.85	8.31	2.21	3.75	18.6	8.62	2.25	3.83	18.06	8.94	2.35	3.82	18.58	8.49	2.24	3.79	18.63	8.6	2.25	3.82
B196	NA	NA	NA	NA	NA	NA	NA	NA	25.51	7.65	3.11	2.46	26.5	8.4	3.11	2.72	25.67	7.87	2.9	2.71	26.61	7.92	2.98	2.66
B197	24.16	8.79	2.67	3.29	22.65	8.73	2.6	3.35	24.07	8.95	2.65	3.38	22.96	9.13	2.63	3.49	NA	NA	NA	NA	NA	8.73	2.46	3.55
B198	29.49	8.27	3.21	2.58	NA	8.18	3.19	2.57	28.13	8.19	3.19	2.57	29.76	8.98	3.42	2.64	29.69	8.47	3.27	2.6	29.28	8.47	3.27	2.59
B199	NA	NA	NA	NA	22.59	7.91	2.8	2.82	26.64	7.05	3.36	2.1	27.14	7.08	3.56	2	26.67	6.64	3.37	1.97	26.91	6.73	3.37	2
B200	22.96	8.03	2.72	2.95	22.28	7.89	2.71	2.91	22.75	8.05	2.72	2.96	22.64	8.52	2.76	3.11	NA	NA	NA	NA	NA	8.3	2.67	3.11
B201	27.43	9.75	2.86	3.4	28.58	9.67	2.86	3.38	25.97	9.81	2.76	3.55	24.45	10.2	2.71	3.78	NA	NA	NA	NA	NA	9.77	2.56	3.81
B202	25.71	8.85	2.74	3.23	26.11	9.06	2.75	3.3	25.3	8.99	2.67	3.37	24.71	9.37	2.72	3.46	NA	NA	NA	NA	21.83	8.53	2.53	3.37
B203	25.99	8.27	2.68	3.08	NA	NA	NA	NA	24.46	8.36	2.68	3.11	26.11	8.74	2.95	2.98	27.43	8.41	2.81	2.99	26.89	8.4	2.82	2.98
B204	32.14	8.46	3.34	2.53	32.95	8.64	3.45	2.51	28.69	8.06	3.23	2.49	30.11	8.46	3.48	2.44	28.93	8.01	3.1	2.59	30.18	8.05	3.28	2.46
B205	31.84	8.55	3.18	2.69	29.84	8.24	3.17	2.6	27.08	8.47	3.21	2.64	28.67	9.08	3.39	2.69	28.62	8.73	3.16	2.77	28.5	8.68	3.23	2.69
B207	28.66	8.78	3.02	2.91	28.94	8.83	3.21	2.75	27.58	8.5	3.02	2.81	29.69	9.16	3.07	3	30.34	8.52	3.14	2.72	28.34	8.49	2.88	2.95
B208	26.65	7.36	3.5	2.11	27.11	7.56	3.61	2.09	26.49	7.38	3.5	2.11	26.53	7.58	3.67	2.07	26.82	7.24	3.38	2.14	25.19	7.1	3.34	2.13
B210	22.72	8.34	2.83	2.95	23.74	8.1	2.81	2.88	20.37	7.78	2.63	2.96	24.17	8.51	2.93	2.91	25.27	8.07	2.8	2.89	24.83	8.03	2.86	2.81
B212	20.05	7.6	2.94	2.59	NA	NA	NA	NA	20.69	7.54	2.78	2.71	21.69	7.96	3.03	2.64	21.59	7.48	2.77	2.7	22.15	7.26	2.9	2.51
B213	25.53	8.51	2.95	2.89	26.69	8.61	2.87	3	25.54	8.53	2.76	3.1	26.85	9.52	2.69	3.56	27.16	9.19	2.55	3.6	28.76	9.47	2.64	3.59
B214	26.26	7.89	3.12	2.53	24.43	8.07	3.25	2.48	24.62	7.97	3.13	2.55	25.31	8.25	3.27	2.54	24.54	7.76	3.02	2.57	25.38	7.87	3.14	2.51
B215	27.58	7.42	3.38	2.19	28.54	7.72	3.54	2.18	24.77	7.16	3.38	2.12	27.2	7.91	3.63	2.19	27.25	7.44	3.42	2.18	28.11	7.61	3.37	2.26
B216	21.08	7.45	2.83	2.63	NA	NA	NA	NA	22.13	7.66	2.89	2.65	23.41	8.03	3.08	2.62	22.7	7.57	2.82	2.69	22.81	7.5	2.84	2.64
B217	25.24	10.17	2.54	4.01	24.73	10.3	2.71	3.81	25.77	10.02	2.61	3.84	28.45	10.35	2.74	3.8	27.1	9.91	2.57	3.85	27.64	9.88	2.66	3.72
B218	NA	NA	NA	NA	26.73	7.23	3.41	2.12	23.59	6.96	3.23	2.16	22.2	7.05	3.33	2.13	23.46	6.7	3.21	2.09	21.65	6.67	3.16	2.11
B219	34.38	9.67	3.54	2.73	36.31	9.42	3.22	2.92	32.13	9.67	3.35	2.88	33.73	9.69	3.6	2.71	31.77	8.98	3.39	2.65	29.64	9.14	3.36	2.72
B221	24.46	7.14	3.11	2.3	23.93	7.24	3.06	2.37	22.47	7.09	3.05	2.32	23.9	7.49	3.2	2.34	23.39	7.38	3.01	2.45	23.8	7.1	3.1	2.29
B222	30.58	8.36	3.24	2.58	31.55	8.4	3.29	2.56	31.75	8.62	3.16	2.72	31.44	8.99	3.25	2.79	31.56	8.33	3.16	2.64	30.12	8.5	2.97	2.86
B223	30.02	8.32	3.34	2.49	28.6	8.22	3.35	2.46	30.11	8.64	3.4	2.54	31.33	9.24	3.58	2.59	29.05	8.88	3.41	2.6	31.48	8.9	3.38	2.63
B224	24.7	6.94	3.1	2.24	24.46	6.94	3.16	2.19	23.8	7.13	3.17	2.25	24.38	7.61	3.26	2.35	23.56	6.99	3.04	2.3	24.05	7.13	3.12	2.29
B225	24.68	6.63	3.55	1.87	24.15	6.56	3.47	1.89	25.72	6.82	3.47	1.97	28.08	7.57	3.83	1.98	28.82	7.07	3.65	1.94	29.51	7.19	3.66	1.96
B226	28.66	8.66	3.36	2.57	NA	NA	NA	NA	26.83	9.07	3.38	2.69	29.31	8.91	3.44	2.61	29.4	8.48	3.32	2.56	30.61	8.55	3.37	2.54
B227	22.53	7	2.9	2.41	21.79	7.12	2.99	2.38	23.54	7.43	3.04	2.44	23.99	7.72	3.15	2.48	22.94	7.24	2.98	2.43	23.95	7.23	2.98	2.42
B228	33.2	8.25	3.7	2.23	34.11	8.25	3.83	2.15	30.75	7.79	3.62	2.15	31.78	7.95	3.85	2.07	34.57	7.74	3.76	2.06	32.01	7.41	3.66	2.02
B229	21.62	7.7	2.5	3.08	22.18	7.91	2.6	3.05	22.07	8.31	2.72	3.06	20.37	8.57	2.72	3.16	19.7	8.06	2.57	3.13	20.02	8.18	2.61	3.13
B230	25.6	7.13	3.27	2.18	NA	NA	NA	NA	24.19	7.3	3.4	2.15	22.7	7.44	3.32	2.26	24.32	7.19	3.26	2.21	23.53	7.44	3.28	2.27
B232	26.96	7.8	3.3	2.36	28.22	8.02	3.37	2.38	28.34	7.8	3.28	2.38	27.39	8.21	3.35	2.46	25.74	7.76	3.12	2.49	27.03	7.79	3.19	2.44
B233	24.05	7.79	2.84	2.74	25.5	8.05	2.92	2.76	24.38	7.63	2.82	2.71	23.86	7.98	2.92	2.75	23.98	7.51	2.78	2.7	24.19	7.64	2.8	2.73
B234	22.51	6.98	3.36	2.08	22.25	6.95	3.34	2.08	23.09	6.79	3.3	2.06	22.81	7.22	3.39	2.14	22.87	6.75	3.22	2.1	22.64	6.73	3.25	2.07
B235	23.87	7.09	3.3	2.15	24.9	7.28	3.33	2.18	25.51	7.11	3.25	2.19	25.58	7.24	3.31	2.2	25.05	6.96	3.17	2.2	25.55	6.96	3.19	2.18
B236	25.6	7.58	3.33	2.27	27.21	7.62	3.45	2.21	26.28	7.33	3.31	2.22	28.03	7.72	3.57	2.18	28.84	7.38	3.42	2.16	28.64	7.31	3.44	2.12
B238	26.17	7.72	2.95	2.62	25.88	7.88	2.97	2.65	24.67	7.69	2.89	2.66	25.6	8.1	3.03	2.69	24.79	7.57	2.91	2.6	25.02	7.59	2.93	2.59
B239	26.14	9.31	2.57	3.62	25.21	9.34	2.53	3.7	26.05	9.14	2.49	3.68	25.33	9.43	2.62	3.62	26.07	8.95	2.53	3.53	26.62	9.11	2.55	3.57
B240	NA	NA	NA	NA	NA	NA	NA	NA	29.78	7.91	3.28	2.41	30.55	8.26	3.5	2.37	30.04	7.89	3.34	2.37	31.12	7.97	3.31	2.41
B241	29.55	7.79	3.52	2.21	29.65	7.71	3.46	2.23	26.34	7.22	3.49	2.07	26.63	7.72	3.59	2.17	26.89	7.35	3.46	2.12	26.08	7.29	3.49	2.09
B242	28.05	9.82	2.88	3.41	29.74	10.14	2.91	3.49	31.61	10.21	2.78	3.67	26.74	10.07	2.69	3.76	25.84	9.52	2.5	3.81	25.87	9.72	2.57	3.78
B243	22.45	8.57	2.56	3.35	21.03	8.8	2.75	3.2	24.68	8.81	2.56	3.44	21.58	8.83	2.57	3.45	23.13	8.59	2.51	3.42	22.64	8.56	2.46	3.48
B244	21.28	7.19	2.94	2.44	20.56	6.94	2.84	2.45	21.66	7.51	2.87	2.61	23.29	7.97	3.14	2.55	23.09	7.44	2.94	2.53	23.06	7.47	2.97	2.51
B245	29.33	7.4	3.86	1.92	29.64	7.58	3.99	1.9	25.93	7.28	3.83	1.9	NA	NA	NA	NA	26.75	7.14	3.84	1.86	26.02	7.18	3.83	1.87
B246	20.38	6.68	2.88	2.32	20.84	7.09	3.12	2.27	21.28	7.03	3.1	2.27	NA	NA	NA	NA	24.87	7.27	3.2	2.27	23.32	7.01	3.14	2.23
B247	23.53	8.43	2.72	3.1	23.26	8.75	2.74	3.2	22.05	8.21	2.66	3.09	23.24	8.55	2.87	2.99	23.23	8.13	2.7	3.01	23.18	8.05	2.78	2.9
B248	30.42	8.56	3.38	2.53	28.88	8.45	3.22	2.62	29.34	8.33	3.24	2.57	28.74	8.58	3.39	2.54	30.13	8.14	3.28	2.48	29.24	8.15	3.27	2.49
B249	22.15	7.38	3.11	2.37	23.61	7.6	3.11	2.44	22.73	7.29	3.09	2.36	22.69	7.53	3.23	2.35	23.44	7.19	3.13	2.3	23.17	7.17	3.07	2.33
B250	NA	NA	NA	NA	NA	NA	NA	NA	NA	NA	NA	NA	22.86	8.44	2.86	2.96	24.43	8.1	2.8	2.89	23.09	7.99	2.76	2.9
B252	23.53	7.36	3.19	2.31	21.7	7.71	3.19	2.42	23.44	7.55	3.09	2.44	23.45	7.99	3.19	2.51	23.38	7.51	3.09	2.44	22.92	7.41	3.05	2.43
B253	29.27	9.44	2.73	3.46	29.49	9.33	2.74	3.41	28.15	9	2.69	3.34	28.24	9.35	2.81	3.34	27.82	8.86	2.77	3.2	29.8	8.98	2.81	3.19
B254	29.67	6.82	3.32	2.05	29.28	9.59	2.78	3.45	29.24	9.22	2.74	3.37	28.57	9.45	2.86	3.32	28.35	9.06	2.77	3.27	28.65	9.03	2.78	3.24
B255	26.86	9.16	2.56	3.58	24.9	8.88	2.69	3.3	23.17	8.66	2.63	3.3	24.55	9.16	2.74	3.36	23.99	8.63	2.65	3.25	24.23	8.57	2.68	3.21
B258	25.39	8.87	2.75	3.23	26.43	8.62	2.8	3.08	25.33	7.42	3.16	2.35	25.2	7.51	3.29	2.3	27.05	7.25	3.31	2.19	26.64	7.24	3.25	2.23
B259	25.2	8.78	2.75	3.2	27.07	8.59	2.8	3.07	27.34	8.63	2.74	3.15	27.16	8.97	2.88	3.14	27.68	8.69	2.71	3.21	27.15	8.55	2.75	3.11
B260	25.07	7.03	3.11	2.26	25.07	7.03	3.23	2.17	24.58	7.44	3.22	2.31	23.51	8.06	3.17	2.57	25.09	7.46	3.14	2.38	24.26	7.53	3.16	2.38
B261	NA	NA	NA	NA	24.37	7.72	2.84	2.72	22.5	7.8	2.86	2.72	21.58	8.24	2.82	2.94	21.91	7.73	2.71	2.85	22.67	7.94	2.72	2.91
B263	27.32	6.98	3.51	1.99	26.64	7.03	3.41	2.06	24.14	6.66	3.33	2	26.34	7.04	3.6	1.96	NA	NA	NA	NA	NA	6.77	3.48	1.95
B264	25.11	8.04	3.07	2.62	26.21	8.4	3.14	2.67	26.52	8.18	3.02	2.71	28.14	8.45	3.24	2.63	28.35	8.1	3.09	2.62	28.3	8.12	3.11	2.61
B266	28.06	7.71	3.76	2.05	26.83	7.17	3.67	1.96	25.77	7.48	3.77	1.98	27.22	7.71	3.95	1.96	26.45	7.2	3.76	1.91	26.75	7.29	3.84	1.9
B268	25.6	7.81	3.07	2.54	25.18	8.13	3.07	2.65	25.2	7.92	3.07	2.58	27.93	8.54	3.24	2.64	25.66	7.88	2.99	2.63	27.02	8.09	3.09	2.62
CX10	26.2	7.68	3.3	2.33	25.73	7.79	3.26	2.39	23.62	7.34	3.18	2.31	25.73	7.77	3.36	2.32	25.11	7.41	3.25	2.28	24.74	7.54	3.28	2.3
CX100	25.94	9.26	2.79	3.32	27.11	9.23	2.69	3.43	23.94	9.11	2.76	3.3	25.15	9.59	2.82	3.42	24.96	9.13	2.7	3.39	25.66	9.32	2.76	3.38
CX101	22.67	8.65	2.87	3.01	23.74	8.69	2.9	2.99	23.42	8.52	2.98	2.86	23.89	8.68	3.2	2.73	21.71	8.37	3.06	2.73	23.85	8.35	3.14	2.66
CX102	24.29	8.13	2.97	2.73	24.67	7.96	2.82	2.82	24.23	8.27	2.99	2.77	24.17	8.56	3.01	2.86	22.6	8.25	2.86	2.88	23.09	8.34	2.9	2.88
CX103	NA	NA	NA	NA	NA	NA	NA	NA	20.37	7.81	2.5	3.12	23.42	8.75	2.7	3.27	21.94	8.21	2.59	3.17	21.25	8.31	2.57	3.24
CX104	21.44	9	2.42	3.72	NA	NA	NA	NA	21.9	8.98	2.44	3.69	26.54	9.49	2.77	3.46	23.12	9.02	2.43	3.71	26.06	9.27	2.63	3.52
CX106	28.39	9.05	2.81	3.22	28.08	8.58	2.63	3.26	31.07	9.44	2.99	3.16	32.03	9.73	3.18	3.08	28.9	9.11	3.03	3.01	26.04	9.45	2.7	3.5
CX107	28.03	9.59	2.73	3.51	27.94	9.47	2.61	3.62	28.05	9.68	2.75	3.52	30.25	10.35	2.87	3.62	27.53	9.75	2.7	3.61	31.6	10.31	2.83	3.65
CX108	25.3	8.32	2.92	2.85	26.03	7.96	2.91	2.74	28.54	8.7	3.13	2.78	29.66	9.12	3.18	2.89	29.21	9.05	3	3.02	26.14	8.85	3.01	2.93
CX109	22	7.8	2.56	3.05	23.88	7.64	2.98	2.57	21.73	7.55	2.65	2.85	22.75	8.12	2.78	2.93	22.22	7.86	2.61	3.02	22.69	7.88	2.76	2.86
CX11	NA	NA	NA	NA	NA	NA	NA	NA	35.57	9	3.61	2.49	37.24	9.28	3.74	2.49	37.13	9.15	3.56	2.57	36.61	9.09	3.57	2.55
CX110	34.76	10.62	2.89	3.68	NA	10.88	2.91	3.74	33.35	11	3.1	3.55	33.15	10.93	3.14	3.53	27.86	10.19	2.8	3.64	31.91	10.83	3.01	3.6
CX111	27.58	8.54	2.92	2.92	28.22	8.45	2.89	2.92	28.23	8.63	3.07	2.81	30	8.89	3.22	2.77	28.39	8.61	3.12	2.76	27.02	8.58	3.05	2.81
CX112	25.75	6.65	3.12	2.13	26.84	6.89	3.24	2.13	24.8	6.89	3.19	2.16	27.62	7.39	3.52	2.11	25.78	7.06	3.42	2.06	26.52	7.24	3.4	2.13
CX113	27.74	7.81	3.04	2.57	NA	8.27	3.23	2.56	25.55	8.59	3.33	2.58	30.74	8.77	3.44	2.56	31.06	8.41	3.33	2.53	31.11	8.65	3.44	2.52
CX114	28.5	7.44	3.54	2.1	28.72	7.35	3.46	2.13	25.8	7.22	3.45	2.09	27.99	7.44	3.64	2.05	23.3	7.25	3.34	2.17	27.46	7.28	3.48	2.09
CX115	27.16	8.13	3.13	2.59	25.87	8.17	3.11	2.63	24.29	7.79	3.01	2.59	26.5	8.44	3.01	2.82	24.41	7.95	2.89	2.75	24.95	8.2	2.96	2.77
CX116	28.49	7.71	3.45	2.24	NA	7.19	3.09	2.33	27.66	7.35	3.28	2.24	29.93	7.48	3.53	2.14	27.58	7.18	3.24	2.22	31.03	7.44	3.5	2.12
CX117	27.72	8.87	2.88	3.08	28.14	8.69	2.76	3.14	26	8.58	2.82	3.04	27.88	8.95	2.96	3.04	26.96	8.34	2.83	2.94	26.99	8.5	2.89	2.94
CX118	24.93	8.14	2.89	2.81	24.56	8.02	2.73	2.94	22.73	7.7	2.83	2.72	23.31	8.24	2.78	2.98	22.19	8.01	2.57	3.11	23.56	7.83	2.77	2.82
CX119	22.78	7.37	2.91	2.53	22.03	7.04	2.77	2.54	21.62	7.18	2.83	2.53	22.84	7.5	2.93	2.57	21.45	7.24	2.76	2.62	21.59	7.26	2.8	2.6
CX12	17.98	7.64	2.57	2.97	17.99	7.56	2.51	3.01	20.22	7.59	2.51	3.02	20.94	8.09	2.67	3.05	19.73	7.75	2.6	2.98	21.22	7.9	2.63	3
CX120	25.33	9	2.64	3.41	25.34	8.83	2.72	3.25	23.4	8.61	2.44	3.52	25.95	9.12	2.59	3.54	25.47	8.81	2.44	3.62	24.73	8.86	2.48	3.57
CX121	21.5	8.84	2.54	3.48	22.87	8.59	2.59	3.31	22.36	8.73	2.49	3.5	23.39	9.22	2.62	3.54	21.24	8.66	2.46	3.52	NA	NA	NA	NA
CX122	24.78	8.56	2.85	3	24.39	8.22	2.75	2.98	23.25	8.27	2.85	2.91	24.59	8.96	2.92	3.08	25.46	8.55	2.82	3.04	25.38	8.69	2.83	3.07
CX123	25.92	7.85	3.17	2.48	27.48	7.61	3.03	2.51	24.82	7.8	3.07	2.54	26.59	8.25	3.21	2.58	24.03	7.84	2.93	2.68	27.22	8.07	3.1	2.61
CX124	23.62	8.62	2.53	3.41	23.37	8.62	2.61	3.3	23.58	8.57	2.52	3.4	25.57	9.05	2.74	3.32	24.74	8.57	2.61	3.29	25.81	8.81	2.61	3.37
CX125	23.24	9.25	2.54	3.65	24.68	9.01	2.36	3.82	22.66	8.75	2.35	3.73	24.08	9.29	2.59	3.61	22.8	8.91	2.48	3.6	23.31	9	2.5	3.6
CX126	22.43	8.95	2.58	3.47	23.71	8.73	2.48	3.52	26.2	8.95	2.57	3.49	25.91	9.35	2.68	3.5	27.08	9.15	2.6	3.52	25.95	9.18	2.58	3.56
CX128	23.72	9.32	2.52	3.69	25.59	9.62	2.65	3.63	22.54	8.89	2.47	3.6	24.52	9.18	2.74	3.37	23.81	8.81	2.63	3.35	23.74	8.98	2.53	3.54
CX129	NA	NA	NA	NA	30.65	8.54	3.52	2.43	29.32	8.45	3.37	2.51	NA	NA	NA	NA	NA	NA	NA	NA	NA	NA	NA	NA
CX13	21.97	8.03	2.65	3.03	22.7	8.4	2.83	2.97	22.75	8.01	2.71	2.95	22.55	8.42	2.71	3.13	23.1	8.21	2.69	3.06	23.5	8.33	2.71	3.07
CX130	28.86	8	3.2	2.5	29.39	8.12	3.24	2.51	28.32	8.06	3.17	2.54	29.37	8.39	3.22	2.61	28.54	8	3.06	2.61	28.92	8.12	3.13	2.59
CX131	27.42	7.86	3.12	2.52	28.57	8.23	3.17	2.6	26.91	7.93	3.21	2.47	27.9	8.32	3.23	2.58	27.28	8	3.03	2.64	27.56	8.27	3.12	2.65
CX132	27.59	8.4	3.05	2.76	26.36	8.04	2.86	2.81	27.02	8.38	3.08	2.72	28.67	8.8	3.16	2.8	24.85	8.17	2.91	2.8	28.76	8.61	3.07	2.81
CX133	24.38	7.74	3.19	2.43	25.84	7.65	3.17	2.41	25.45	7.6	3.19	2.38	26.48	7.83	3.34	2.35	15.25	7.45	3.12	2.39	20.87	7.5	3.23	2.32
CX134	24.91	9.07	2.59	3.5	23.87	8.65	2.57	3.37	25.61	8.96	2.58	3.48	25.47	9.34	2.68	3.5	24.61	8.85	2.59	3.41	25.25	9.15	2.63	3.48
CX138	23.16	6.53	3.62	1.81	23.58	6.36	3.46	1.84	21.85	6.38	3.5	1.82	23.55	6.8	3.57	1.92	23.86	6.45	3.44	1.87	23.31	6.54	3.47	1.88
CX139	33.55	11	2.94	3.74	33.53	11.07	2.84	3.9	30.89	10.42	2.9	3.59	33.12	10.95	3.25	3.4	32.17	10.4	3.02	3.45	30.88	10.66	3.09	3.45
CX14	28.27	6.76	3.54	1.91	26.41	6.68	3.56	1.88	26.33	6.44	3.53	1.82	26.93	6.69	3.71	1.81	26.47	6.39	3.53	1.81	26.21	6.47	3.56	1.82
CX140	NA	NA	NA	NA	20.49	7	2.96	2.36	23.18	7.11	3.1	2.29	25.75	7.22	3.31	2.19	25.39	6.95	3.18	2.19	25.38	6.86	3.23	2.12
CX141	NA	NA	NA	NA	20.43	6.86	3.11	2.21	19.57	6.84	3.04	2.25	22.26	7.3	3.18	2.31	21.46	6.74	3.08	2.19	22.45	6.98	3.18	2.2
CX142	34.14	10.01	3.35	2.99	NA	9.83	3.27	3.01	31.57	9.27	3.23	2.87	34.29	9.64	3.46	2.8	32.98	9.38	3.34	2.81	35.49	9.55	3.39	2.81
CX143	12.13	5.56	2.42	2.3	11.26	5.12	2.2	2.33	12.65	5.53	2.45	2.26	13.28	6.08	2.54	2.42	12.02	5.66	2.35	2.41	13.42	5.9	2.43	2.43
CX144	29.09	8.21	2.81	2.92	NA	8.29	2.7	3.07	28.79	8.95	2.81	3.18	31.66	9.45	2.93	3.24	30.57	8.99	2.84	3.17	30.93	9.17	2.89	3.17
CX145	26.43	9.62	2.84	3.39	26.57	9.34	2.7	3.46	25.89	9.42	2.78	3.39	29.3	10.02	2.92	3.45	27.64	9.6	2.82	3.4	28	9.8	2.83	3.46
CX146	19.97	7.69	2.57	3	18.88	7.36	2.45	3.01	19.26	7.59	2.58	2.95	21.09	7.82	2.75	2.86	20.28	7.55	2.61	2.89	19.55	7.51	2.65	2.83
CX147	18.87	7.98	2.56	3.12	19.48	7.97	2.53	3.15	19.62	8.23	2.49	3.3	20.74	8.57	2.62	3.29	20.83	8.15	2.59	3.15	19.87	8.18	2.6	3.15
CX148	NA	NA	NA	NA	NA	NA	NA	NA	19.4	7.03	2.76	2.55	21.19	9.03	2.55	3.56	20.55	8.67	2.47	3.51	20.83	8.66	2.51	3.45
CX149	20.72	8.79	2.59	3.4	21.27	8.6	2.57	3.35	21.26	8.57	2.48	3.46	23.68	9.12	2.64	3.46	22.15	8.75	2.57	3.4	24.2	8.94	2.56	3.5
CX15	22.18	8.43	2.71	3.11	22.34	8.63	2.99	2.89	22.64	8.27	2.7	3.06	23.43	8.6	2.86	3.01	23.59	8.15	2.81	2.91	23.13	8.36	2.82	2.97
CX150	21.55	8.85	2.53	3.5	20.81	8.53	2.47	3.45	21.29	8.65	2.44	3.55	23.38	9.16	2.58	3.56	22.2	8.72	2.48	3.52	23.02	8.85	2.5	3.54
CX151	21.33	7.58	3.01	2.51	21.23	7.2	2.84	2.54	18.27	6.52	2.75	2.37	NA	NA	NA	NA	28.93	9.25	2.82	3.28	28.33	9.36	2.83	3.31
CX152	27.43	8.95	2.96	3.02	28.15	8.63	2.83	3.05	27.61	8.7	2.92	2.98	29.26	9.02	3.04	2.98	28.86	8.61	2.96	2.9	28.43	8.79	2.94	2.99
CX153	NA	NA	NA	NA	NA	NA	NA	NA	24.88	7.48	3.11	2.4	25.98	7.58	3.26	2.34	26.66	7.28	3.17	2.3	25.49	7.42	3.17	2.34
CX154	22.1	9.01	2.36	3.83	21.12	9.4	2.57	3.65	23.12	9.71	2.43	4	24.96	10.06	2.59	3.92	25.35	9.78	2.48	3.95	24.22	9.81	2.55	3.84
CX155	29.74	8.56	3.06	2.8	31.52	8.65	3.27	2.64	26.98	8.58	3	2.86	30	9.14	3.17	2.9	29.44	8.72	3.05	2.86	28.25	8.92	3.03	2.94
CX156	22.86	8.7	2.59	3.36	21.98	8.38	2.45	3.42	21.38	8.38	2.56	3.27	23.82	8.86	2.73	3.26	24.48	8.63	2.59	3.33	22.76	8.56	2.6	3.3
CX157	22.1	7.24	3.01	2.4	20.28	6.92	2.88	2.4	21.44	7.07	2.89	2.44	25.74	7.7	3.2	2.42	24.81	7.17	3.03	2.37	24.69	7.43	3.1	2.4
CX158	NA	NA	NA	NA	23.07	8.21	2.79	2.94	22.12	8.39	2.68	3.13	24.3	8.93	2.85	3.15	24.4	8.43	2.7	3.12	23.27	8.59	2.78	3.09
CX16	26.3	6.77	3.4	1.99	26.31	6.66	3.41	1.95	24.8	6.48	3.25	1.99	25.41	6.79	3.43	1.99	25.26	6.41	3.32	1.93	24.85	6.53	3.36	1.94
CX160	21.38	7.69	2.82	2.73	20.92	7.9	2.78	2.84	21.55	7.73	2.85	2.71	25.14	8.34	2.99	2.8	25.62	8.07	2.92	2.76	23.79	8.05	2.91	2.77
CX161	21.72	8.16	2.55	3.2	20.55	7.97	2.5	3.19	19.4	8	2.48	3.23	21.56	8.39	2.69	3.13	22.05	7.97	2.57	3.1	20.29	8.14	2.59	3.14
CX162	24.94	7.07	3.18	2.23	23.6	7.16	3.05	2.35	23.58	7.31	3.14	2.33	23.4	7.37	3.22	2.29	24.14	7.07	3.07	2.3	22.74	7.12	3.09	2.3
CX165	27.5	7.04	3.45	2.04	27.19	6.78	3.31	2.05	NA	NA	NA	NA	25.71	6.87	3.4	2.03	28.41	6.7	3.44	1.95	26.36	6.8	3.38	2.01
CX17	18.25	7.66	2.54	3.01	16.42	7.6	2.54	2.99	17.48	7.29	2.44	2.99	18.38	7.72	2.57	3.01	18.56	7.42	2.47	3	18.54	7.53	2.5	3.01
CX18	23.06	8.73	2.54	3.44	23.05	8.78	2.6	3.38	21.94	8.44	2.43	3.48	22.32	8.57	2.63	3.28	23.22	8.37	2.56	3.27	23.09	8.57	2.58	3.33
CX182	35.16	10.55	3.1	3.4	34.62	10.2	2.93	3.48	NA	NA	NA	NA	35.76	10.65	3.07	3.49	33.71	9.85	2.95	3.34	33.53	10.19	2.94	3.46
CX19	23.87	7.21	3.13	2.3	23.73	7.24	3.11	2.33	24.55	7.16	3.11	2.3	24.5	7.58	3.21	2.37	25.01	7.28	3.15	2.31	24.33	7.27	3.08	2.36
CX2	25.66	8.64	2.78	3.11	25.03	8.76	2.81	3.12	27.47	8.86	2.75	3.23	28.07	8.11	3.45	2.36	25.77	8.88	2.77	3.21	26.84	8.79	2.77	3.17
CX20	22.71	7.84	2.85	2.75	22.11	7.71	2.77	2.78	NA	NA	NA	NA	27.89	9.34	2.92	3.22	27.69	9.16	2.84	3.22	28.62	9.25	2.92	3.17
CX205	24.66	7.44	3.4	2.19	25.32	7.24	3.44	2.11	27.38	7.35	3.54	2.07	27.99	7.74	3.5	2.23	21.9	8.08	2.39	3.39	27.65	7.5	3.49	2.15
CX206	20.41	8.04	2.37	3.39	20.92	8.05	2.46	3.28	20.38	7.87	2.3	3.42	21.81	8.5	2.5	3.42	NA	NA	NA	NA	NA	8.24	2.39	3.45
CX207	20.97	7.83	2.77	2.83	20.81	7.83	2.79	2.8	19.57	7.55	2.72	2.77	21.29	8.2	2.82	2.92	21.33	7.74	2.72	2.85	19.95	7.85	2.71	2.9
CX21	29.37	8.63	2.89	2.98	29.11	8.7	2.84	3.06	28.19	8.62	2.83	3.05	29.34	9.12	3	3.05	28.68	8.65	2.87	3.01	28.34	8.96	2.92	3.07
CX210	28.85	7.59	3.63	2.09	28.33	7.24	3.44	2.1	27.85	7.39	3.67	2.01	27.67	7.63	3.65	2.1	28.48	7.38	3.54	2.08	28.16	7.55	3.49	2.16
CX211	18.11	7.6	2.5	3.04	19.07	7.57	2.42	3.12	19.41	7.63	2.46	3.1	21.19	8.13	2.59	3.16	21.61	7.77	2.57	3.02	20.65	7.79	2.53	3.08
CX212	24.03	7.12	3.33	2.14	24.61	6.96	3.18	2.19	25.62	7.03	3.34	2.1	26.7	7.23	3.37	2.16	27.11	7.09	3.27	2.17	27.34	7.01	3.32	2.11
CX213	29.32	7.53	3.69	2.04	28.95	6.62	3.43	1.93	28.91	7.28	3.5	2.08	29.96	7.38	3.59	2.08	28.52	7.19	3.61	1.99	30.14	7.29	3.63	2.01
CX214	29.9	9.15	2.73	3.35	30.81	9.25	2.87	3.23	29.64	8.74	2.93	2.98	30.07	9.27	3.12	2.99	32.41	8.98	3.03	2.96	30.67	8.98	3.07	2.93
CX218	19.12	8.04	1.91	4.2	19.24	8.84	2.21	4.01	18.88	8.55	2.04	4.18	20.23	9.28	2.3	4.07	20.74	8.93	2.22	4.02	24.47	8.75	2.59	3.38
CX219	27.7	9.48	2.75	3.44	28.06	9.26	2.64	3.51	27.82	9.3	2.7	3.44	28.65	9.67	2.86	3.39	28.98	9.29	2.77	3.35	29.22	9.22	2.82	3.27
CX22	24.01	8.94	2.84	3.15	24.88	8.95	2.72	3.29	25.76	9.06	2.78	3.26	26.08	9.24	2.83	3.27	26.32	9.05	2.81	3.23	26.39	9.07	2.82	3.22
CX220	36.3	8.74	3.65	2.4	36.53	8.42	3.58	2.35	32.07	8.11	3.64	2.23	36.82	9	3.8	2.39	36.36	8.42	3.66	2.3	38.45	8.45	3.88	2.18
CX221	22.88	9.18	2.4	3.83	24.75	8.96	2.35	3.81	24.34	8.95	2.36	3.8	24.06	9.27	2.56	3.64	26.16	9.04	2.53	3.58	24.65	9	2.43	3.7
CX225	19.92	8.97	2.17	4.14	21.19	8.83	2.28	3.88	22.46	8.84	2.33	3.79	21.79	9.54	2.24	4.29	22.43	9.22	2.11	4.37	21.38	9.16	2.15	4.27
CX226	25.43	9.42	2.55	3.69	25.53	9.08	2.46	3.7	24.36	9.24	2.32	3.98	27.14	10.12	2.6	3.9	26.6	9.71	2.52	3.85	26.59	9.77	2.53	3.86
CX227	18.29	7	2.53	2.77	17.75	6.65	2.37	2.81	17.02	6.91	2.48	2.79	19.28	7.75	2.63	2.99	18.6	7.03	2.49	2.83	17.64	7.14	2.57	2.78
CX228	18.6	6.06	3.13	1.94	19.1	5.91	3.07	1.93	24.1	6.39	3.28	1.95	20.21	6.37	3.23	1.98	19.73	6.22	3.02	2.06	19.08	6.09	3.15	1.94
CX230	24	9.35	2.56	3.65	24.89	8.72	2.54	3.44	22.76	8.74	2.34	3.74	26.64	9.53	2.6	3.68	26	9.09	2.45	3.72	27.46	9.23	2.54	3.63
CX231	NA	NA	NA	NA	22.16	9.04	2.45	3.69	20.93	9.22	2.31	3.99	23.15	9.65	2.61	3.74	22.05	9.2	2.46	3.75	23.2	9.39	2.52	3.72
CX232	24.77	8.51	2.8	3.04	24.52	8.25	2.62	3.14	24.31	8.24	2.84	2.9	25.39	8.79	2.87	3.07	23.81	8.29	2.69	3.08	26.22	8.54	2.86	2.99
CX233	21.96	8.03	2.64	3.04	23.41	8.61	2.64	3.26	23.61	8.28	2.73	3.03	24.45	8.84	2.81	3.17	23.62	8.35	2.7	3.1	24.05	8.59	2.77	3.1
CX234	23.76	8.68	2.6	3.34	24.45	8.56	2.52	3.4	24.29	8.36	2.6	3.21	26.3	8.8	2.73	3.23	24.56	8.3	2.57	3.23	26.41	8.48	2.65	3.2
CX235	21.09	7.84	2.81	2.79	21.2	7.8	2.84	2.74	22.31	7.71	2.8	2.75	22.3	7.97	2.89	2.77	22.06	7.63	2.71	2.81	21.91	7.7	2.79	2.76
CX236	28.08	8.89	2.68	3.31	26.22	9.45	2.87	3.29	26.48	9.16	2.77	3.31	27.26	9.73	2.89	3.38	26.85	9.32	2.8	3.33	26.1	9.4	2.8	3.35
CX237	24.27	7.48	3.06	2.45	23.73	7.4	3	2.47	NA	NA	NA	NA	24.04	7.75	3.12	2.49	24.23	7.57	3.07	2.47	24	7.61	3.05	2.49
CX238	22.88	7.54	3	2.51	23.25	7.29	2.95	2.47	21.03	7.3	2.93	2.49	24.29	7.71	3.13	2.47	24.23	7.48	3.02	2.48	23.84	7.41	3	2.47
CX24	22.49	7.67	3.2	2.4	22.97	7.6	3.17	2.4	23.49	7.47	3.12	2.39	23.21	7.79	3.08	2.55	24.77	7.56	3.12	2.42	23.23	7.59	3.04	2.5
CX240	21.5	7.94	2.73	2.91	21.49	7.98	2.78	2.87	20.9	7.87	2.63	2.99	21.71	8.18	2.74	3	20.98	7.85	2.6	3.03	20.64	7.86	2.63	2.99
CX241	30.32	8.49	2.84	2.99	29.55	8.72	3.05	2.86	30.49	8.86	3.11	2.85	31.51	9.33	3.23	2.9	30.71	8.92	3.04	2.93	31.7	9.1	3.19	2.85
CX242	18.09	8.25	2.5	3.3	18.89	7.85	2.43	3.23	20.27	8.21	2.58	3.18	21.01	8.43	2.57	3.3	20.09	7.99	2.46	3.25	20.69	8.08	2.55	3.17
CX243	NA	NA	NA	NA	28.34	9.56	2.69	3.55	NA	NA	NA	NA	32.19	11.18	2.79	4.04	31.6	10.8	2.6	4.15	29.68	10.65	2.67	3.98
CX247	22.67	8.75	2.45	3.58	23.76	8.75	2.69	3.25	22.93	8.61	2.5	3.45	24.48	9.15	2.7	3.41	23.75	8.85	2.58	3.44	23.8	8.74	2.65	3.3
CX248	21.64	5.75	3.08	1.86	20.58	6.16	3.21	1.92	21.3	6.25	3.16	1.98	22.15	6.81	3.43	1.99	22.79	6.55	3.18	2.06	24.35	6.63	3.36	1.98
CX249	30.11	10.33	2.88	3.59	30.01	9.69	2.81	3.44	29.94	9.87	2.81	3.51	30.31	10.17	2.87	3.57	27.22	9.59	2.78	3.45	30.43	10.31	2.8	3.68
CX25	27.25	8.45	2.94	2.88	28.74	8.83	3.02	2.93	28.59	8.49	3	2.83	28.64	8.81	3.08	2.87	27.46	8.56	2.98	2.87	28.3	8.72	3.01	2.9
CX250	29.7	10.41	2.8	3.72	29.91	10.34	2.8	3.7	30.78	10.24	2.83	3.62	30.78	10.51	2.95	3.58	29.52	9.98	2.79	3.57	31.27	10.14	2.81	3.61
CX251	25.02	6.96	3.16	2.2	24.87	6.65	3.09	2.15	24.45	6.84	3.19	2.15	27.63	7.12	3.39	2.11	27.64	6.84	3.27	2.09	27.15	6.9	3.3	2.09
CX26	18.38	8.45	2.31	3.66	18.53	8.55	2.37	3.61	19.86	8.11	2.32	3.5	20.66	8.69	2.46	3.55	19.38	8.35	2.38	3.51	24.07	8.1	2.73	2.96
CX262	25.15	8.74	2.9	3.02	26.21	8.77	2.78	3.15	23.41	7.64	2.82	2.71	28.31	9.46	3.03	3.14	27.73	9.04	2.92	3.1	28.13	9.12	2.98	3.07
CX263	26.27	8.87	2.75	3.23	24.96	8.27	2.65	3.12	23.24	8.17	2.64	3.09	25.89	8.83	2.83	3.14	26.37	8.66	2.79	3.1	25.35	8.65	2.77	3.13
CX265	22.78	8.83	2.55	3.46	24.08	8.92	2.63	3.39	21.74	8.64	2.53	3.42	22.13	9.01	2.65	3.43	22.35	8.58	2.57	3.34	21.6	8.72	2.58	3.38
CX266	18.16	7.29	2.79	2.62	NA	7	2.62	2.68	20.96	7.33	2.69	2.72	23.25	7.9	2.86	2.77	22.99	7.6	2.79	2.73	23.23	7.77	2.83	2.74
CX267	21.22	7.54	2.76	2.74	20.81	7.39	2.67	2.77	19.56	7.22	2.69	2.69	23.18	7.98	2.88	2.78	23.51	7.55	2.78	2.72	22.83	7.62	2.81	2.72
CX268	21.57	8.51	2.44	3.49	20.11	8.31	2.25	3.7	18.07	5.78	2.91	1.98	21.69	8.88	2.53	3.53	20.85	8.36	2.38	3.51	21.88	8.75	2.53	3.46
CX269	34.81	9.35	2.91	3.21	33.58	9.69	3	3.23	31.86	9.2	2.9	3.17	35.13	9.82	3.3	2.99	32.65	9.28	3.04	3.05	33.43	9.54	3.22	2.96
CX27	17.54	7.48	2.45	3.05	17.72	7.55	2.52	3	17.71	7.49	2.52	2.97	18.19	7.74	2.64	2.94	17.75	7.44	2.56	2.9	18.33	7.58	2.57	2.95
CX270	24.75	8.55	2.75	3.11	26.05	8.51	2.69	3.16	NA	NA	NA	NA	26.8	8.84	2.86	3.1	26.65	8.49	2.74	3.1	25.49	8.66	2.84	3.04
CX273	21.17	9.13	2.51	3.63	21.76	9.27	2.56	3.62	20.8	9.16	2.32	3.94	22.43	9.53	2.59	3.72	21.53	9.35	2.48	3.76	23.09	9.41	2.55	3.69
CX274	NA	NA	NA	NA	25.13	9.62	2.63	3.66	20.74	6.46	3.26	1.98	NA	NA	NA	NA	NA	NA	NA	NA	NA	NA	NA	NA
CX276	24.9	9.52	2.57	3.71	25.1	9.31	2.34	3.99	21.96	9.01	2.37	3.8	24.65	9.51	2.61	3.66	26.07	8.69	2.68	3.24	23.79	9.19	2.52	3.65
CX277	NA	NA	NA	NA	26.09	8.89	2.65	3.35	24.26	8.66	2.63	3.3	NA	NA	NA	NA	26.4	8.82	2.71	3.25	29.29	9.6	2.78	3.46
CX278	28.6	10.49	2.76	3.8	29.06	10	2.61	3.84	26.53	9.5	2.66	3.57	28.48	10.29	2.76	3.75	28.36	10.02	2.65	3.79	27.85	9.92	2.73	3.64
CX28	24.17	8.12	3	2.71	22.67	7.89	2.83	2.78	23.17	7.81	2.87	2.72	24.41	8.37	2.98	2.82	24.16	8.1	2.89	2.8	25.2	8.3	2.91	2.85
CX280	24.27	9.12	2.74	3.32	24.31	9.33	2.86	3.26	24.86	9.28	2.72	3.42	22.96	9.5	2.84	3.36	21.78	8.64	2.71	3.19	22.88	9.03	2.79	3.23
CX281	22.56	8.78	2.44	3.61	NA	8.42	2.19	3.84	NA	NA	NA	NA	21.16	9.21	2.38	3.89	21.28	8.85	2.28	3.88	21	8.82	2.32	3.79
CX282	NA	NA	NA	NA	NA	NA	NA	NA	NA	NA	NA	NA	28.38	9.72	2.77	3.52	22.3	6.91	3.05	2.27	20.32	6.91	3.04	2.27
CX284	33.33	8.34	3.43	2.44	34.45	8.25	3.48	2.37	29.23	8.11	3.42	2.37	32.91	8.53	3.63	2.37	33.63	8.24	3.52	2.34	33.59	8.42	3.55	2.37
CX285	25.94	7.4	3.66	2.02	24.69	7.09	3.42	2.07	24.13	7.29	3.5	2.09	26.7	7.58	3.73	2.05	27.23	7.17	3.63	1.98	26.71	7.28	3.69	1.98
CX286	28.14	7.66	3.28	2.34	26.53	7.5	3.15	2.38	26.84	7.63	3.23	2.37	27.95	7.84	3.37	2.34	31.31	7.69	3.35	2.3	26.96	7.63	3.23	2.36
CX287	25.32	7.4	3.03	2.44	25.86	7.45	3.16	2.36	21.54	7.06	2.94	2.4	23.93	7.31	3.24	2.27	25.76	7.12	3.18	2.24	23.91	7.11	3.19	2.23
CX288	24.02	9.43	2.83	3.34	25.33	8.81	2.65	3.32	23.78	8.84	2.72	3.25	26.45	9.93	2.79	3.58	27.31	9.52	2.65	3.59	28.02	9.99	2.75	3.64
CX29	27.88	8.7	3	2.91	25.59	8.28	2.89	2.87	26	8.16	2.9	2.82	27.53	8.41	3.25	2.61	30.01	8.29	3.19	2.6	27.68	8.23	3.13	2.63
CX290	27.75	9.67	2.74	3.53	26.83	9.22	2.67	3.46	26.71	9.41	2.75	3.42	26.79	9.76	2.85	3.44	27.52	9.3	2.74	3.4	26.4	9.45	2.81	3.37
CX291	26.3	8.97	2.91	3.08	25.82	8.56	2.85	3	26.16	8.92	2.94	3.03	26.63	9.24	2.96	3.14	26.67	8.77	2.9	3.03	25.56	8.85	2.88	3.07
CX296	25.45	9.2	2.69	3.42	25.95	8.75	2.58	3.39	24.1	8.98	2.48	3.62	26.38	9.55	2.68	3.59	26.47	9.17	2.63	3.49	26.05	9.07	2.6	3.48
CX3	22.7	8.95	2.81	3.19	21.08	8.4	2.67	3.14	27.21	7.8	3.23	2.41	25.81	9.03	2.8	3.24	26.84	7.78	3.35	2.32	25.59	7.57	3.24	2.34
CX30	23.6	7.85	2.78	2.82	22.01	7.7	2.72	2.83	21.33	7.4	2.65	2.79	21.04	7.81	2.74	2.87	20.14	7.55	2.68	2.82	20.76	7.55	2.65	2.85
CX303	24.94	9.32	2.74	3.39	25.81	9.2	2.66	3.46	27.07	9.36	2.58	3.63	27.76	9.68	2.83	3.44	27.29	9.44	2.74	3.45	27.89	9.46	2.79	3.39
CX304	22.65	8.18	2.94	2.78	NA	8.16	2.98	2.74	22.36	7.9	2.84	2.78	24.06	8.42	3.07	2.76	23.18	7.95	2.91	2.73	23.22	8.15	3	2.72
CX305	21.93	10.35	2.39	4.33	22.38	10.03	2.24	4.47	20.66	10.35	2.37	4.37	23.59	10.41	2.53	4.15	22.39	10.13	2.39	4.24	23.82	10.24	2.47	4.15
CX306	21.17	7.2	2.86	2.52	NA	NA	NA	NA	18.76	7.09	2.67	2.66	21.9	7.32	2.93	2.51	21.38	7	2.76	2.54	21.83	7.07	2.93	2.41
CX307	NA	NA	NA	NA	21.76	7.02	2.95	2.38	20.43	7	2.85	2.45	21.4	7.12	3.09	2.32	22.36	6.88	2.94	2.34	21.47	6.95	3.02	2.3
CX31	23.4	9.31	2.48	3.76	23.62	9.27	2.47	3.75	23.82	8.89	2.31	3.84	25.91	9.55	2.5	3.85	26.62	9.32	2.46	3.79	26.01	9.22	2.47	3.73
CX313	35.16	9.51	3.27	2.91	36.66	9.28	3.32	2.8	35.07	9.41	3.31	2.85	34.63	9.71	3.32	2.93	33.93	9.27	3.14	2.95	36.03	9.47	3.32	2.86
CX314	20.13	7.95	2.82	2.82	20.11	8.56	2.72	3.15	20.81	8.35	2.54	3.29	22.05	8.87	2.73	3.26	21.07	8.49	2.72	3.12	20.88	8.52	2.62	3.25
CX315	25.9	7.33	3.55	2.06	26.89	7.39	3.48	2.12	24.5	7.2	3.47	2.07	24.65	7.57	3.72	2.04	27.01	7.15	3.47	2.06	24.5	7.26	3.56	2.04
CX316	23.57	8.05	2.83	2.85	22.14	8.1	2.79	2.9	24.59	8.19	2.94	2.79	26.15	8.25	3.12	2.66	25.47	8.05	3.05	2.64	NA	NA	NA	NA
CX317	25.85	7.25	2.92	2.48	27.47	7.73	3	2.58	23.11	7.41	2.88	2.57	25.99	7.71	3.21	2.42	24.72	7.35	3.05	2.41	24.43	8.08	3	2.7
CX318	23.11	7.52	2.79	2.69	24.61	7.79	2.9	2.69	NA	NA	NA	NA	24.7	8.32	3.11	2.69	24.33	8.12	3.01	2.7	24.84	8.22	3.01	2.73
CX319	NA	NA	NA	NA	31.68	9.86	2.95	3.34	NA	NA	NA	NA	33.71	10.33	3.07	3.38	33.84	9.99	2.92	3.42	33.7	10.26	3	3.42
CX32	23.23	9.5	2.33	4.09	NA	NA	NA	NA	24.62	9.68	2.38	4.07	25.85	10.21	2.55	4.02	26.3	9.96	2.5	3.99	27.01	10.09	2.48	4.06
CX328	28.16	7.41	3.07	2.41	27.91	7.66	3.17	2.42	27.88	7.82	3.25	2.41	26.88	7.93	3.32	2.39	28.72	7.69	3.18	2.42	27.61	7.85	3.26	2.41
CX329	23.3	6.31	2.98	2.11	23.61	6.68	3.11	2.15	23.41	6.65	3.2	2.08	23.49	6.79	3.37	2.02	24.87	6.59	3.26	2.02	25.01	6.78	3.37	2.01
CX33	23.49	9.67	2.39	4.04	24.46	9.69	2.42	4.01	23.97	9.29	2.31	4.02	25.99	10.15	2.52	4.06	26.63	9.79	2.49	3.93	25.56	9.92	2.43	4.09
CX330	24.51	6.46	3.06	2.11	23.3	6.74	3.09	2.18	22.05	6.65	3.13	2.12	24.55	6.96	3.37	2.07	25.58	6.63	3.21	2.07	24.92	6.8	3.33	2.04
CX34	27.17	7.78	3.1	2.51	25.36	7.67	3.06	2.51	22.84	7.4	2.93	2.53	24.97	8.05	2.99	2.71	25.49	7.68	2.99	2.57	24.87	7.74	2.88	2.69
CX340	24.19	8.67	2.76	3.14	23.13	8.78	2.8	3.13	24.46	9.31	2.68	3.47	25.06	9.59	2.87	3.36	24.85	9.11	2.71	3.36	22.96	9.29	2.78	3.35
CX341	15.99	7.91	2.14	3.69	17.28	8.3	2.2	3.77	17.6	8.5	2.05	4.15	17.73	8.82	2.23	3.98	18.73	8.49	2.17	3.92	18.11	8.45	2.18	3.87
CX342	26.89	8.45	2.69	3.14	NA	NA	NA	NA	27.89	8.83	2.87	3.07	28.11	9.23	2.93	3.17	28.14	8.64	2.79	3.1	26.12	8.7	2.76	3.15
CX343	23.39	7.07	2.72	2.6	22.99	7.46	2.81	2.65	24.25	7.83	2.8	2.8	24.74	8.16	3.05	2.69	24.44	7.82	2.9	2.7	23.87	7.79	2.96	2.63
CX344	26.59	7.05	3.19	2.21	26.49	7.26	3.2	2.27	25.09	7.38	3.3	2.23	27.05	7.56	3.52	2.16	27.09	7.21	3.47	2.08	26.27	7.41	3.47	2.14
CX345	25.18	7.11	3.35	2.13	26.05	7.17	3.33	2.16	NA	NA	NA	NA	24.39	7.21	3.34	2.16	24.96	6.84	3.23	2.12	24.63	6.8	3.21	2.12
CX346	23.02	7	2.72	2.57	23.98	7.2	2.97	2.42	23.18	7.22	3	2.41	23.39	7.67	3.17	2.43	24.41	7.32	3.09	2.37	23.68	7.4	3.09	2.4
CX347	24.7	8.3	2.67	3.11	25.96	8.75	2.84	3.08	25.05	8.68	2.78	3.12	25.5	9.13	2.89	3.17	24.97	8.76	2.75	3.18	25.3	8.86	2.81	3.15
CX348	20.48	7.53	2.34	3.22	NA	NA	NA	NA	20.18	8.14	2.45	3.32	21.9	8.54	2.62	3.28	20.29	8.19	2.46	3.32	20.46	8.05	2.49	3.23
CX349	23.54	7.3	2.78	2.62	22.62	7.57	2.89	2.62	23.98	7.77	2.91	2.67	25.38	8.23	2.98	2.78	25.25	7.96	2.84	2.81	24.34	7.99	2.87	2.78
CX35	23.94	8.82	2.64	3.34	24.59	8.93	2.67	3.34	24.94	8.68	2.63	3.3	24.8	8.92	2.73	3.29	26.43	8.75	2.66	3.29	24.94	8.53	2.62	3.26
CX350	25.44	6.66	3.12	2.14	23.72	6.46	3.03	2.13	23.9	6.93	3.16	2.19	24.86	7.04	3.29	2.15	24.8	6.73	3.14	2.14	22.44	6.69	2.99	2.23
CX351	21.75	6.01	3.1	1.94	21.43	6.37	3.14	2.03	18.53	6.25	3.21	1.95	19.85	6.59	3.29	2.01	19.87	6.28	3.21	1.95	20.18	6.45	3.15	2.05
CX352	31.7	8.94	2.88	3.11	31.04	9.17	2.97	3.09	27.49	8.88	2.89	3.08	29.65	9.32	3.16	2.97	28.36	8.88	3.03	2.93	29.32	9	3.02	2.98
CX353	31.42	7.96	3.08	2.59	29.24	8.54	3.11	2.75	28.77	8.71	3.13	2.78	30.73	9.17	3.29	2.8	29.61	8.61	3.18	2.71	30.71	9	3.23	2.78
CX354	NA	7.69	3.6	2.13	34.02	7.99	3.68	2.17	31.96	7.77	3.74	2.08	36.32	8.17	3.97	2.07	31.98	7.74	3.71	2.09	36.19	8.12	3.87	2.1
CX355	26.02	8.34	2.9	2.87	27.44	8.43	2.88	2.92	22.11	8.04	2.82	2.85	25.74	8.46	3	2.84	26.02	8.14	2.9	2.8	24.92	8.24	2.91	2.83
CX356	25.69	6.53	3.05	2.14	25.12	6.72	3.18	2.11	22.29	6.71	3.05	2.2	26.33	6.92	3.41	2.04	26.43	6.45	3.2	2.02	25.7	6.62	3.24	2.04
CX357	23.51	7.82	2.42	3.24	23.73	8.51	2.52	3.38	24.14	8.8	2.58	3.41	24.23	8.96	2.63	3.42	23.29	8.5	2.51	3.38	23.53	8.74	2.54	3.44
CX358	20.87	7.88	2.31	3.42	21.32	8.49	2.52	3.37	22.27	8.44	2.41	3.5	25.02	9.22	2.52	3.69	24.47	8.79	2.38	3.69	NA	NA	NA	NA
CX359	24.47	8.68	2.72	3.19	25.55	8.96	2.72	3.3	22.46	8.47	2.7	3.14	26.21	9.03	2.91	3.11	25.08	8.47	2.87	2.95	26.21	8.68	2.84	3.06
CX360	20.5	7.7	2.31	3.34	20.61	8.03	2.43	3.31	20.59	8.27	2.39	3.47	21.57	8.82	2.55	3.47	20.18	8.2	2.39	3.43	21.35	8.66	2.48	3.49
CX361	23.16	8.07	2.42	3.34	22.08	8.33	2.48	3.35	22.27	8.42	2.49	3.39	23.18	8.81	2.65	3.34	23.86	8.44	2.54	3.32	21.53	8.57	2.52	3.4
CX362	28.94	9.48	2.47	3.84	27.66	9.68	2.53	3.82	26.4	9.8	2.49	3.94	28.72	10.58	2.55	4.18	27.06	10.12	2.37	4.28	28.34	10.41	2.48	4.2
CX363	30.79	10.39	2.42	4.29	28.88	9.99	2.52	3.96	NA	NA	NA	NA	28	11.07	2.52	4.41	26.75	10.59	2.42	4.38	27.4	10.77	2.45	4.4
CX364	20.8	8.32	2.15	3.88	20.38	8.66	2.29	3.78	18.95	8.76	2.14	4.09	22.86	9.33	2.45	3.84	20.47	8.79	2.19	4.01	20.55	8.99	2.29	3.93
CX365	33.67	8.48	3.5	2.42	34.35	8.83	3.55	2.49	NA	NA	NA	NA	37.8	9.75	3.89	2.52	36.53	9.43	3.79	2.49	36.95	9.41	3.78	2.49
CX366	29.22	9.87	2.66	3.71	29.29	9.96	2.67	3.72	29.35	9.89	2.58	3.84	29.67	10.32	2.61	3.98	31.21	10.06	2.54	3.96	30.28	10.13	2.55	3.98
CX367	33.17	8.97	2.72	3.29	31.87	9.13	2.87	3.19	30.79	9.03	2.93	3.09	31.3	9.44	3.06	3.1	30.09	9.01	3.01	3	32.45	9.37	3.05	3.07
CX368	18.44	6.47	2.65	2.45	16.61	6.54	2.61	2.5	16.93	6.81	2.65	2.57	19.9	7.28	2.84	2.57	19.42	6.93	2.72	2.55	17.77	6.88	2.76	2.49
CX369	23.5	8.26	2.46	3.36	21.57	8.5	2.51	3.39	21.18	8.66	2.46	3.52	23.25	9.09	2.68	3.42	22.65	8.83	2.62	3.36	22.05	8.87	2.57	3.45
CX37	22.99	8.99	2.56	3.51	21.15	8.95	2.55	3.52	23.15	8.66	2.38	3.64	25.38	9.23	2.59	3.58	25.5	9.03	2.51	3.59	25.95	8.91	2.58	3.46
CX370	26.92	9.27	2.53	3.67	26.86	9.57	2.63	3.64	26.54	9.84	2.6	3.78	27.58	10.04	2.73	3.7	27.86	9.67	2.64	3.67	27.42	9.97	2.69	3.71
CX371	32.1	9.05	2.89	3.13	32.18	8.9	2.84	3.14	27.64	8.99	2.83	3.18	29.31	9.2	3.03	3.05	30.83	8.97	2.95	3.04	28.14	8.77	2.89	3.04
CX372	23.52	8.58	2.59	3.32	22.96	8.45	2.58	3.28	21.73	8.43	2.54	3.32	23.28	8.6	2.75	3.14	23.75	8.3	2.68	3.09	23.86	8.5	2.72	3.13
CX373	26.41	8.84	2.74	3.23	27.96	9.2	2.83	3.25	24.59	8.93	2.82	3.17	28.3	9.51	3.08	3.1	28.81	9.22	3.06	3.02	26.3	9.24	2.92	3.16
CX374	NA	NA	NA	NA	NA	NA	NA	NA	24.63	9.11	2.77	3.29	26.91	9.48	3.07	3.11	25.71	8.98	2.93	3.06	23.21	9.23	2.92	3.16
CX375	28.97	8.98	2.44	3.68	27.09	8.94	2.51	3.56	26.11	9.43	2.54	3.71	30.21	10.1	2.69	3.76	29.69	9.43	2.6	3.63	29.63	9.79	2.59	3.78
CX376	26.82	8.83	2.38	3.7	27.52	9.28	2.57	3.62	28.12	9.74	2.52	3.86	30.82	10.02	2.73	3.7	28.29	9.58	2.6	3.68	30.7	9.74	2.69	3.62
CX377	22.89	8.24	2.29	3.61	24.07	8.78	2.44	3.6	23.85	8.99	2.38	3.77	26.28	9.52	2.53	3.79	26.85	9.1	2.43	3.74	25.31	9.34	2.42	3.85
CX378	17.24	7.12	2.14	3.32	18.58	7.52	2.35	3.2	18.01	7.48	2.32	3.23	19.24	7.98	2.47	3.25	18.48	7.38	2.36	3.12	18.45	7.74	2.37	3.26
CX379	21.32	8.04	2.3	3.49	22.15	7.96	2.48	3.22	21.37	8.59	2.36	3.64	23.05	9.02	2.46	3.68	22.21	8.42	2.4	3.52	21.79	8.72	2.34	3.72
CX380	28.46	6.84	3.2	2.14	29.81	7.2	3.49	2.06	23.74	7.19	3.23	2.23	27.38	7.31	3.47	2.12	NA	NA	NA	NA	NA	7.14	3.33	2.14
CX381	20.99	7.87	2.28	3.45	21.53	8.19	2.54	3.23	22.16	8.45	2.48	3.41	23.58	8.9	2.57	3.47	22.75	8.42	2.44	3.45	22.14	8.52	2.47	3.45
CX382	25.49	8.22	2.54	3.23	NA	NA	NA	NA	25.75	8.75	2.71	3.23	27.86	9.34	2.87	3.27	26.69	8.86	2.76	3.21	26.76	9.02	2.76	3.28
CX383	32.97	7.04	3.53	1.99	31.02	7.35	3.7	1.99	28.22	7.09	3.58	1.98	30.89	7.26	3.82	1.92	30.25	6.88	3.66	1.88	27.36	6.96	3.51	1.98
CX384	34.35	6.97	3.61	1.93	32.58	7.19	3.77	1.91	28.47	7	3.64	1.92	31.25	7.26	3.75	1.95	29.29	7.02	3.67	1.91	29.44	7.12	3.59	1.98
CX385	27.66	8.05	2.83	2.85	29.48	8.63	2.84	3.04	26.3	8.73	2.81	3.11	29.37	9.24	2.93	3.17	29.26	8.77	2.84	3.09	28.22	8.92	2.84	3.14
CX386	24.23	7.26	3.14	2.31	22.4	7.24	3.23	2.24	22.3	7.08	3.02	2.35	25.32	7.69	3.19	2.42	24.5	7.32	3.09	2.36	24.74	7.4	3.09	2.39
CX387	25.62	8.3	3.04	2.73	24.75	9.14	2.67	3.43	25.75	6.87	3.41	2.01	26.08	9.75	2.64	3.72	24.68	9.26	2.52	3.68	25.52	9.35	2.61	3.59
CX388	23.02	7.64	2.83	2.69	24.46	7.94	2.97	2.67	24.21	8.49	3.08	2.76	25.28	8.47	3.07	2.78	25.5	8.25	2.96	2.79	23.56	8.16	2.95	2.76
CX389	23.5	6.69	3.06	2.19	23.12	6.96	3.13	2.22	20.18	6.83	3.06	2.23	23.01	7	3.32	2.11	24.85	6.75	3.27	2.07	23.46	6.92	3.25	2.13
CX390	24.08	7.88	2.87	2.75	22.9	7.32	2.58	2.84	22.21	7.75	2.77	2.8	25.58	8.38	2.92	2.89	24.98	8.05	2.84	2.84	25.54	8.26	2.86	2.89
CX391	24.14	6.94	3.11	2.23	25.91	6.98	3.28	2.13	21.2	6.75	3.11	2.17	24.61	7.32	3.33	2.21	26.12	6.96	3.31	2.1	25.05	7.07	3.34	2.11
CX392	24.03	8.61	2.39	3.6	24.76	9.01	2.47	3.65	24.69	8.97	2.49	3.6	25.17	9.41	2.64	3.59	23.34	8.86	2.51	3.53	24.06	9.21	2.55	3.61
CX393	17.17	8.13	2.2	3.7	18.93	8.42	2.43	3.47	18.91	8.42	2.18	3.87	20.59	8.86	2.36	3.78	20.46	8.45	2.27	3.73	19.3	8.48	2.28	3.72
CX394	20.37	7.89	2.28	3.47	20.57	8.04	2.45	3.29	19.77	8.11	2.28	3.56	21.6	8.82	2.48	3.57	21.26	8.32	2.39	3.48	21.1	8.45	2.42	3.5
CX395	27.31	8.89	2.5	3.55	NA	9.34	2.6	3.58	23.31	9.09	2.61	3.48	24.01	9.4	2.74	3.45	24.89	9.2	2.63	3.49	24.16	9.23	2.69	3.42
CX396	21.35	6.56	3.05	2.15	22.41	6.65	3.09	2.15	22.65	6.69	3.17	2.11	22.8	6.95	3.29	2.13	22.02	6.63	3.06	2.17	24.65	6.81	3.29	2.07
CX397	27.4	7.07	3.25	2.17	26.61	7.03	3.31	2.13	25.46	7.03	3.37	2.09	28.18	7.16	3.51	2.05	29.48	7	3.43	2.04	28.59	7.16	3.4	2.1
CX399	20.22	7.14	2.46	2.9	20.31	7.33	2.55	2.88	20.34	7.47	2.68	2.79	21.47	7.84	2.78	2.84	22.29	7.63	2.68	2.85	22.39	7.85	2.74	2.86
CX4	26.43	9.26	2.95	3.14	24.62	9.49	2.94	3.22	27.27	9.27	2.81	3.3	26.61	9.04	2.99	3.03	26.2	8.84	2.94	3.01	26.18	8.88	2.9	3.06
CX402	NA	NA	NA	NA	NA	NA	NA	NA	26.02	9.3	2.4	3.87	22.46	8.54	2.9	2.96	23.69	8.31	2.75	3.02	21.46	8.06	2.85	2.83
CX403	24.3	8.86	2.37	3.75	25.18	9.14	2.45	3.73	NA	NA	NA	NA	28.31	9.88	2.58	3.84	29.79	9.66	2.5	3.86	29.14	9.81	2.58	3.8
CX42	22.64	7.13	3.06	2.33	24.23	7.32	3.08	2.38	23.63	7.17	3.05	2.35	24.76	7.62	3.23	2.37	24.44	7.21	3.06	2.36	24.47	7.38	3.15	2.35
CX43	21.44	8.97	2.37	3.79	21.24	9.13	2.43	3.75	22.25	8.86	2.34	3.78	22.35	9.25	2.45	3.8	21.23	8.85	2.33	3.8	22.65	8.84	2.41	3.67
CX44	24.77	8.6	2.61	3.3	23.28	8.58	2.61	3.28	24.07	8.34	2.52	3.31	24.51	8.66	2.69	3.24	24.5	8.36	2.69	3.11	25.29	8.55	2.61	3.27
CX45	29.33	8.73	2.79	3.13	28.81	8.79	2.81	3.13	26.86	8.66	2.82	3.08	29.21	9.23	2.93	3.17	29.55	8.97	2.89	3.1	28.32	8.82	2.84	3.1
CX46	20.39	10.17	2.16	4.7	20.18	10.25	2.27	4.51	20.76	10.11	2.17	4.66	22.73	10.22	2.35	4.39	23.04	10.04	2.22	4.52	20.84	9.96	2.19	4.55
CX47	27.17	8.7	2.74	3.17	29.32	8.94	2.97	3.01	25.77	8.53	2.69	3.17	28.11	8.95	2.87	3.15	29.72	8.71	2.91	2.99	28.67	8.84	2.91	3.04
CX48	24.55	8.76	2.76	3.17	26.07	8.73	2.86	3.05	26.4	8.89	2.85	3.12	26.94	9.2	2.91	3.18	26.36	8.89	2.85	3.13	26.99	8.96	2.84	3.16
CX49	NA	NA	NA	NA	20.44	7.3	3.25	2.25	18.35	5.97	3.11	1.92	21.75	6.96	3.28	2.14	21.64	6.53	3.18	2.05	27.29	7.36	3.46	2.13
CX5	25.49	8.88	2.78	3.2	24.8	8.89	2.68	3.32	26.36	8.71	2.71	3.21	25.95	9.15	2.76	3.34	26.3	9	2.8	3.22	27.13	9.08	2.74	3.31
CX50	21.47	9.14	2.34	3.9	23.53	9.4	2.36	3.98	23.07	9.28	2.38	3.9	24.76	10.08	2.49	4.07	25.33	9.7	2.45	3.96	24.42	9.73	2.46	3.96
CX51	28.12	8.07	3.1	2.6	28.87	7.79	3.04	2.56	27.91	8.06	3.19	2.53	28.41	8.47	3.28	2.6	30.31	8.33	3.23	2.58	27.9	8.28	3.14	2.64
CX52	35.98	10.12	2.84	3.57	34.04	9.99	2.94	3.39	32.95	10.07	2.92	3.45	33.61	10.33	3.09	3.36	34.04	9.8	2.99	3.28	33.62	10.02	2.95	3.4
CX53	26.12	9.28	2.64	3.51	24.81	9.03	2.49	3.63	24.23	9.08	2.57	3.53	26.28	9.54	2.72	3.52	25.8	9.07	2.66	3.41	27.82	9.33	2.75	3.39
CX534	24.31	6.29	3.09	2.03	23.29	6.68	3.28	2.04	23.44	6.6	3.23	2.04	24.47	6.75	3.42	1.99	22.95	6.45	3.27	1.97	NA	NA	NA	NA
CX54	22.81	7.32	2.54	2.88	NA	NA	NA	NA	21.43	7.68	2.71	2.83	23.39	8.25	2.83	2.93	24.95	8.04	2.82	2.85	24.46	8.21	2.8	2.93
CX542	24.1	8.51	2.28	3.74	22.46	8.74	2.5	3.5	24.42	8.74	2.4	3.63	25.48	9	2.59	3.49	24.85	8.66	2.49	3.48	25.13	8.88	2.57	3.46
CX548	27.98	8.9	2.63	3.39	27.18	9.31	2.76	3.37	25.04	9.09	2.53	3.6	27.07	9.52	2.8	3.42	25.13	8.95	2.64	3.4	25.7	9.1	2.68	3.39
CX55	23.36	7.39	3.1	2.38	23.87	7.04	2.99	2.35	21.77	7.35	3.05	2.41	21.93	7.68	3.14	2.46	22.28	7.21	2.93	2.46	22.44	7.5	3.11	2.41
CX56	30.33	8.14	3.39	2.4	29.96	8.21	3.37	2.44	25.57	7.75	3.22	2.41	26.12	7.82	3.33	2.36	28.22	7.75	3.26	2.37	26.18	7.68	3.25	2.36
CX57	28.23	7.32	3.59	2.04	26.75	7.25	3.52	2.06	25.95	7.15	3.53	2.02	28.14	7.36	3.63	2.04	27.84	7.07	3.51	2.02	26.91	7.13	3.44	2.07
CX58	25.2	7.24	3.29	2.2	26.26	7.21	3.4	2.12	25.5	7.08	3.29	2.15	26.65	7.46	3.49	2.15	27.41	7.12	3.34	2.13	27.28	7.22	3.47	2.08
CX59	13	5.07	2.27	2.24	NA	NA	NA	NA	NA	NA	NA	NA	13.52	5.92	2.53	2.35	13.37	5.56	2.41	2.31	13.34	5.67	2.43	2.33
CX6	24.55	8.04	2.92	2.75	26.35	8.23	2.97	2.77	24.4	8.2	2.94	2.79	25.37	8.24	3.03	2.74	24.23	7.96	2.95	2.7	24.9	8.15	3.06	2.66
CX60	21.12	8.22	2.55	3.23	20.77	7.59	2.52	3.02	25.71	9.52	2.54	3.75	20.09	8.66	2.39	3.66	20.81	8.4	2.31	3.64	20.84	8.41	2.33	3.61
CX61	24.43	7.07	3.3	2.14	23.19	7.11	3.27	2.17	22.16	6.78	3.15	2.15	23.13	7.19	3.25	2.22	23.16	6.82	3.15	2.17	23.31	6.89	3.16	2.18
CX63	22.4	8.08	2.83	2.85	24.07	8.22	2.86	2.87	22.16	8.3	2.67	3.11	24.33	8.86	2.76	3.22	24.65	8.47	2.69	3.15	25.13	8.78	2.71	3.24
CX64	22.14	7.73	2.83	2.73	NA	NA	NA	NA	NA	NA	NA	NA	23	7.85	3.15	2.5	23.17	7.52	3.03	2.48	22.05	7.63	3	2.55
CX65	NA	NA	NA	NA	NA	NA	NA	NA	21.17	6.77	3.14	2.16	23.6	9.61	2.44	3.97	23.35	9.02	2.39	3.77	23.1	9.56	2.36	4.05
CX66	21.65	9.91	2.23	4.45	19.79	8.95	2.06	4.35	26.48	10.53	2.43	4.33	22.45	9.96	2.27	4.41	19.73	9.18	2.24	4.1	20.88	9.52	2.25	4.24
CX67	22.93	10	2.34	4.28	NA	NA	NA	NA	20.33	9.32	2.17	4.3	21.12	9.79	2.24	4.41	20.91	9.18	2.13	4.3	20.27	9.47	2.11	4.49
CX68	18.73	8.33	2.26	3.68	20.03	8.29	2.18	3.8	18.55	8.28	2.21	3.74	21.29	8.71	2.39	3.66	20.99	7.69	2.5	3.07	20.89	8.48	2.35	3.61
CX69	21.08	8.04	2.58	3.12	22.63	8.12	2.44	3.33	20.59	7.85	2.5	3.14	22.91	8.47	2.65	3.21	18.09	7.97	2.58	3.09	22.05	8.07	2.53	3.19
CX70	19.47	8.12	2.62	3.1	20.13	8.06	2.61	3.09	19.17	8.18	2.53	3.23	20.74	8.49	2.64	3.22	19.99	8.13	2.57	3.16	20.31	8.25	2.59	3.18
CX71	NA	NA	NA	NA	NA	NA	NA	NA	22.08	8.49	2.69	3.16	27.98	9.1	2.94	3.11	28.47	8.75	2.89	3.03	27.57	8.85	2.86	3.1
CX72	21.15	9.2	2.36	3.9	22.14	9.07	2.45	3.7	20.86	8.87	2.21	4.02	22.28	9.34	2.39	3.93	22.31	8.98	2.32	3.87	21.82	9.14	2.38	3.84
CX73	27.29	9.35	2.55	3.67	28	9.21	2.51	3.67	27.57	9.5	2.59	3.67	28.07	9.88	2.67	3.73	27.91	9.29	2.58	3.6	26.97	9.54	2.6	3.68
CX74	26.05	7.03	3.35	2.1	NA	NA	NA	NA	26.68	6.98	3.37	2.07	27.43	7.6	3.53	2.17	27.99	7.53	3.53	2.13	30.08	7.54	3.56	2.11
CX75	25.22	8.01	3.05	2.63	25.46	6.95	3.25	2.14	28.21	8.35	3.17	2.63	28.81	8.79	3.27	2.7	29.18	8.37	3.2	2.61	28.79	8.54	3.21	2.66
CX76	20.48	8.05	2.51	3.2	20.87	8.01	2.45	3.27	21.08	7.88	2.42	3.25	21.83	8.48	2.53	3.37	20.42	7.99	2.42	3.3	22.05	8.08	2.47	3.27
CX77	22.2	8.31	2.58	3.22	23.3	8.19	2.4	3.41	20.46	8.17	2.46	3.32	22.75	8.82	2.6	3.41	22.74	8.36	2.53	3.3	22.86	8.56	2.58	3.32
CX78	27.97	8.63	3.26	2.64	28.51	8.24	3.13	2.63	28.58	8.39	3.17	2.65	28.52	8.44	3.28	2.58	29.56	8.1	3.25	2.49	29.27	8.17	3.23	2.53
CX79	28.09	9.05	2.73	3.31	26.11	8.94	2.53	3.54	26.55	9.04	2.71	3.34	27.4	9.46	2.79	3.42	27.27	9.04	2.64	3.43	27.31	9.3	2.68	3.47
CX8	25.8	9.02	2.8	3.23	24.56	8.91	2.78	3.21	25.33	8.96	2.73	3.29	25.91	9.41	2.78	3.4	24.88	8.98	2.72	3.31	25.31	9.26	2.74	3.38
CX80	27.8	9.64	2.53	3.81	28.13	9.21	2.47	3.73	25.54	9	2.5	3.6	27.16	9.75	2.62	3.74	26.71	9.27	2.49	3.71	26.64	9.44	2.53	3.73
CX82	25.54	9.47	2.51	3.77	26.49	9.34	2.41	3.88	26.87	9.37	2.45	3.82	28.21	9.89	2.64	3.77	28.74	9.54	2.55	3.75	27.75	9.74	2.58	3.78
CX83	22.81	8.87	2.61	3.39	22.46	8.54	2.57	3.33	23.2	8.61	2.58	3.34	24.89	9.1	2.65	3.45	21.85	8.71	2.6	3.35	23.21	8.95	2.61	3.42
CX84	23.64	8.36	2.77	3.02	23.07	8.25	2.76	2.99	25.05	8.44	2.77	3.05	25.33	8.56	2.83	3.04	23.49	8.23	2.74	3	23.96	8.25	2.74	3.01
CX85	22.06	8.09	2.6	3.11	22.47	8	2.61	3.06	22.35	8.08	2.64	3.06	22.08	8.18	2.78	2.96	24.97	8.24	2.77	2.98	22.61	8.05	2.67	3.02
CX86	22.98	7.49	2.88	2.6	23.76	7.29	2.85	2.56	23.92	7.66	2.82	2.72	26.95	8.53	2.97	2.9	25.37	8.18	2.84	2.88	23.78	8.14	2.76	2.95
CX87	24.78	7.63	2.97	2.57	24.02	7.42	2.84	2.61	24.69	7.61	2.85	2.67	25.62	8.09	3.04	2.67	25.66	7.76	2.92	2.65	24.35	7.85	2.97	2.64
CX88	22.52	6.69	2.84	2.36	21.62	7.3	3.09	2.36	20.81	6.97	2.97	2.35	21.31	7.38	3.09	2.4	21.1	6.98	2.96	2.36	20.69	7.02	2.99	2.34
CX89	26.38	9.24	2.61	3.54	25.57	9.09	2.5	3.64	24.26	8.96	2.54	3.53	26.06	9.64	2.66	3.64	24.67	8.99	2.51	3.59	26.2	9.17	2.65	3.45
CX9	17.65	8.28	2.41	3.44	19.3	8.31	2.38	3.49	19.45	8.02	2.28	3.52	21.08	8.64	2.46	3.52	20.82	8.39	2.44	3.44	20	8.4	2.43	3.46
CX90	27.06	9.48	2.77	3.43	25.19	9.09	2.64	3.44	25.93	9.33	2.72	3.43	26.41	9.69	2.79	3.5	25.99	9.41	2.73	3.45	27.59	9.58	2.73	3.51
CX91	25.22	9.31	2.49	3.73	25.06	9.03	2.37	3.81	26.19	9.35	2.49	3.75	25.88	9.63	2.58	3.76	25.57	9.32	2.54	3.67	25.24	9.34	2.57	3.64
CX92	NA	NA	NA	NA	23.07	8.95	2.42	3.69	22.91	8.75	2.44	3.58	23.78	9.35	2.59	3.63	24.45	8.98	2.48	3.61	22.74	8.99	2.52	3.57
CX93	25.1	9.41	2.65	3.56	26.44	9.04	2.36	3.84	22.68	8.89	2.42	3.67	24.43	9.33	2.64	3.55	24.41	8.89	2.52	3.53	23.93	9.02	2.57	3.5
CX94	17.21	7.05	2.57	2.75	19.07	7.1	2.59	2.74	NA	NA	NA	NA	19.44	7.38	2.72	2.72	18.53	6.96	2.64	2.64	17.89	7.05	2.62	2.69
CX96	23.24	7.92	2.91	2.72	22.11	7.63	2.79	2.74	22.53	7.81	2.82	2.77	25.08	8.33	2.91	2.87	23.76	7.94	2.8	2.83	NA	NA	NA	NA
CX97	22.99	8.19	2.79	2.94	23.76	7.64	2.93	2.61	24.04	7.75	2.97	2.61	26.92	8.21	3.11	2.65	26.19	7.87	2.94	2.67	27.45	8.02	3.05	2.63
CX98	29.84	8.06	3.33	2.42	28.48	7.69	3.15	2.44	28.39	7.86	3.18	2.47	29.02	8.07	3.34	2.43	28.99	7.77	3.28	2.37	28.03	7.82	3.23	2.42
CX99	21.87	6.8	2.73	2.49	22.36	7.31	2.96	2.47	22.2	7.13	2.9	2.46	22.12	7.44	3.07	2.43	21.73	7.17	2.88	2.49	21.53	7.13	2.95	2.42
IRIS_313-10000	23.94	7.77	3.07	2.54	27.05	7.76	3.11	2.49	25.01	7.69	3.13	2.46	23.16	7.88	3.14	2.52	23.73	7.69	3.02	2.54	22.57	7.83	3.23	2.42
IRIS_313-10001	25.48	9.47	2.51	3.77	24.55	9.5	2.47	3.84	24.9	9.39	2.48	3.78	25.29	9.81	2.56	3.86	24.94	9.38	2.44	3.85	26.15	9.79	2.61	3.76
IRIS_313-10002	22.21	8.12	2.68	3.03	21.64	8.09	2.64	3.07	22.82	8.05	2.6	3.1	22.47	8.4	2.71	3.11	22.57	8	2.62	3.06	22.5	8.41	2.7	3.11
IRIS_313-10007	30.45	8.42	3.66	2.3	30.54	8.02	3.43	2.34	29.22	8.36	3.47	2.41	28.33	8.64	3.5	2.48	28.88	8.4	3.33	2.52	28.4	8.56	3.51	2.44
IRIS_313-10010	27.84	7.64	3.09	2.47	26.92	7.65	3.14	2.44	27.45	7.64	3.11	2.45	26.87	8.1	3.15	2.58	25.21	7.74	3.04	2.55	26.53	7.96	3.13	2.54
IRIS_313-10014	34.77	8.27	3.51	2.36	33.72	8.39	3.52	2.38	NA	NA	NA	NA	36.58	8.86	3.78	2.35	35.75	8.68	3.66	2.38	37.31	9.03	3.89	2.32
IRIS_313-10016	23.72	8.9	2.56	3.47	23.08	9.23	2.5	3.69	24.55	9.19	2.52	3.65	24.02	9.48	2.63	3.61	24.46	8.99	2.54	3.54	25.61	9.47	2.7	3.51
IRIS_313-10020	21.31	7.21	2.71	2.66	21.74	7.12	2.61	2.73	19.55	7.14	2.62	2.72	21.48	7.66	2.78	2.78	22.19	7.33	2.67	2.74	23.06	7.46	2.72	2.74
IRIS_313-10025	21.65	7.54	3.29	2.29	23.2	7.48	3.26	2.29	26.43	7.51	3.36	2.24	24.71	7.38	3.32	2.24	22.67	7	3.09	2.27	NA	NA	NA	NA
IRIS_313-10026	22.79	8.07	2.74	2.94	21.8	7.72	2.6	2.97	23.32	7.94	2.7	2.94	22.74	8.14	2.76	2.98	23.81	8.03	2.77	2.9	23.03	7.92	2.71	2.92
IRIS_313-10030	28.9	8.57	3.07	2.79	30.17	8.25	3.02	2.73	NA	NA	NA	NA	30.58	9.21	3.32	2.79	30.7	8.94	3.26	2.74	30.58	8.65	3.25	2.66
IRIS_313-10032	19.82	7.44	2.54	2.93	18.53	7.58	2.61	2.91	19.6	7.67	2.53	3.03	19.92	8.16	2.59	3.17	NA	NA	NA	NA	19.71	7.82	2.46	3.18
IRIS_313-10034	NA	8.64	2.45	3.53	27.79	9.35	2.53	3.69	30.37	9.91	2.63	3.77	28.65	10.31	2.71	3.85	28.66	10.23	2.58	3.96	29.2	10.37	2.71	3.83
IRIS_313-10035	NA	NA	NA	NA	26.58	8.7	3.24	2.69	28.78	8.82	3.18	2.77	25.86	8.49	3.27	2.63	27.24	8.26	3.28	2.52	NA	NA	NA	NA
IRIS_313-10040	18.85	6.41	2.91	2.21	19.67	6.48	2.98	2.18	20.16	6.48	2.92	2.22	18.46	6.73	2.95	2.29	18.72	6.51	2.83	2.31	19.31	6.49	2.88	2.25
IRIS_313-10041	30.07	8.15	3.29	2.47	30.31	8.33	3.35	2.49	31.34	8.42	3.36	2.51	30.98	8.67	3.37	2.58	29.51	8.13	3.16	2.58	30.28	8.43	3.38	2.49
IRIS_313-10045	27.6	8.85	2.86	3.1	29.61	8.77	2.74	3.2	29.27	9.16	2.86	3.2	29.55	9.47	3.03	3.13	29.51	9	2.83	3.18	30.58	9.46	3.05	3.1
IRIS_313-10046	20.59	7.74	2.6	2.98	27.05	7.6	2.55	2.99	19.79	7.6	2.59	2.93	20.11	7.98	2.63	3.05	19.91	7.67	2.56	2.99	20.59	7.99	2.67	2.99
IRIS_313-10047	24.28	7.35	3.14	2.34	24.05	7.33	3.17	2.31	24.34	7.24	3.11	2.33	24.47	7.43	3.22	2.31	24.42	7.36	3.18	2.32	23.86	7.31	3.17	2.31
IRIS_313-10048	33.61	9.34	3.16	2.95	34.64	9.36	3.24	2.89	36.62	9.59	3.23	2.97	34.53	9.6	3.3	2.93	34.21	9.23	3.17	2.92	30.89	9.53	3.37	2.83
IRIS_313-10050	24.98	9.34	2.39	3.92	24.99	9.29	2.34	3.98	26.8	9.66	2.44	3.96	24.67	9.8	2.57	3.84	25.3	9.41	2.49	3.77	25.14	9.52	2.47	3.86
IRIS_313-10051	30.3	7.21	3.69	1.95	29.07	8.74	2.78	3.15	27.18	7.12	3.69	1.93	27.94	7.59	3.8	2.01	29.11	7.29	3.81	1.91	29.71	7.23	3.74	1.93
IRIS_313-10054	26.14	9.17	2.6	3.52	26.68	9.14	2.58	3.55	25.93	9.24	2.6	3.56	25.81	9.73	2.68	3.65	25	9.09	2.53	3.6	23.98	9.35	2.67	3.5
IRIS_313-10056	23.28	6.95	3.29	2.12	25.26	7.04	3.29	2.14	24.45	7.01	3.22	2.18	23.13	7.2	3.23	2.25	24.88	6.85	3.23	2.12	24.08	7.1	3.29	2.16
IRIS_313-10057	25.13	7.32	3.2	2.29	24.3	6.95	3.14	2.21	26.15	7.14	3.29	2.17	25.47	7.21	3.33	2.18	26.5	6.67	3.09	2.16	26.5	7.47	3.38	2.21
IRIS_313-10059	24.44	7.03	3.14	2.24	22.65	6.86	3.08	2.23	23.88	7.08	3.15	2.25	23.22	7.08	3.17	2.25	23.9	6.53	2.89	2.26	22.45	7.04	3.16	2.23
IRIS_313-10061	31.33	11.9	2.67	4.46	29.42	11.19	2.43	4.61	30	11.73	2.6	4.52	29.74	11.74	2.71	4.36	28.91	11.19	2.66	4.21	29.6	11.7	2.76	4.25
IRIS_313-10062	22.94	8.05	2.51	3.2	21.16	8.76	2.42	3.62	25.75	9.05	2.75	3.29	25.41	9.21	2.85	3.25	23.76	8.81	2.8	3.15	23.95	8.59	2.78	3.09
IRIS_313-10065	NA	8.17	3.58	2.28	33.06	8.32	3.74	2.22	28.96	7.72	3.46	2.23	28.98	8.06	3.56	2.28	28.38	7.62	3.51	2.17	28.38	7.58	3.51	2.16
IRIS_313-10067	30.07	8.58	3.38	2.53	28.66	8.58	3.39	2.53	NA	NA	NA	NA	28.54	8.69	3.47	2.53	30.43	8.39	3.47	2.42	30.25	8.48	3.52	2.41
IRIS_313-10071	27.36	8.06	3.3	2.44	26.38	7.96	3.14	2.53	29.03	8.05	3.43	2.35	26.91	8.2	3.37	2.45	28.02	7.6	3.07	2.48	27.09	8.19	3.4	2.41
IRIS_313-10073	29.59	8.19	3.62	2.26	27.97	7.88	3.41	2.31	26.35	7.9	3.41	2.32	27.27	8.38	3.58	2.35	28.16	8.04	3.51	2.29	27.87	7.94	3.49	2.28
IRIS_313-10074	25.53	7.64	3.25	2.35	24.82	7.29	3.02	2.41	24.7	7.37	3.22	2.29	21.8	7.41	3.18	2.35	23.75	7.2	3.13	2.3	21.77	7.56	3.21	2.36
IRIS_313-10075	29.28	7.55	3.44	2.19	29.33	8.02	3.51	2.29	NA	NA	NA	NA	28.27	7.84	3.43	2.31	28.46	7.62	3.38	2.25	28.91	7.91	3.5	2.26
IRIS_313-10076	26.69	7.24	3.3	2.19	29.12	7.7	3.5	2.2	26.22	7.43	3.51	2.12	25.9	7.74	3.58	2.17	27.02	7.43	3.54	2.1	28.1	7.86	3.73	2.11
IRIS_313-10077	21.95	6.88	3.22	2.14	23.16	6.77	3.24	2.09	25.01	7.16	3.43	2.09	25.27	7.64	3.51	2.19	27.26	7.31	3.39	2.16	26.36	7.63	3.59	2.13
IRIS_313-10078	31.43	8.42	3.47	2.43	31.92	8.75	3.59	2.44	33.88	8.63	3.66	2.36	31.81	8.73	3.64	2.41	33.25	8.45	3.58	2.36	31.54	8.82	3.76	2.35
IRIS_313-10080	29.39	8.15	3.66	2.23	NA	NA	NA	NA	NA	NA	NA	NA	26.54	8.29	3.6	2.31	26.34	7.85	3.46	2.27	27.87	8.12	3.62	2.24
IRIS_313-10082	28.52	7.93	3.31	2.4	29.5	8.04	3.27	2.46	27.94	8.05	3.32	2.43	27.36	8.44	3.33	2.56	25.81	8.05	3.18	2.53	27.17	8.28	3.35	2.47
IRIS_313-10083	24.83	8.32	3.03	2.74	24.25	8.33	3.12	2.67	26.5	8.57	3.14	2.73	25.71	8.77	3.3	2.67	25.27	8.34	3.14	2.66	24.63	8.51	3.26	2.61
IRIS_313-10084	28.7	7.93	3.48	2.28	27.05	8.08	3.48	2.32	31.25	8.06	3.56	2.27	27.24	8	3.49	2.31	31.22	7.81	3.56	2.2	29.68	8	3.62	2.21
IRIS_313-10089	NA	7.1	3.64	1.95	32.31	7.24	3.84	1.88	31.74	7.16	3.76	1.9	30.95	7.22	3.88	1.87	32.56	7.09	3.74	1.89	34.65	7.23	3.98	1.82
IRIS_313-10092	21.38	6.93	3.28	2.11	21.95	6.89	3.22	2.14	24.65	6.99	3.38	2.07	24.63	7.04	3.51	2.01	24.67	6.62	3.44	1.93	24.81	7.1	3.52	2.02
IRIS_313-10093	20.76	6.38	3.22	1.98	20.59	6.51	3.21	2.03	22.64	6.52	3.22	2.02	22.57	6.61	3.31	2	22.16	6.41	3.16	2.03	23.46	6.76	3.34	2.02
IRIS_313-10094	30.93	8.31	3.46	2.4	31.79	8.22	3.33	2.47	NA	NA	NA	NA	30.43	8.68	3.66	2.39	34.41	8.58	3.7	2.32	28.29	8.44	3.52	2.4
IRIS_313-10096	24.05	7.82	3.42	2.29	25.4	8.06	3.36	2.4	26.97	8.03	3.42	2.35	24.07	8.03	3.29	2.46	25.91	7.64	3.33	2.3	24.98	7.92	3.4	2.33
IRIS_313-10097	25.59	6.74	3.35	2.01	25.22	7.11	3.36	2.11	24.54	6.86	3.36	2.04	23.87	6.83	3.51	1.95	24.4	6.66	3.31	2.01	24.21	6.7	3.43	1.96
IRIS_313-10099	NA	NA	NA	NA	24.04	8.32	3.07	2.71	23.84	8.42	3.05	2.76	22.08	8.67	3.1	2.81	NA	NA	NA	NA	24.32	8.75	3.15	2.78
IRIS_313-10102	NA	8.23	2.51	3.28	21.39	8.43	2.59	3.26	22.19	8.49	2.55	3.33	22.59	8.78	2.69	3.28	22.96	8.63	2.61	3.31	22.39	8.54	2.61	3.27
IRIS_313-10103	16.88	7.17	2.59	2.77	18.23	7.13	2.52	2.83	18.84	7.46	2.73	2.73	17.24	7.82	2.84	2.77	15.97	7.32	2.7	2.72	17.77	7.78	2.82	2.76
IRIS_313-10109	30.93	8.98	3.03	2.96	31.01	8.96	2.75	3.26	31.92	9.31	2.96	3.15	31.17	9.68	3.1	3.14	28.27	9.16	2.96	3.1	30.34	9.67	3.16	3.06
IRIS_313-10111	NA	NA	NA	NA	24.31	8.33	2.99	2.79	24.26	8.39	3.01	2.78	22.89	8.4	3.04	2.78	25.5	8.24	3	2.75	25.5	8.3	3.03	2.74
IRIS_313-10113	22.53	8.67	2.77	3.13	23.12	8.82	2.65	3.33	22.72	8.58	2.62	3.27	22.18	8.93	2.66	3.38	23.35	8.5	2.62	3.24	22.45	8.6	2.6	3.3
IRIS_313-10114	30.62	9.08	3.19	2.84	30.24	8.69	2.84	3.06	32.14	9.12	2.99	3.05	32.23	9.48	3.17	3.01	32.25	9.25	3.14	2.94	29.02	9.25	3.16	2.93
IRIS_313-10119	26.68	9.63	3.02	3.19	27.99	9.4	3.11	3.02	NA	NA	NA	NA	32.54	9.92	3.13	3.19	34.22	9.45	3.11	3.03	33.15	9.43	3.09	3.05
IRIS_313-10129	21.94	7.2	2.97	2.42	20.68	7.12	2.89	2.46	22.57	7.36	2.98	2.47	21.33	7.65	3.07	2.5	22.74	7.27	3	2.42	20.19	7.44	3.11	2.39
IRIS_313-10134	33.53	9.88	2.85	3.47	NA	9.26	2.83	3.27	30.46	9.66	2.8	3.45	29.24	9.95	2.83	3.55	28.9	9.39	2.71	3.46	31.13	10.07	2.94	3.42
IRIS_313-10148	22.75	7.81	2.83	2.76	22.61	7.76	2.86	2.71	22.5	7.55	2.81	2.69	22.03	7.68	2.9	2.67	21.23	7.42	2.8	2.65	22.22	7.71	2.95	2.61
IRIS_313-10150	21.41	7.13	2.57	2.77	20.61	7.14	2.59	2.76	21.01	7.57	2.74	2.77	20.86	7.94	2.79	2.87	22.65	7.75	2.77	2.8	21.64	7.9	2.86	2.76
IRIS_313-10151	22.43	9.61	2.45	3.93	24.02	10.13	2.6	3.9	25.75	10.11	2.47	4.1	25.02	10.05	2.64	3.84	26.76	9.84	2.57	3.83	25.03	10.08	2.66	3.79
IRIS_313-10152	NA	NA	NA	NA	NA	NA	NA	NA	24.11	8.96	3.03	2.95	25.68	9.15	3.01	3.06	26.75	8.95	2.95	3.03	26.75	8.93	3.03	2.95
IRIS_313-10154	26.81	8.25	3.04	2.71	25.6	7.68	2.76	2.78	26.89	8.08	3	2.69	25.57	8.27	3.07	2.71	26.72	7.9	3.04	2.6	26.77	8.07	3.05	2.65
IRIS_313-10158	20.42	7.36	2.44	3.01	22.18	8.84	2.44	3.63	25.82	9.44	2.65	3.56	26.1	9.75	2.77	3.53	26.07	9.58	2.66	3.59	26.34	9.62	2.83	3.4
IRIS_313-10161	21.83	8.91	2.43	3.66	22.17	8.75	2.34	3.74	21.82	8.7	2.26	3.85	23.39	9.26	2.42	3.85	23.06	8.83	2.31	3.82	24.16	9.39	2.52	3.74
IRIS_313-10164	22.75	6.7	3.12	2.15	22.05	6.8	3.18	2.14	21.57	6.84	3.22	2.13	19.56	7.38	3.33	2.23	21.79	7.23	3.19	2.26	20.57	7.13	3.17	2.25
IRIS_313-10167	23.6	9	2.6	3.46	24.2	9.04	2.52	3.58	24.34	8.81	2.54	3.46	24.05	9.51	2.58	3.7	25.09	9.17	2.48	3.7	25.74	9.54	2.67	3.57
IRIS_313-10168	35.68	8.75	3.78	2.32	32.95	8.92	3.76	2.37	NA	NA	NA	NA	31.84	8.98	3.74	2.41	34.99	8.46	3.63	2.33	35.68	8.72	3.68	2.37
IRIS_313-10170	24.71	7.67	3.12	2.46	25.89	7.85	3.14	2.5	26.49	7.64	3.16	2.42	25.19	7.94	3.26	2.45	25.52	7.49	3.12	2.4	25.12	7.71	3.23	2.38
IRIS_313-10171	30.98	8.8	3.15	2.79	30.61	9.03	3.15	2.86	29.83	8.74	3.12	2.8	30.91	9.04	3.27	2.77	30	8.59	3.17	2.71	31.42	8.95	3.32	2.69
IRIS_313-10176	28.24	9.09	2.91	3.13	30.15	9.38	2.95	3.18	29.15	8.76	2.98	2.94	28.91	9.04	3.14	2.89	27.16	8.69	2.98	2.92	28.93	8.66	2.98	2.91
IRIS_313-10177	20.02	7.34	2.95	2.49	20.3	6.89	2.83	2.43	21.53	7.18	3	2.4	22.25	7.45	3.14	2.38	22.89	7.22	3.05	2.37	NA	NA	NA	NA
IRIS_313-10178	25.2	8.44	2.86	2.95	25.02	8.51	2.91	2.92	23.81	8.35	2.78	3	24.12	8.49	2.92	2.92	24.14	8	2.79	2.87	24.64	8.62	2.95	2.93
IRIS_313-10179	23.52	7.61	2.91	2.61	21.87	7.03	2.74	2.56	23.09	7.52	2.87	2.62	24.31	7.89	3.07	2.58	24.46	7.52	2.92	2.58	23.99	7.47	2.99	2.5
IRIS_313-10189	22.62	6.84	3	2.28	22.64	6.64	2.86	2.32	21.55	6.81	2.97	2.29	21.78	7.23	3.08	2.35	22.33	6.97	2.99	2.34	21.39	7.19	3.07	2.35
IRIS_313-10190	24.05	7.68	2.9	2.65	23.19	7.19	2.65	2.72	24.21	7.66	2.85	2.69	25.69	8.11	3.07	2.65	26.18	8.01	2.92	2.75	26.51	8.18	3.13	2.61
IRIS_313-10191	18.42	7.62	2.57	2.97	18.65	7.69	2.56	3	20.4	7.76	2.58	3.01	18.06	7.82	2.59	3.04	18.04	7.41	2.5	2.96	19.23	7.62	2.56	2.97
IRIS_313-10211	26.95	7.89	2.87	2.75	25.56	8.03	2.97	2.7	26.31	7.89	2.92	2.71	24.76	8.13	3.02	2.71	24.46	7.67	2.87	2.68	NA	NA	NA	NA
IRIS_313-10220	22.23	8.73	2.6	3.35	21.24	8.98	2.55	3.52	23.04	8.83	2.58	3.43	22.17	9.1	2.6	3.52	20.67	8.39	2.44	3.44	21.73	8.92	2.66	3.35
IRIS_313-10221	16.57	6.75	2.6	2.6	NA	NA	NA	NA	18.43	7.3	2.58	2.83	19.76	7.48	2.76	2.73	19.1	6.97	2.6	2.69	20.87	7.62	2.81	2.71
IRIS_313-10224	25.34	7.77	3.02	2.57	26.87	8.14	3.07	2.65	24.68	7.88	3.06	2.58	22.77	8.06	3.12	2.6	21.13	7.81	2.99	2.62	23.73	7.95	3.06	2.6
IRIS_313-10226	25.01	8.32	2.92	2.85	NA	NA	NA	NA	27.05	8.49	2.95	2.87	25.29	8.72	2.99	2.93	24.04	8.27	2.81	2.94	25.75	8.83	3.02	2.92
IRIS_313-10234	23.62	7.85	2.95	2.66	23.28	7.92	2.88	2.75	26.65	8.07	2.93	2.75	26.03	8.37	2.94	2.87	28.01	8.31	2.93	2.84	25.82	8.34	3.04	2.74
IRIS_313-10235	25.8	9	2.75	3.28	25.46	8.79	2.55	3.44	29.78	9.39	2.71	3.46	30	9.83	2.84	3.49	30.54	9.39	2.71	3.47	28.17	9.48	2.88	3.29
IRIS_313-10238	22.14	8.12	2.39	3.4	22.03	8.45	2.48	3.41	23.4	8.46	2.48	3.41	22.81	8.72	2.57	3.42	23.07	8.33	2.45	3.4	23.11	8.71	2.63	3.32
IRIS_313-10239	NA	NA	NA	NA	NA	NA	NA	NA	23.7	7.95	2.9	2.74	25.76	8.53	3.09	2.77	28	8.36	3.01	2.78	28	8.27	2.97	2.79
IRIS_313-10242	21.8	7.75	2.96	2.62	22.18	7.68	2.9	2.64	28.7	9.49	2.72	3.5	26.35	9.34	2.8	3.36	25.8	9.08	2.74	3.32	23.8	9.34	2.81	3.33
IRIS_313-10247	23.69	8.91	2.56	3.48	21.89	8.85	2.44	3.62	24.82	8.94	2.47	3.62	25.68	9.47	2.6	3.66	25.98	9.13	2.52	3.63	27.19	9.5	2.69	3.54
IRIS_313-10257	25.89	9.01	2.59	3.47	25.34	9.27	2.62	3.54	26.41	9.12	2.65	3.44	27.17	9.62	2.67	3.64	28.1	9.44	2.72	3.47	27	9.21	2.62	3.52
IRIS_313-10258	26.9	10.14	2.67	3.8	NA	9.8	2.65	3.7	24.74	9.76	2.66	3.66	23.92	9.9	2.78	3.59	25.14	9.56	2.75	3.48	24.31	9.85	2.86	3.44
IRIS_313-10260	22.33	8.63	2.66	3.25	23.44	8.65	2.57	3.37	23.36	8.68	2.64	3.29	23.23	8.87	2.71	3.29	24.31	8.72	2.61	3.34	23.08	8.78	2.76	3.18
IRIS_313-10263	25.21	9.19	2.58	3.57	24.43	9.28	2.58	3.6	25.02	9.25	2.53	3.65	24.36	9.45	2.56	3.72	24.22	9.5	2.52	3.77	24.69	9.41	2.69	3.5
IRIS_313-10268	27.84	9.43	2.72	3.47	26.91	9.68	2.61	3.71	27.95	9.44	2.69	3.51	26.41	9.55	2.74	3.5	26.97	9.37	2.69	3.49	27.41	9.46	2.7	3.5
IRIS_313-10271	29.84	9.47	2.84	3.34	28.64	9.43	2.79	3.37	28.6	9.5	2.77	3.43	29.96	9.79	2.9	3.4	27.42	9.41	2.72	3.46	30.62	9.76	2.91	3.35
IRIS_313-10272	12.81	7.11	2.28	3.11	14.79	7.62	2.3	3.32	16.75	7.9	2.38	3.33	16.96	8.38	2.48	3.4	16.38	7.84	2.32	3.37	16.67	8.03	2.41	3.33
IRIS_313-10274	24.24	8.45	2.77	3.05	24.51	8.51	2.7	3.15	24.32	8.24	2.62	3.15	23.73	8.64	2.74	3.18	23.96	8.37	2.66	3.15	24.54	8.58	2.76	3.11
IRIS_313-10275	22.05	8.73	2.54	3.44	21.24	8.78	2.53	3.47	22.8	8.84	2.44	3.62	22.64	8.98	2.57	3.51	20.92	8.78	2.44	3.6	23.52	8.94	2.62	3.41
IRIS_313-10279	25.78	9.48	2.54	3.74	27.39	9.74	2.66	3.67	27.67	9.74	2.62	3.72	27.75	10.02	2.68	3.76	28.75	9.67	2.63	3.68	28.65	9.91	2.77	3.58
IRIS_313-10285	24.83	8.68	2.78	3.13	25.56	8.79	2.77	3.17	NA	NA	NA	NA	26.81	9.27	2.89	3.22	28.77	9.12	2.78	3.27	26.8	9.06	2.8	3.23
IRIS_313-10287	27.92	9.03	2.74	3.29	26.28	9.22	2.68	3.45	29.23	9.26	2.75	3.36	28.44	9.5	2.79	3.43	29.07	9.19	2.78	3.3	28.5	9.12	2.7	3.38
IRIS_313-10289	26.11	9.31	2.57	3.62	25.31	9.35	2.53	3.7	26.46	9.39	2.53	3.72	25.84	9.58	2.53	3.81	25.89	9.25	2.48	3.73	27.21	9.79	2.63	3.72
IRIS_313-10290	20.2	8.23	2.44	3.38	20.06	8.39	2.46	3.42	21.2	8.24	2.37	3.48	22	8.82	2.45	3.62	22.98	8.61	2.42	3.56	23.41	8.84	2.55	3.46
IRIS_313-10293	26.87	9.28	2.67	3.47	25.56	9.28	2.6	3.57	26.29	9.11	2.56	3.55	27.33	9.76	2.62	3.74	28.12	9.42	2.6	3.62	27.84	9.67	2.69	3.59
IRIS_313-10294	20.98	8.36	2.46	3.4	21.1	8.32	2.56	3.26	23.51	8.49	2.52	3.37	22.99	8.88	2.58	3.46	22.36	8.6	2.52	3.42	22.39	8.88	2.62	3.4
IRIS_313-10295	22.56	9.05	2.46	3.68	20.81	8.9	2.35	3.79	22.68	9	2.38	3.79	23.74	9.47	2.52	3.78	23.86	8.95	2.46	3.64	23.21	8.87	2.41	3.68
IRIS_313-10298	21.58	8.89	2.64	3.36	22.73	9.01	2.5	3.6	24.74	9.07	2.55	3.56	25.44	9.53	2.57	3.75	25.47	9.02	2.54	3.56	23.53	9.46	2.59	3.66
IRIS_313-10300	24.31	8.58	2.86	3	24.02	8.64	2.84	3.05	23.98	8.43	2.83	2.97	25.15	8.95	2.93	3.07	26.11	8.94	2.84	3.15	24.5	8.97	2.95	3.04
IRIS_313-10301	20.61	8.76	2.32	3.77	20.26	8.68	2.28	3.81	21.02	8.52	2.32	3.68	21.25	8.74	2.42	3.65	20.36	8.33	2.3	3.62	20.99	8.69	2.5	3.47
IRIS_313-10307	NA	8.58	NA	NA	19.68	8.64	2.46	3.52	21.46	8.58	2.47	3.47	21.75	8.82	2.56	3.46	21.33	8.49	2.51	3.38	21.61	8.34	2.42	3.45
IRIS_313-10314	25.42	8.86	2.54	3.49	25.02	8.87	2.49	3.56	26.98	8.91	2.55	3.49	27.14	9.37	2.65	3.56	27.68	9.06	2.56	3.54	26.62	9.25	2.68	3.45
IRIS_313-10318	26.21	9.33	2.5	3.73	24.44	9.62	2.51	3.84	26.71	9.87	2.61	3.78	25.96	10.14	2.57	3.97	26.8	9.69	2.52	3.85	25.19	10.02	2.55	3.93
IRIS_313-10325	26.14	10.09	2.6	3.89	NA	9.85	2.66	3.71	NA	NA	NA	NA	23.68	9.91	2.61	3.81	24.2	9.52	2.48	3.84	23.84	9.73	2.6	3.74
IRIS_313-10327	31.6	8.6	3.38	2.54	31.91	8.39	3.28	2.56	32.24	8.67	3.51	2.47	31.24	9.11	3.68	2.48	32.82	8.6	3.48	2.47	31.92	8.8	3.66	2.41
IRIS_313-10332	21.79	8.23	2.74	3.01	22.72	8.4	2.69	3.13	21.36	7.99	2.64	3.02	25.61	8.54	3.04	2.82	25.32	8.25	2.85	2.9	26	8.6	3.1	2.78
IRIS_313-10333	23.67	7.73	2.92	2.65	23.94	7.48	3.07	2.43	23.05	7.32	2.97	2.46	24.75	7.85	3.14	2.51	23.15	7.56	3.06	2.47	25.2	7.85	3.15	2.49
IRIS_313-10337	27.9	8.07	2.92	2.77	26.8	8.32	2.97	2.8	NA	NA	NA	NA	28.46	8.61	3.18	2.71	28.43	8.32	3.05	2.73	29.31	8.56	3.22	2.66
IRIS_313-10340	22.8	7.57	2.36	3.21	21.72	8.34	2.66	3.13	24.38	8.45	2.59	3.26	23.19	8.78	2.68	3.31	NA	NA	NA	NA	19.82	8.54	2.68	3.19
IRIS_313-10341	25.91	7.47	3.08	2.43	24.75	7.56	3.1	2.44	25.27	7.6	3.05	2.49	26.26	7.8	3.16	2.48	23.8	7.29	2.98	2.45	26.23	7.75	3.14	2.47
IRIS_313-10352	22.72	8.38	2.51	3.33	23.17	8.58	2.65	3.24	24.22	8.72	2.57	3.39	24.46	8.81	2.66	3.33	26.43	8.74	2.64	3.32	24.58	8.46	2.64	3.21
IRIS_313-10353	NA	8.54	3.4	2.51	30.06	8.54	3.52	2.43	29.76	8.22	3.45	2.38	28.59	8.39	3.58	2.35	NA	NA	NA	NA	28.79	8.21	3.51	2.34
IRIS_313-10355	17.53	7.97	2.4	3.32	16.64	8.01	2.41	3.32	17.92	7.89	2.42	3.26	17.62	8.21	2.5	3.3	16.76	7.66	2.36	3.25	18.21	8.21	2.54	3.24
IRIS_313-10357	28.72	9.31	2.85	3.26	27.18	9.42	2.78	3.38	29.68	9.52	2.81	3.39	29.65	9.57	2.84	3.39	29.29	9.49	2.7	3.52	27.6	9.6	2.89	3.32
IRIS_313-10359	25.09	8.17	2.82	2.89	24.5	8.24	2.83	2.92	25.3	8.26	2.79	2.96	25.13	8.55	2.83	3.05	24.84	8.11	2.75	2.95	23.48	8.5	2.95	2.88
IRIS_313-10360	26.56	9.07	2.71	3.35	25.73	9.16	2.68	3.42	27.53	9.13	2.63	3.47	27.37	9.28	2.71	3.44	27.56	8.98	2.61	3.45	27.62	9.12	2.77	3.29
IRIS_313-10361	NA	7.7	3.22	2.39	25.12	7.52	3.18	2.36	26.42	7.61	3.17	2.4	27.25	8	3.25	2.48	27.3	7.68	3.16	2.43	27.3	7.61	3.1	2.45
IRIS_313-10366	21.63	8.44	2.58	3.27	20.26	8.37	2.6	3.23	20.84	8.2	2.54	3.23	22.78	8.83	2.63	3.37	23.87	8.53	2.56	3.34	22.96	8.76	2.69	3.26
IRIS_313-10371	25.01	8.77	2.72	3.22	23.02	8.72	2.61	3.33	24.29	8.58	2.65	3.23	22.8	8.72	2.62	3.35	22.77	8.24	2.48	3.32	23.87	8.65	2.67	3.24
IRIS_313-10373	25.6	7.2	3.19	2.26	26.29	7.04	3.27	2.15	24.55	6.86	3.19	2.15	22.99	7.03	3.21	2.21	24.67	6.85	3.14	2.18	24.31	7.03	3.29	2.13
IRIS_313-10374	21.54	8.36	2.65	3.15	21.12	8.51	2.66	3.19	22.17	8.28	2.56	3.23	23.47	8.9	2.66	3.37	23.06	8.69	2.66	3.27	21.76	8.8	2.69	3.27
IRIS_313-10375	29.36	8.39	3.01	2.79	29.01	7.95	2.85	2.79	26.86	8.01	2.98	2.69	27.37	8.34	3.09	2.71	29.42	8.41	2.97	2.84	28.54	8.29	3.15	2.63
IRIS_313-10379	22.49	6.75	3.04	2.22	23.18	6.82	3.14	2.17	21.61	6.56	2.97	2.21	22.09	6.9	3.11	2.23	23.36	6.6	3.12	2.12	21.55	6.9	3.1	2.22
IRIS_313-10380	26.8	7.13	3.3	2.16	25.3	7.11	3.37	2.11	24.86	6.87	3.2	2.15	23.39	6.99	3.28	2.14	24.3	6.81	3.23	2.11	23.29	6.84	3.13	2.18
IRIS_313-10385	20.1	9.2	2.37	3.89	20.1	9.38	2.29	4.1	20.48	9.08	2.17	4.19	22.32	9.67	2.33	4.18	22.47	9.22	2.32	3.97	22.5	9.48	2.42	3.92
IRIS_313-10392	23.06	8.59	2.67	3.21	21.83	8.59	2.66	3.23	23.89	8.74	2.61	3.35	24.07	9.23	2.69	3.45	21.31	8.63	2.66	3.24	23.98	8.97	2.61	3.43
IRIS_313-10394	23.3	8.05	2.95	2.73	24.72	8.38	2.88	2.91	25.21	8.37	2.91	2.87	24.41	8.49	3	2.84	24.46	7.81	2.7	2.9	25.01	8.39	2.99	2.81
IRIS_313-10396	24.26	8.63	2.68	3.22	NA	NA	NA	NA	24.81	8.55	2.66	3.22	23.51	8.72	2.67	3.28	23.67	8.35	2.64	3.16	22.03	8.57	2.71	3.17
IRIS_313-10397	24.06	9.59	2.38	4.03	25.36	9.45	2.4	3.93	21.93	9.06	2.29	3.96	24.78	9.75	2.4	4.1	25.32	9.32	2.37	3.93	24.88	9.24	2.34	3.95
IRIS_313-10398	23.51	9.49	2.46	3.86	23.63	9.24	2.36	3.92	23.67	9.32	2.26	4.12	25.05	9.66	2.42	4.02	25.84	9.51	2.4	3.97	24.39	9.17	2.52	3.64
IRIS_313-10399	20.94	7.58	2.9	2.61	NA	NA	NA	NA	22.54	7.74	2.91	2.65	22.1	7.86	2.98	2.65	22.34	7.6	2.88	2.64	22.32	7.75	2.91	2.67
IRIS_313-10400	24.68	9.21	2.41	3.82	25.5	9.16	2.4	3.82	24.78	9.03	2.39	3.78	23.99	9.08	2.48	3.68	23.71	8.57	2.5	3.43	23.2	7.59	2.02	3.76
IRIS_313-10401	23.7	9.35	2.4	3.9	24.82	9.61	2.37	4.05	24.35	9.33	2.3	4.07	25.02	9.8	2.42	4.07	24.69	9.27	2.33	3.98	24.2	9.76	2.5	3.91
IRIS_313-10402	22.25	8.62	2.38	3.62	23.51	8.96	2.44	3.68	22.22	8.69	2.27	3.83	23.55	9.08	2.41	3.8	23.25	8.72	2.37	3.67	22.91	9.11	2.48	3.67
IRIS_313-10403	25.34	8.92	2.69	3.31	27.2	9.17	2.67	3.43	23.85	8.82	2.6	3.39	24.96	9.1	2.72	3.35	25.45	8.71	2.63	3.31	25.73	8.72	2.62	3.33
IRIS_313-10404	25.35	8.23	2.94	2.8	24.84	8.02	2.84	2.82	24.48	8.18	2.83	2.89	25.43	8.41	3.06	2.76	25.32	8.05	2.91	2.77	25.48	8.02	2.92	2.74
IRIS_313-10412	NA	NA	NA	NA	19.88	7.29	2.98	2.44	19.25	7.11	2.85	2.49	18.09	7.27	2.95	2.49	18.97	7.01	2.88	2.43	18.06	6.96	2.8	2.49
IRIS_313-10417	24.83	8.29	2.98	2.78	25.66	8.25	2.97	2.78	25.88	8.4	2.99	2.81	26.87	8.84	3.07	2.89	25.03	8.29	2.9	2.86	26.93	8.8	3.14	2.8
IRIS_313-10421	23.64	8.06	2.85	2.83	24.51	7.95	2.79	2.85	24.91	8.07	2.86	2.82	24.83	8.48	3.05	2.8	25.18	8.08	2.94	2.75	24.89	8.33	3.07	2.72
IRIS_313-10423	24.77	8.22	2.95	2.79	23.01	7.92	2.81	2.82	22.74	8	2.89	2.77	24.35	8.42	3.07	2.75	22.3	7.81	2.92	2.68	24.83	8.35	3.1	2.7
IRIS_313-10429	24.89	7.06	3.27	2.16	24.49	6.96	3.24	2.15	23.69	6.91	3.13	2.21	23.1	6.99	3.26	2.16	24.72	6.82	3.24	2.1	24.81	6.83	3.21	2.13
IRIS_313-10430	24.71	6.91	3.26	2.12	25.52	6.72	3.24	2.07	25.5	6.89	3.34	2.06	24.96	7.01	3.37	2.09	26.47	6.81	3.33	2.04	25.59	6.86	3.36	2.04
IRIS_313-10433	24.66	8.9	2.57	3.46	24.18	8.54	2.39	3.57	25.95	9.1	2.7	3.37	26.01	9.26	2.78	3.35	25.89	8.88	2.72	3.27	25.28	8.96	2.68	3.34
IRIS_313-10437	23.47	7.23	3.24	2.23	21.54	6.83	2.94	2.33	24.94	7.04	3.21	2.19	22.23	7.18	3.27	2.21	24.53	6.96	3.22	2.16	24	7.19	3.33	2.16
IRIS_313-10440	21.86	6.69	3.38	1.98	23.09	6.67	3.29	2.03	23.23	6.93	3.47	2	NA	NA	NA	NA	28.61	7.29	3.59	2.03	NA	NA	NA	NA
IRIS_313-10444	21.08	8.95	2.63	3.4	22.51	8.81	2.34	3.77	25.53	9.42	2.47	3.82	25.23	9.73	2.52	3.89	NA	NA	NA	NA	23.57	9.79	2.62	3.74
IRIS_313-10448	NA	NA	NA	NA	27.95	7.93	3.26	2.43	28.44	7.85	3.17	2.48	25.8	8.08	3.24	2.51	28	7.75	3.2	2.42	28	7.94	3.24	2.45
IRIS_313-10449	25.81	7.66	3.19	2.4	25.23	7.36	3.11	2.36	25.11	7.49	3.13	2.39	25.73	7.87	3.24	2.44	26.36	7.6	3.17	2.4	26.09	7.77	3.19	2.44
IRIS_313-10450	23.61	7	3.14	2.23	21.74	6.82	3.05	2.24	23.24	7.1	3.17	2.24	23.91	7.48	3.32	2.27	NA	NA	NA	NA	24.1	7.25	3.25	2.23
IRIS_313-10452	24.85	7.23	3.3	2.19	23.52	6.97	3.1	2.25	24.35	7.36	3.24	2.27	23.64	7.49	3.32	2.27	24.93	7.38	3.33	2.21	24.89	7.39	3.28	2.25
IRIS_313-10453	21.1	6.57	2.98	2.2	23.06	7.11	3.44	2.07	21.98	6.88	3.33	2.07	22.32	7.02	3.46	2.04	22.74	6.92	3.43	2.02	22.15	6.89	3.43	2.01
IRIS_313-10458	NA	NA	NA	NA	NA	NA	NA	NA	23.55	7.01	3.21	2.19	23.98	7.3	3.28	2.23	22.72	7.04	3.16	2.23	23.77	7.07	3.13	2.26
IRIS_313-10469	25.33	7.01	3.31	2.12	26.26	6.85	3.24	2.11	25.71	6.89	3.39	2.03	23.33	6.89	3.42	2.02	25.44	6.61	3.35	1.98	23.04	6.83	3.48	1.96
IRIS_313-10476	28.49	7.85	3.24	2.42	28.14	7.82	3.28	2.39	28	7.57	3.23	2.35	28.65	7.85	3.4	2.32	27.03	7.65	3.31	2.31	27.76	7.58	3.23	2.34
IRIS_313-10477	25.95	8.34	3.07	2.72	26.25	8.19	3.04	2.69	22.17	7.54	2.9	2.6	25.17	7.33	3.34	2.21	25.92	6.96	3.21	2.17	25.94	7.2	3.31	2.17
IRIS_313-10484	NA	NA	NA	NA	23.54	8.45	2.62	3.22	22.87	7.79	3.04	2.56	23.68	7.99	3.24	2.47	24.21	7.77	3.09	2.52	23.28	7.68	3.15	2.43
IRIS_313-10485	30.09	8.75	2.93	2.98	28.86	8.88	2.93	3.03	25.52	9.22	3.03	3.04	NA	NA	NA	NA	28.78	8.9	2.98	2.99	29.44	9.03	3.21	2.81
IRIS_313-10489	21.61	6.57	2.77	2.37	20.18	6.18	3.22	1.92	22.69	6.69	3.35	2	25.32	7.94	3.49	2.28	NA	NA	NA	NA	24.45	7.61	3.35	2.27
IRIS_313-10497	22.81	6.35	2.82	2.25	22.18	7.03	3.16	2.23	22.58	7.12	3.06	2.33	23.88	7.45	3.13	2.39	NA	NA	NA	NA	23.23	7.4	3.12	2.37
IRIS_313-10502	18.92	6.86	2.64	2.6	NA	NA	NA	NA	19.56	7.2	2.74	2.63	18.75	7.38	2.79	2.66	19.01	6.9	2.67	2.58	19.16	7.26	2.77	2.62
IRIS_313-10503	28.28	8.32	2.98	2.79	26.31	8.02	2.82	2.85	27.23	8.37	2.88	2.91	26.59	8.65	3.02	2.88	28.04	8.53	3.01	2.83	28.16	8.46	3.04	2.78
IRIS_313-10504	24.3	7.86	2.94	2.68	22.64	7.93	3.03	2.62	24.44	7.77	2.84	2.74	24.33	8.08	2.89	2.82	26.16	7.84	3.05	2.57	25.23	8.01	2.87	2.79
IRIS_313-10507	31.54	8.62	3.57	2.42	31.86	8.93	3.63	2.46	31.15	8.68	3.52	2.46	30.57	8.87	3.62	2.46	32.92	8.63	3.57	2.42	31.35	8.65	3.52	2.46
IRIS_313-10509	NA	NA	NA	NA	20.53	7.5	2.53	2.96	20.59	7.8	2.62	2.98	19.96	7.94	2.77	2.88	NA	NA	NA	NA	20.28	7.8	2.64	2.96
IRIS_313-10510	16.99	7.04	2.65	2.66	15.99	7.14	2.72	2.63	18.98	7.05	2.56	2.75	NA	NA	NA	NA	NA	NA	NA	NA	NA	NA	NA	NA
IRIS_313-10511	23.28	8.61	2.73	3.16	23.24	8.7	2.71	3.22	23.34	8.44	2.63	3.2	22.64	8.53	2.69	3.2	NA	NA	NA	NA	23.95	8.23	2.62	3.14
IRIS_313-10513	22.1	6.77	3.32	2.04	20.99	6.7	3.03	2.21	22.73	6.78	3.23	2.1	NA	NA	NA	NA	28.23	8.12	3.46	2.35	25.17	8.14	3.42	2.38
IRIS_313-10515	21.24	6.53	3.02	2.16	21.17	6.55	3.06	2.14	21.8	6.76	3.02	2.24	21.69	6.93	3.11	2.23	22.63	6.58	2.97	2.21	21.75	6.84	3.04	2.25
IRIS_313-10516	22.94	7.61	2.83	2.69	21.37	7.5	2.78	2.7	21.86	7.63	2.72	2.81	22.06	7.94	2.8	2.85	NA	NA	NA	NA	21.96	7.75	2.78	2.79
IRIS_313-10517	28.36	8.16	3.16	2.59	29.69	8.51	3.22	2.64	30.18	8.31	3.16	2.63	30.98	8.68	3.34	2.61	30.57	8.24	3.14	2.62	29.47	8.3	3.22	2.58
IRIS_313-10518	30.09	7.68	3.55	2.16	31.27	7.99	3.63	2.2	29.4	7.77	3.57	2.18	30.88	8.21	3.67	2.25	NA	NA	NA	NA	29.75	7.95	3.68	2.16
IRIS_313-10527	23.63	7.68	3.1	2.48	23.71	7.47	2.96	2.53	27.38	7.77	3.1	2.51	25.42	7.92	3.16	2.52	NA	NA	NA	NA	24.73	7.64	3.08	2.48
IRIS_313-10531	18.81	8.52	2.32	3.67	20.34	8.73	2.36	3.7	19.86	8.66	2.29	3.78	19.93	9.01	2.4	3.79	21.38	8.72	2.36	3.7	19.9	8.76	2.32	3.77
IRIS_313-10534	22.47	8.14	2.94	2.77	24.07	7.65	3	2.55	22.21	7.35	2.84	2.59	22.37	7.67	2.9	2.66	22.81	7.59	2.91	2.61	22.29	7.68	2.89	2.65
IRIS_313-10536	15.58	7.45	2.32	3.21	15.16	7.57	2.26	3.34	16.74	7.62	2.18	3.5	16.67	7.98	2.3	3.5	NA	NA	NA	NA	16.7	7.76	2.26	3.44
IRIS_313-10539	27	7.7	3.22	2.39	27.37	7.77	3.22	2.42	25.22	7.49	3.05	2.45	27.67	8.03	3.31	2.46	29.47	7.68	3.26	2.36	28.24	7.85	3.23	2.43
IRIS_313-10542	NA	NA	NA	NA	NA	NA	NA	NA	26.17	8.04	3.04	2.64	25.47	8.2	3.13	2.63	26.29	7.88	3.06	2.58	26.29	8.04	3.16	2.54
IRIS_313-10543	22.12	7.74	2.82	2.74	22.73	7.63	2.86	2.67	23.7	7.74	2.98	2.59	23.78	8.18	3.04	2.71	23.14	7.73	2.93	2.64	23.74	7.95	2.94	2.7
IRIS_313-10544	NA	7.01	3.07	2.28	23.36	7.2	2.88	2.5	23.7	7.32	3.01	2.43	23	7.47	3.12	2.41	NA	NA	NA	NA	24.66	7.36	3.11	2.36
IRIS_313-10545	28.67	8.16	3.4	2.4	27.95	8.18	3.49	2.34	28.78	8.16	3.37	2.42	29.35	8.62	3.43	2.52	31.34	8.17	3.39	2.41	28.73	8.4	3.41	2.46
IRIS_313-10547	31.32	8.17	3.31	2.47	29.94	8.12	3.35	2.43	29.75	7.89	3.15	2.5	30.59	8.35	3.36	2.5	31.15	7.91	3.25	2.43	30.54	8.18	3.36	2.44
IRIS_313-10552	24.15	7.99	3.07	2.6	24.41	7.9	2.99	2.64	26.05	7.96	3.09	2.58	NA	NA	NA	NA	25.24	7.83	3.02	2.6	24.7	7.99	3.06	2.61
IRIS_313-10554	19.4	7.81	2.47	3.16	20.02	7.49	2.38	3.14	19.06	7.77	2.45	3.17	19.7	8.15	2.69	3.05	21.03	7.79	2.56	3.04	19.38	7.94	2.59	3.07
IRIS_313-10555	19.18	7.48	2.64	2.84	NA	NA	NA	NA	19.96	7.64	2.55	3	21.1	7.88	2.74	2.89	21.45	7.58	2.62	2.89	21.18	7.62	2.67	2.86
IRIS_313-10558	25.69	6.96	3.44	2.03	26.71	7.15	3.5	2.04	25.06	6.9	3.46	1.99	23.44	7.04	3.58	1.98	23.55	6.67	3.5	1.91	24.25	6.81	3.47	1.97
IRIS_313-10560	23.87	7.61	3.06	2.49	21.91	7.64	3.09	2.48	25.31	7.69	3.15	2.45	25.06	7.99	3.18	2.52	25.56	7.53	3.02	2.49	24.72	7.84	3.16	2.48
IRIS_313-10561	28.36	8.12	3.13	2.6	29.06	8.19	3.33	2.46	NA	NA	NA	NA	27.8	8.25	3.42	2.42	27.38	7.86	3.17	2.48	27.87	8.01	3.32	2.41
IRIS_313-10562	32.73	8.57	3.31	2.59	32.54	8.51	3.28	2.59	31.21	8.09	3.27	2.47	31.06	8.29	3.38	2.48	30.16	7.84	3.27	2.4	31.45	8.24	3.38	2.44
IRIS_313-10563	27.66	8.52	3.3	2.58	26.04	8.17	3.11	2.63	30.39	8.5	3.32	2.56	29.77	8.78	3.48	2.53	30.5	8.61	3.3	2.61	29.08	8.66	3.47	2.5
IRIS_313-10564	22.5	6.86	3.23	2.13	23.68	6.97	3.34	2.08	22.36	6.72	3.25	2.07	22.63	6.91	3.38	2.05	23.89	6.78	3.27	2.07	22.5	6.7	3.28	2.04
IRIS_313-10565	NA	NA	NA	NA	23.73	8.3	2.61	3.18	26.16	8.65	2.69	3.21	27.02	9.13	2.83	3.25	NA	NA	NA	NA	27.61	8.78	2.73	3.22
IRIS_313-10566	28.27	8.55	2.8	3.06	28.95	8.69	2.88	3.02	28.23	8.6	2.86	3	28	8.8	2.98	2.96	NA	NA	NA	NA	28.13	8.44	2.86	2.95
IRIS_313-10567	27.35	7.06	3.34	2.11	26.41	6.6	3.1	2.13	25.69	6.74	3.26	2.07	24.66	6.92	3.39	2.05	26.23	6.86	3.37	2.04	26.79	6.8	3.42	1.99
IRIS_313-10568	21.19	6.46	3.11	2.08	20.82	6.51	3.11	2.09	23.3	6.56	3.19	2.06	22.07	6.8	3.29	2.08	22.75	6.39	3.17	2.02	22.69	6.59	3.28	2.01
IRIS_313-10569	25.08	6.96	3.37	2.07	25.3	7.29	3.33	2.19	24.91	6.99	3.35	2.08	23.02	7.09	3.46	2.06	26.13	6.91	3.48	1.98	25.61	7.02	3.41	2.06
IRIS_313-10570	24.43	7	3.33	2.1	24.98	7.09	3.34	2.12	24.07	6.85	3.24	2.12	22.59	6.98	3.25	2.16	24.26	6.74	3.23	2.09	23.33	6.85	3.27	2.1
IRIS_313-10572	21.22	7.08	2.99	2.37	20.15	7.02	3.01	2.33	NA	NA	NA	NA	19.46	6.95	2.87	2.44	19.8	6.72	2.86	2.35	19.46	6.62	2.9	2.28
IRIS_313-10573	20.72	7.27	2.96	2.46	21.07	6.69	2.73	2.45	23.22	7.35	2.95	2.49	23.87	7.63	2.97	2.59	23.47	7.21	2.85	2.53	23.55	7.43	2.88	2.58
IRIS_313-10575	33.01	7.94	3.61	2.2	31.58	8.14	3.64	2.24	31.88	8.04	3.66	2.2	31.73	8.28	3.74	2.22	NA	NA	NA	NA	32.45	8.18	3.72	2.2
IRIS_313-10576	30.51	9.19	2.97	3.1	32.06	8.96	2.88	3.11	32.84	9.37	2.94	3.19	33.13	9.77	3.16	3.11	29.1	9.08	2.95	3.08	29.81	9.4	3.05	3.09
IRIS_313-10577	28.93	8.36	3.57	2.34	NA	8.43	3.52	2.39	30.33	8.88	3.71	2.39	29.92	9.25	3.63	2.56	30.08	9.15	3.58	2.55	29.51	9.11	3.61	2.52
IRIS_313-10580	NA	NA	NA	NA	20.57	7.88	2.7	2.92	21.73	8.2	2.69	3.05	20.74	8.39	2.72	3.1	23.29	8.01	2.67	3	21.24	8.13	2.75	2.96
IRIS_313-10581	19.03	7.52	2.85	2.64	19.43	7.49	2.77	2.7	20.14	7.66	2.77	2.77	21.85	8.21	2.86	2.89	NA	NA	NA	NA	21	7.91	2.92	2.71
IRIS_313-10582	29.9	8.54	3.63	2.35	30.76	8.59	3.71	2.31	31.15	8.64	3.69	2.34	30.9	9.02	3.82	2.37	30.6	8.84	3.65	2.42	30.25	8.81	3.77	2.34
IRIS_313-10583	25.9	6.75	3.51	1.92	24.52	6.66	3.47	1.92	23.3	6.73	3.5	1.92	25.16	6.97	3.58	1.96	27.11	6.82	3.59	1.9	26.51	6.79	3.54	1.92
IRIS_313-10585	20.04	7.1	3.17	2.24	NA	NA	NA	NA	25.77	7.04	3.27	2.16	24.19	7.24	3.41	2.13	25.88	6.9	3.27	2.11	22.96	7.06	3.37	2.09
IRIS_313-10587	25.56	7.4	3.52	2.1	26.84	7.84	3.67	2.13	29.16	7.6	3.57	2.13	NA	NA	NA	NA	NA	NA	NA	NA	27.36	8.1	3.74	2.16
IRIS_313-10592	28.44	8.07	3.49	2.31	NA	NA	NA	NA	30.88	8.31	3.51	2.37	33.37	8.62	3.64	2.38	NA	NA	NA	NA	29.66	8.51	3.63	2.35
IRIS_313-10593	23.09	7.68	3.02	2.54	24.83	7.38	2.89	2.56	23.99	7.51	2.97	2.53	25.7	7.84	3.14	2.51	NA	NA	NA	NA	24.07	7.76	3.09	2.51
IRIS_313-10594	NA	NA	NA	NA	21.55	8.3	2.58	3.22	20.69	8.02	2.53	3.17	23.53	8.51	2.7	3.17	NA	NA	NA	NA	22.11	8.31	2.63	3.16
IRIS_313-10595	25.27	7.86	3.16	2.49	NA	NA	NA	NA	25.91	7.95	3.18	2.5	28.17	8.34	3.32	2.52	NA	NA	NA	NA	27.2	8.38	3.36	2.5
IRIS_313-10598	26.49	6.88	3.41	2.02	NA	NA	NA	NA	25.57	7.03	3.41	2.06	27.89	7.43	3.61	2.07	27.95	7.19	3.45	2.08	27.22	7.23	3.49	2.07
IRIS_313-10600	19.66	8.02	2.49	3.22	20.67	8.12	2.58	3.15	20.8	8.09	2.54	3.18	21.87	8.69	2.64	3.32	22.24	8.18	2.57	3.18	21.34	8.4	2.63	3.19
IRIS_313-10602	NA	NA	NA	NA	NA	NA	NA	NA	22.38	6.85	3.17	2.16	20.81	7	3.18	2.21	NA	NA	NA	NA	21.6	6.93	3.18	2.18
IRIS_313-10603	24.36	8.16	3.05	2.67	24.6	7.87	3.13	2.52	23.67	7.91	3.04	2.6	24.78	8.15	3.14	2.6	24.71	7.71	2.99	2.58	24.54	7.99	3.09	2.58
IRIS_313-10604	19.81	6.34	3.06	2.07	NA	NA	NA	NA	22.5	6.95	3.15	2.21	NA	NA	NA	NA	NA	NA	NA	NA	21.16	8.8	3.51	2.5
IRIS_313-10605	22.75	7.57	2.9	2.61	NA	NA	NA	NA	22.63	7.42	2.96	2.51	23.35	7.81	3.04	2.58	NA	NA	NA	NA	22.99	7.71	3.04	2.54
IRIS_313-10606	NA	NA	NA	NA	NA	NA	NA	NA	21.95	7.62	2.93	2.6	22.7	8.08	3.05	2.65	NA	NA	NA	NA	22.33	7.93	3.02	2.62
IRIS_313-10608	NA	NA	NA	NA	23.91	8.49	2.84	2.99	25.68	8.8	2.77	3.18	27	9.29	2.75	3.39	28.12	9.16	2.79	3.29	28.12	9.2	2.76	3.33
IRIS_313-10609	24.5	7.7	3.27	2.35	25.34	7.92	3.22	2.46	25.3	7.72	3.2	2.42	26.67	8.14	3.31	2.46	27.52	7.75	3.16	2.45	26.01	7.79	3.18	2.45
IRIS_313-10614	23.05	6.93	3.05	2.28	21.35	6.57	2.87	2.29	23.14	7.08	3.11	2.28	22.95	7.38	3.17	2.34	25.69	7.8	3.15	2.48	24.37	7.19	3.1	2.32
IRIS_313-10618	27.47	7.02	3.54	1.98	NA	6.72	3.3	2.03	26.39	6.84	3.41	2.01	26.29	6.99	3.51	2	26.99	6.68	3.45	1.94	27.23	6.78	3.43	1.97
IRIS_313-10619	26.04	8.41	2.93	2.87	NA	NA	NA	NA	26.19	8.51	2.91	2.93	26.12	9.04	3.09	2.94	27.3	8.78	3.03	2.9	26.67	8.93	3.05	2.92
IRIS_313-10620	30.36	9.27	2.83	3.27	32.22	9.65	2.75	3.5	33.81	9.78	2.95	3.32	34.11	10.33	2.99	3.48	34.48	9.82	2.94	3.34	32.09	10.02	2.92	3.43
IRIS_313-10623	20.36	7.58	2.83	2.68	NA	NA	NA	NA	19.02	7.51	2.76	2.72	19.12	7.62	2.88	2.66	21.7	7.64	2.77	2.76	19.07	7.39	2.79	2.65
IRIS_313-10628	33.06	8.04	3.68	2.19	31.58	7.53	3.33	2.26	33.25	7.82	3.63	2.16	31.57	8.13	3.59	2.28	27.93	7.74	3.43	2.26	30.46	6.82	2.97	2.29
IRIS_313-10631	23.44	6.43	3.02	2.13	24.71	6.94	3.3	2.1	23.41	6.67	3.17	2.1	23.74	6.92	3.42	2.03	24.18	6.55	3.26	2.01	23.58	6.76	3.32	2.04
IRIS_313-10640	28.17	9.54	2.6	3.66	31.02	9.55	2.56	3.73	31.18	10.04	2.58	3.89	27.33	10.34	2.68	3.89	28.39	9.78	2.59	3.77	28.28	9.96	2.65	3.75
IRIS_313-10642	NA	NA	NA	NA	NA	NA	NA	NA	24.62	7.04	3.2	2.2	27.03	8.35	3.19	2.63	26.94	8.2	2.93	2.8	26.94	8.16	3.15	2.59
IRIS_313-10644	32.74	8.51	3.67	2.32	30.91	8.71	3.73	2.34	36.06	8.63	3.73	2.31	34.17	8.82	3.86	2.3	37.26	8.47	3.82	2.22	34.4	8.56	3.8	2.25
IRIS_313-10645	32.09	8	3.94	2.03	32.84	8.14	4.18	1.95	35.64	8.37	4.35	1.93	29.15	8.82	4.05	2.21	34.24	8.46	4.15	2.04	33.87	8.16	3.87	2.11
IRIS_313-10649	NA	NA	NA	NA	27.52	8.06	3.17	2.54	26.31	8.03	3.09	2.6	26.91	8.44	3.18	2.67	27.65	8.05	3.02	2.67	NA	NA	NA	NA
IRIS_313-10651	31.09	8.65	3.26	2.65	31.28	8.21	3.13	2.62	31.95	8.8	3.3	2.66	29.91	8.91	3.44	2.61	NA	8.56	3.34	2.56	NA	8.55	3.36	2.55
IRIS_313-10652	25.47	9.05	2.76	3.28	25.93	9.29	2.82	3.3	27.45	9.2	2.73	3.37	26.51	9.55	2.75	3.49	NA	NA	NA	NA	25.92	9.54	2.76	3.45
IRIS_313-10654	26.38	9.63	2.78	3.46	NA	NA	NA	NA	23.02	8.92	2.31	3.86	24.15	9.16	2.76	3.35	26.84	8.25	2.89	2.85	NA	NA	NA	NA
IRIS_313-10655	27.35	8.64	3.19	2.71	28	8.9	3.3	2.7	27.89	8.73	3.23	2.7	28.57	9.07	3.35	2.72	29.18	8.76	3.24	2.7	28.27	8.72	3.27	2.66
IRIS_313-10656	38.76	9.55	3.66	2.61	37.43	9.69	3.68	2.63	37.66	9.5	3.71	2.56	35.61	9.84	3.79	2.61	37.8	9.44	3.78	2.5	38.21	9.65	3.78	2.55
IRIS_313-10659	35.47	8.46	4.07	2.08	36.56	8.53	4.1	2.08	NA	NA	NA	NA	32.99	9.63	3.45	2.8	31.39	9.26	3.37	2.75	35.47	9.83	3.48	2.83
IRIS_313-10660	33.47	7.88	3.91	2.01	NA	NA	NA	NA	34.52	8.25	4.01	2.06	29.9	8.29	4.11	2.03	33.7	8.09	3.98	2.03	34	8.16	4.03	2.03
IRIS_313-10661	27.04	7.82	3.2	2.44	28.09	7.62	3.09	2.46	29.15	8.11	3.25	2.5	30.28	8.35	3.28	2.57	29.21	7.87	3.18	2.48	28.13	8.19	3.28	2.5
IRIS_313-10662	22.06	7.15	3.13	2.28	NA	NA	NA	NA	26.01	7.2	3.13	2.3	25.48	7.5	3.22	2.35	25.39	7.13	3.11	2.29	23.73	7.38	3.25	2.27
IRIS_313-10664	NA	NA	NA	NA	NA	NA	NA	NA	20.38	7.54	2.66	2.84	18.79	7.76	2.71	2.88	NA	NA	NA	NA	19.59	7.74	2.7	2.86
IRIS_313-10666	27.26	8.41	2.62	3.21	NA	NA	NA	NA	24.6	8.98	2.75	3.26	24.55	9.16	2.92	3.15	NA	NA	NA	NA	26.39	9.04	2.77	3.26
IRIS_313-10667	24.14	7.07	3.19	2.22	24.37	6.78	3.05	2.22	24.07	6.88	3.05	2.25	24.29	7.28	3.23	2.26	NA	NA	NA	NA	25.42	7.23	3.29	2.2
IRIS_313-10668	23.82	9.53	2.43	3.92	23.28	9.57	2.39	4	23.76	9.56	2.33	4.1	24.56	10.19	2.45	4.18	25.12	9.77	2.44	4.01	24.47	10.17	2.48	4.1
IRIS_313-10671	20.46	8.1	2.52	3.21	20.06	7.62	2.32	3.28	19.45	7.92	2.44	3.25	20.19	8.34	2.63	3.19	NA	NA	NA	NA	19.82	7.92	2.54	3.12
IRIS_313-10673	23.83	7.73	2.79	2.77	23.76	7.39	2.71	2.72	23.9	7.89	2.77	2.85	23.36	8.02	2.94	2.75	NA	NA	NA	NA	23.63	7.72	2.86	2.7
IRIS_313-10674	23.82	7.76	2.83	2.74	24.64	7.98	2.86	2.79	24	7.93	2.8	2.83	22.34	7.92	2.9	2.75	23.11	7.62	2.79	2.74	23.17	7.82	2.92	2.68
IRIS_313-10675	23.3	7.99	2.76	2.9	23.29	7.73	2.56	3.02	23.1	8.01	2.64	3.03	22.5	8.24	2.78	2.98	NA	NA	NA	NA	22.8	8	2.76	2.9
IRIS_313-10676	27.31	8.44	2.79	3.03	28.51	8.51	2.77	3.07	27.67	8.59	2.82	3.04	28.41	8.96	3.01	3	NA	NA	NA	NA	27.59	8.75	2.92	3
IRIS_313-10677	23.63	7.17	3.09	2.32	23.38	6.93	3.01	2.31	24.15	7.13	3.07	2.32	22.83	7.11	3.19	2.24	23.78	6.8	3.05	2.23	23.49	7.04	3.16	2.23
IRIS_313-10681	34.74	8.81	3.45	2.55	NA	NA	NA	NA	35.48	9.06	3.62	2.5	34.91	9.14	3.72	2.47	34.05	8.58	3.41	2.52	35.11	8.92	3.73	2.39
IRIS_313-10682	30.83	7.98	3.56	2.24	29.4	8.02	3.62	2.22	32.01	8.25	3.67	2.25	33.02	8.26	3.78	2.2	32.9	8.05	3.67	2.19	31.42	8.06	3.71	2.17
IRIS_313-10683	32.1	7.9	3.59	2.2	32	8.29	3.69	2.25	32.18	8.21	3.67	2.24	33.45	8.44	3.83	2.21	31.86	8.02	3.67	2.18	32.14	8.1	3.7	2.19
IRIS_313-10689	NA	NA	NA	NA	NA	NA	NA	NA	25.23	7.63	3.09	2.47	24.47	8.11	3.4	2.4	24.26	7.93	3.32	2.39	24.85	7.73	3.21	2.41
[truncated: 1,665 more rows]
